# Supplementary material for: De Novo assembly, characterization and development of EST-SSRs from Bletilla striata transcriptomes profiled throughout the whole growing period
Source: PLoS One. 2018 Oct 26;13(10):e0205954. doi: 10.1371/journal.pone.0205954 (PMC6203367; doi:10.1371/journal.pone.0205954)
Supplement: S4 Table — (XLSX) [file pone.0205954.s008.xlsx]

## Sheet: Sheet1
S4 Table. Characteristics of KEGG pathways for assembled B. striata unigenes
Rank	Pathway Hierarchy1	Pathway Hierarchy2	KEGG Pathway	Pathway ID	Gene Number
1	Genetic Information Processing	Translation	Ribosome	ko03010	1589
2	Metabolism	Overview	Biosynthesis of amino acids	ko01230	976
3	Metabolism	Overview	Carbon metabolism	ko01200	964
4	Genetic Information Processing	Folding, sorting and degradation	Protein processing in endoplasmic reticulum	ko04141	696
5	Metabolism	Energy metabolism	Oxidative phosphorylation	ko00190	637
6	Genetic Information Processing	Transcription	Spliceosome	ko03040	552
7	Genetic Information Processing	Translation	RNA transport	ko03013	544
8	Metabolism	Carbohydrate metabolism	Starch and sucrose metabolism	ko00500	478
9	Metabolism	Nucleotide metabolism	Purine metabolism	ko00230	457
10	Metabolism	Carbohydrate metabolism	Glycolysis / Gluconeogenesis	ko00010	455
11	Cellular Processes	Transport and catabolism	Endocytosis	ko04144	420
12	Environmental Information Processing	Signal transduction	PI3K-Akt signaling pathway	ko04151	401
13	Metabolism	Overview	Fatty acid metabolism	ko01212	394
14	Cellular Processes	Transport and catabolism	Phagosome	ko04145	376
15	Metabolism	Carbohydrate metabolism	Amino sugar and nucleotide sugar metabolism	ko00520	364
16	Environmental Information Processing	Signal transduction	AMPK signaling pathway	ko04152	357
17	Metabolism	Amino acid metabolism	Arginine and proline metabolism	ko00330	343
18	Metabolism	Carbohydrate metabolism	Pyruvate metabolism	ko00620	343
19	Organismal Systems	Endocrine system	Insulin signaling pathway	ko04910	343
20	Metabolism	Nucleotide metabolism	Pyrimidine metabolism	ko00240	333
21	Genetic Information Processing	Translation	Ribosome biogenesis in eukaryotes	ko03008	323
22	Metabolism	Amino acid metabolism	Alanine, aspartate and glutamate metabolism	ko00250	316
23	Metabolism	Carbohydrate metabolism	Citrate cycle (TCA cycle)	ko00020	312
24	Genetic Information Processing	Folding, sorting and degradation	RNA degradation	ko03018	311
25	Genetic Information Processing	Folding, sorting and degradation	Ubiquitin mediated proteolysis	ko04120	310
26	Cellular Processes	Transport and catabolism	Peroxisome	ko04146	307
27	Organismal Systems	Environmental adaptation	Plant-pathogen interaction	ko04626	299
28	Genetic Information Processing	Translation	mRNA surveillance pathway	ko03015	297
29	Organismal Systems	Endocrine system	Oxytocin signaling pathway	ko04921	293
30	Metabolism	Carbohydrate metabolism	Glyoxylate and dicarboxylate metabolism	ko00630	285
31	Metabolism	Energy metabolism	Carbon fixation in photosynthetic organisms	ko00710	285
32	Cellular Processes	Cell growth and death	Oocyte meiosis	ko04114	281
33	Cellular Processes	Cell growth and death	Cell cycle	ko04110	278
34	Metabolism	Amino acid metabolism	Cysteine and methionine metabolism	ko00270	278
35	Metabolism	Amino acid metabolism	Valine, leucine and isoleucine degradation	ko00280	277
36	Metabolism	Lipid metabolism	Fatty acid degradation	ko00071	265
37	Organismal Systems	Endocrine system	Estrogen signaling pathway	ko04915	260
38	Organismal Systems	Nervous system	Neurotrophin signaling pathway	ko04722	260
39	Environmental Information Processing	Signal transduction	cGMP - PKG signaling pathway	ko04022	259
40	Cellular Processes	Cell motility	Regulation of actin cytoskeleton	ko04810	258
41	Cellular Processes	Transport and catabolism	Lysosome	ko04142	257
42	Metabolism	Amino acid metabolism	Glycine, serine and threonine metabolism	ko00260	256
43	Environmental Information Processing	Signal transduction	cAMP signaling pathway	ko04024	251
44	Environmental Information Processing	Signal transduction	Plant hormone signal transduction	ko04075	246
45	Environmental Information Processing	Signal transduction	MAPK signaling pathway	ko04010	243
46	Cellular Processes	Cell growth and death	Cell cycle - yeast	ko04111	242
47	Genetic Information Processing	Translation	Aminoacyl-tRNA biosynthesis	ko00970	237
48	Environmental Information Processing	Signal transduction	HIF-1 signaling pathway	ko04066	236
49	Metabolism	Biosynthesis of other secondary metabolites	Phenylpropanoid biosynthesis	ko00940	233
50	Metabolism	Energy metabolism	Methane metabolism	ko00680	232
51	Metabolism	Overview	2-Oxocarboxylic acid metabolism	ko01210	232
52	Organismal Systems	Immune system	Antigen processing and presentation	ko04612	231
53	Environmental Information Processing	Membrane transport	ABC transporters	ko02010	225
54	Metabolism	Carbohydrate metabolism	Pentose phosphate pathway	ko00030	217
55	Cellular Processes	Cell growth and death	Meiosis - yeast	ko04113	216
56	Organismal Systems	Endocrine system	PPAR signaling pathway	ko03320	215
57	Environmental Information Processing	Signal transduction	Ras signaling pathway	ko04014	213
58	Organismal Systems	Circulatory system	Adrenergic signaling in cardiomyocytes	ko04261	207
59	Genetic Information Processing	Folding, sorting and degradation	Proteasome	ko03050	204
60	Environmental Information Processing	Signal transduction	Rap1 signaling pathway	ko04015	203
61	Metabolism	Lipid metabolism	Glycerophospholipid metabolism	ko00564	199
62	Metabolism	Carbohydrate metabolism	Fructose and mannose metabolism	ko00051	197
63	Organismal Systems	Immune system	Fc gamma R-mediated phagocytosis	ko04666	197
64	Cellular Processes	Cellular commiunity	Focal adhesion	ko04510	194
65	Metabolism	Metabolism of other amino acids	Glutathione metabolism	ko00480	192
66	Metabolism	Carbohydrate metabolism	Pentose and glucuronate interconversions	ko00040	191
67	Organismal Systems	Endocrine system	Thyroid hormone signaling pathway	ko04919	187
68	Cellular Processes	Cellular commiunity	Tight junction	ko04530	181
69	Environmental Information Processing	Signal transduction	FoxO signaling pathway	ko04068	181
70	Environmental Information Processing	Signal transduction	Calcium signaling pathway	ko04020	179
71	Organismal Systems	Nervous system	Synaptic vesicle cycle	ko04721	177
72	Metabolism	Lipid metabolism	Fatty acid biosynthesis	ko00061	174
73	Environmental Information Processing	Signal transduction	mTOR signaling pathway	ko04150	172
74	Organismal Systems	Nervous system	Dopaminergic synapse	ko04728	171
75	Metabolism	Lipid metabolism	Glycerolipid metabolism	ko00561	169
76	Metabolism	Lipid metabolism	Biosynthesis of unsaturated fatty acids	ko01040	165
77	Metabolism	Amino acid metabolism	Phenylalanine metabolism	ko00360	164
78	Metabolism	Energy metabolism	Carbon fixation pathways in prokaryotes	ko00720	163
79	Organismal Systems	Endocrine system	Progesterone-mediated oocyte maturation	ko04914	163
80	Environmental Information Processing	Signal transduction	Wnt signaling pathway	ko04310	162
81	Environmental Information Processing	Signal transduction	Hippo signaling pathway	ko04390	159
82	Metabolism	Energy metabolism	Nitrogen metabolism	ko00910	159
83	Metabolism	Metabolism of other amino acids	beta-Alanine metabolism	ko00410	159
84	Metabolism	Carbohydrate metabolism	Inositol phosphate metabolism	ko00562	156
85	Organismal Systems	Nervous system	Glutamatergic synapse	ko04724	156
86	Organismal Systems	Circulatory system	Cardiac muscle contraction	ko04260	155
87	Environmental Information Processing	Signal transduction	Two-component system	ko02020	153
88	Environmental Information Processing	Signal transduction	Phosphatidylinositol signaling system	ko04070	152
89	Organismal Systems	Development	Axon guidance	ko04360	150
90	Organismal Systems	Nervous system	Long-term potentiation	ko04720	149
91	Organismal Systems	Digestive system	Pancreatic secretion	ko04972	146
92	Organismal Systems	Immune system	Chemokine signaling pathway	ko04062	146
93	Metabolism	Carbohydrate metabolism	Propanoate metabolism	ko00640	144
94	Organismal Systems	Nervous system	GABAergic synapse	ko04727	144
95	Metabolism	Amino acid metabolism	Lysine degradation	ko00310	141
96	Metabolism	Carbohydrate metabolism	Galactose metabolism	ko00052	141
97	Organismal Systems	Immune system	Platelet activation	ko04611	141
98	Metabolism	Metabolism of other amino acids	Cyanoamino acid metabolism	ko00460	140
99	Cellular Processes	Cellular commiunity	Gap junction	ko04540	139
100	Organismal Systems	Digestive system	Bile secretion	ko04976	133
101	Genetic Information Processing	Replication and repair	Nucleotide excision repair	ko03420	132
102	Environmental Information Processing	Signal transduction	TGF-beta signaling pathway	ko04350	131
103	Metabolism	Amino acid metabolism	Phenylalanine, tyrosine and tryptophan biosynthesis	ko00400	131
104	Metabolism	Amino acid metabolism	Tryptophan metabolism	ko00380	131
105	Cellular Processes	Cellular commiunity	Adherens junction	ko04520	129
106	Genetic Information Processing	Folding, sorting and degradation	Protein export	ko03060	128
107	Environmental Information Processing	Signal transduction	Hippo signaling pathway -fly	ko04391	127
108	Metabolism	Metabolism of cofactors and vitamins	Porphyrin and chlorophyll metabolism	ko00860	127
109	Organismal Systems	Circulatory system	Vascular smooth muscle contraction	ko04270	127
110	Organismal Systems	Immune system	Leukocyte transendothelial migration	ko04670	124
111	Metabolism	Carbohydrate metabolism	Butanoate metabolism	ko00650	123
112	Metabolism	Amino acid metabolism	Tyrosine metabolism	ko00350	122
113	Organismal Systems	Endocrine system	Melanogenesis	ko04916	122
114	Organismal Systems	Immune system	T cell receptor signaling pathway	ko04660	121
115	Organismal Systems	Endocrine system	GnRH signaling pathway	ko04912	120
116	Metabolism	Lipid metabolism	alpha-Linolenic acid metabolism	ko00592	117
117	Genetic Information Processing	Transcription	RNA polymerase	ko03020	111
118	Metabolism	Glycan biosynthesis and metabolism	N-Glycan biosynthesis	ko00510	110
119	Organismal Systems	Endocrine system	Thyroid hormone synthesis	ko04918	110
120	Genetic Information Processing	Replication and repair	DNA replication	ko03030	106
121	Organismal Systems	Immune system	Toll-like receptor signaling pathway	ko04620	106
122	Organismal Systems	Environmental adaptation	Circadian entrainment	ko04713	104
123	Environmental Information Processing	Signal transduction	ErbB signaling pathway	ko04012	102
124	Metabolism	Metabolism of terpenoids and polyketides	Terpenoid backbone biosynthesis	ko00900	102
125	Cellular Processes	Cell growth and death	Apoptosis	ko04210	101
126	Environmental Information Processing	Signal transduction	VEGF signaling pathway	ko04370	101
127	Metabolism	Lipid metabolism	Sphingolipid metabolism	ko00600	101
128	Organismal Systems	Excretory system	Collecting duct acid secretion	ko04966	101
129	Metabolism	Lipid metabolism	Steroid biosynthesis	ko00100	100
130	Metabolism	Carbohydrate metabolism	Ascorbate and aldarate metabolism	ko00053	98
131	Organismal Systems	Endocrine system	Adipocytokine signaling pathway	ko04920	98
132	Organismal Systems	Immune system	B cell receptor signaling pathway	ko04662	97
133	Organismal Systems	Development	Osteoclast differentiation	ko04380	96
134	Metabolism	Energy metabolism	Sulfur metabolism	ko00920	95
135	Organismal Systems	Excretory system	Endocrine and other factor-regulated calcium reabsorption	ko04961	95
136	Metabolism	Metabolism of cofactors and vitamins	Retinol metabolism	ko00830	94
137	Genetic Information Processing	Transcription	Basal transcription factors	ko03022	93
138	Metabolism	Xenobiotics biodegradation and metabolism	Drug metabolism - cytochrome P450	ko00982	91
139	Organismal Systems	Excretory system	Vasopressin-regulated water reabsorption	ko04962	91
140	Metabolism	Metabolism of other amino acids	Selenocompound metabolism	ko00450	90
141	Organismal Systems	Nervous system	Cholinergic synapse	ko04725	89
142	Metabolism	Xenobiotics biodegradation and metabolism	Metabolism of xenobiotics by cytochrome P450	ko00980	88
143	Organismal Systems	Immune system	Natural killer cell mediated cytotoxicity	ko04650	88
144	Organismal Systems	Immune system	NOD-like receptor signaling pathway	ko04621	87
145	Metabolism	Glycan biosynthesis and metabolism	Various types of N-glycan biosynthesis	ko00513	85
146	Metabolism	Metabolism of cofactors and vitamins	Pantothenate and CoA biosynthesis	ko00770	84
147	Organismal Systems	Nervous system	Long-term depression	ko04730	84
148	Metabolism	Metabolism of cofactors and vitamins	One carbon pool by folate	ko00670	81
149	Metabolism	Xenobiotics biodegradation and metabolism	Chloroalkane and chloroalkene degradation	ko00625	81
150	Organismal Systems	Sensory system	Inflammatory mediator regulation of TRP channels	ko04750	80
151	Environmental Information Processing	Signal transduction	NF-kappa B signaling pathway	ko04064	77
152	Organismal Systems	Digestive system	Gastric acid secretion	ko04971	77
153	Genetic Information Processing	Replication and repair	Fanconi anemia pathway	ko03460	76
154	Genetic Information Processing	Replication and repair	Mismatch repair	ko03430	76
155	Metabolism	Amino acid metabolism	Valine, leucine and isoleucine biosynthesis	ko00290	76
156	Organismal Systems	Digestive system	Salivary secretion	ko04970	76
157	Organismal Systems	Immune system	Fc epsilon RI signaling pathway	ko04664	75
158	Metabolism	Lipid metabolism	Fatty acid elongation	ko00062	74
159	Organismal Systems	Sensory system	Phototransduction - fly	ko04745	74
160	Environmental Information Processing	Signal transduction	MAPK signaling pathway - yeast	ko04011	73
161	Organismal Systems	Nervous system	Serotonergic synapse	ko04726	73
162	Organismal Systems	Nervous system	Retrograde endocannabinoid signaling	ko04723	72
163	Cellular Processes	Cell growth and death	p53 signaling pathway	ko04115	69
164	Genetic Information Processing	Replication and repair	Homologous recombination	ko03440	68
165	Metabolism	Amino acid metabolism	Histidine metabolism	ko00340	68
166	Organismal Systems	Endocrine system	Prolactin signaling pathway	ko04917	68
167	Metabolism	Amino acid metabolism	Lysine biosynthesis	ko00300	67
168	Metabolism	Xenobiotics biodegradation and metabolism	Drug metabolism - other enzymes	ko00983	67
169	Genetic Information Processing	Replication and repair	Base excision repair	ko03410	66
170	Organismal Systems	Environmental adaptation	Circadian rhythm - plant	ko04712	66
171	Cellular Processes	Transport and catabolism	Regulation of autophagy	ko04140	65
172	Metabolism	Overview	Degradation of aromatic compounds	ko01220	64
173	Metabolism	Metabolism of cofactors and vitamins	Ubiquinone and other terpenoid-quinone biosynthesis	ko00130	63
174	Metabolism	Metabolism of terpenoids and polyketides	Limonene and pinene degradation	ko00903	63
175	Organismal Systems	Environmental adaptation	Circadian rhythm	ko04710	63
176	Metabolism	Metabolism of cofactors and vitamins	Nicotinate and nicotinamide metabolism	ko00760	62
177	Genetic Information Processing	Folding, sorting and degradation	SNARE interactions in vesicular transport	ko04130	61
178	Environmental Information Processing	Signal transduction	TNF signaling pathway	ko04668	60
179	Metabolism	Energy metabolism	Photosynthesis	ko00195	60
180	Metabolism	Xenobiotics biodegradation and metabolism	Benzoate degradation	ko00362	60
181	Organismal Systems	Excretory system	Aldosterone-regulated sodium reabsorption	ko04960	60
182	Environmental Information Processing	Signal transduction	Hedgehog signaling pathway	ko04340	59
183	Metabolism	Biosynthesis of other secondary metabolites	Tropane, piperidine and pyridine alkaloid biosynthesis	ko00960	56
184	Metabolism	Glycan biosynthesis and metabolism	Other glycan degradation	ko00511	55
185	Metabolism	Xenobiotics biodegradation and metabolism	Aminobenzoate degradation	ko00627	54
186	Metabolism	Metabolism of cofactors and vitamins	Folate biosynthesis	ko00790	49
187	Organismal Systems	Development	Dorso-ventral axis formation	ko04320	49
188	Organismal Systems	Immune system	Cytosolic DNA-sensing pathway	ko04623	48
189	Organismal Systems	Sensory system	Phototransduction	ko04744	46
190	Organismal Systems	Sensory system	Olfactory transduction	ko04740	45
191	Metabolism	Metabolism of other amino acids	Taurine and hypotaurine metabolism	ko00430	44
192	Organismal Systems	Digestive system	Mineral absorption	ko04978	44
193	Metabolism	Biosynthesis of other secondary metabolites	Isoquinoline alkaloid biosynthesis	ko00950	43
194	Metabolism	Biosynthesis of other secondary metabolites	Stilbenoid, diarylheptanoid and gingerol biosynthesis	ko00945	43
195	Metabolism	Lipid metabolism	Ether lipid metabolism	ko00565	43
196	Environmental Information Processing	Signal transduction	MAPK signaling pathway - fly	ko04013	42
197	Metabolism	Metabolism of cofactors and vitamins	Riboflavin metabolism	ko00740	42
198	Organismal Systems	Digestive system	Protein digestion and absorption	ko04974	42
199	Metabolism	Glycan biosynthesis and metabolism	Glycosylphosphatidylinositol(GPI)-anchor biosynthesis	ko00563	41
200	Metabolism	Xenobiotics biodegradation and metabolism	Naphthalene degradation	ko00626	41
201	Metabolism	Lipid metabolism	Arachidonic acid metabolism	ko00590	40
202	Metabolism	Lipid metabolism	Synthesis and degradation of ketone bodies	ko00072	40
203	Metabolism	Biosynthesis of other secondary metabolites	Flavonoid biosynthesis	ko00941	39
204	Organismal Systems	Endocrine system	Insulin secretion	ko04911	38
205	Organismal Systems	Excretory system	Proximal tubule bicarbonate reclamation	ko04964	38
206	Organismal Systems	Digestive system	Carbohydrate digestion and absorption	ko04973	37
207	Organismal Systems	Immune system	RIG-I-like receptor signaling pathway	ko04622	37
208	Cellular Processes	Cell growth and death	Cell cycle - Caulobacter	ko04112	36
209	Metabolism	Biosynthesis of other secondary metabolites	Streptomycin biosynthesis	ko00521	36
210	Metabolism	Metabolism of terpenoids and polyketides	Carotenoid biosynthesis	ko00906	36
211	Metabolism	Metabolism of cofactors and vitamins	Biotin metabolism	ko00780	32
212	Metabolism	Metabolism of cofactors and vitamins	Vitamin B6 metabolism	ko00750	32
213	Metabolism	Carbohydrate metabolism	C5-Branched dibasic acid metabolism	ko00660	31
214	Environmental Information Processing	Signal transduction	Notch signaling pathway	ko04330	30
215	Metabolism	Metabolism of cofactors and vitamins	Thiamine metabolism	ko00730	29
216	Metabolism	Metabolism of terpenoids and polyketides	Diterpenoid biosynthesis	ko00904	29
217	Metabolism	Xenobiotics biodegradation and metabolism	Bisphenol degradation	ko00363	29
218	Metabolism	Lipid metabolism	Linoleic acid metabolism	ko00591	28
219	Metabolism	Xenobiotics biodegradation and metabolism	Polycyclic aromatic hydrocarbon degradation	ko00624	28
220	Metabolism	Glycan biosynthesis and metabolism	Other types of O-glycan biosynthesis	ko00514	27
221	Metabolism	Metabolism of terpenoids and polyketides	Brassinosteroid biosynthesis	ko00905	27
222	Metabolism	Lipid metabolism	Cutin, suberine and wax biosynthesis	ko00073	25
223	Metabolism	Metabolism of terpenoids and polyketides	Biosynthesis of ansamycins	ko01051	24
224	Metabolism	Glycan biosynthesis and metabolism	Glycosaminoglycan degradation	ko00531	23
225	Metabolism	Metabolism of terpenoids and polyketides	Sesquiterpenoid and triterpenoid biosynthesis	ko00909	23
226	Metabolism	Biosynthesis of other secondary metabolites	Aflatoxin biosynthesis	ko00254	22
227	Metabolism	Lipid metabolism	Primary bile acid biosynthesis	ko00120	22
228	Metabolism	Metabolism of terpenoids and polyketides	Zeatin biosynthesis	ko00908	22
229	Organismal Systems	Digestive system	Fat digestion and absorption	ko04975	22
230	Environmental Information Processing	Signaling molecules and interaction	Neuroactive ligand-receptor interaction	ko04080	20
231	Metabolism	Metabolism of other amino acids	Phosphonate and phosphinate metabolism	ko00440	20
232	Environmental Information Processing	Membrane transport	Bacterial secretion system	ko03070	19
233	Genetic Information Processing	Folding, sorting and degradation	Sulfur relay system	ko04122	19
234	Metabolism	Xenobiotics biodegradation and metabolism	Styrene degradation	ko00643	19
235	Organismal Systems	Endocrine system	Renin-angiotensin system	ko04614	19
236	Metabolism	Xenobiotics biodegradation and metabolism	Caprolactam degradation	ko00930	18
237	Environmental Information Processing	Signal transduction	Jak-STAT signaling pathway	ko04630	16
238	Metabolism	Biosynthesis of other secondary metabolites	Betalain biosynthesis	ko00965	16
239	Metabolism	Biosynthesis of other secondary metabolites	Flavone and flavonol biosynthesis	ko00944	15
240	Organismal Systems	Environmental adaptation	Circadian rhythm - fly	ko04711	15
241	Metabolism	Energy metabolism	Photosynthesis - antenna proteins	ko00196	14
242	Metabolism	Glycan biosynthesis and metabolism	Glycosphingolipid biosynthesis - ganglio series	ko00604	14
243	Metabolism	Biosynthesis of other secondary metabolites	Caffeine metabolism	ko00232	13
244	Metabolism	Glycan biosynthesis and metabolism	Glycosphingolipid biosynthesis - globo series	ko00603	13
245	Genetic Information Processing	Replication and repair	Non-homologous end-joining	ko03450	12
246	Metabolism	Biosynthesis of other secondary metabolites	Isoflavonoid biosynthesis	ko00943	12
247	Organismal Systems	Sensory system	Taste transduction	ko04742	12
248	Metabolism	Biosynthesis of other secondary metabolites	Butirosin and neomycin biosynthesis	ko00524	11
249	Metabolism	Biosynthesis of other secondary metabolites	Novobiocin biosynthesis	ko00401	10
250	Metabolism	Lipid metabolism	Steroid hormone biosynthesis	ko00140	10
251	Metabolism	Metabolism of cofactors and vitamins	Lipoic acid metabolism	ko00785	10
252	Metabolism	Metabolism of terpenoids and polyketides	Geraniol degradation	ko00281	9
253	Metabolism	Metabolism of other amino acids	D-Glutamine and D-glutamate metabolism	ko00471	8
254	Environmental Information Processing	Signaling molecules and interaction	ECM-receptor interaction	ko04512	7
255	Metabolism	Glycan biosynthesis and metabolism	Peptidoglycan biosynthesis	ko00550	7
256	Organismal Systems	Digestive system	Vitamin digestion and absorption	ko04977	7
257	Metabolism	Metabolism of terpenoids and polyketides	Monoterpenoid biosynthesis	ko00902	6
258	Organismal Systems	Endocrine system	Ovarian Steroidogenesis	ko04913	6
259	Metabolism	Glycan biosynthesis and metabolism	Glycosaminoglycan biosynthesis - heparan sulfate / heparin	ko00534	5
260	Metabolism	Glycan biosynthesis and metabolism	Lipopolysaccharide biosynthesis	ko00540	5
261	Metabolism	Xenobiotics biodegradation and metabolism	Chlorocyclohexane and chlorobenzene degradation	ko00361	5
262	Metabolism	Glycan biosynthesis and metabolism	Glycosaminoglycan biosynthesis - chondroitin sulfate / dermatan sulfate	ko00532	4
263	Metabolism	Metabolism of terpenoids and polyketides	Tetracycline biosynthesis	ko00253	4
264	Metabolism	Xenobiotics biodegradation and metabolism	Nitrotoluene degradation	ko00633	4
265	Metabolism	Metabolism of terpenoids and polyketides	Nonribosomal peptide structures	ko01054	3
266	Metabolism	Metabolism of terpenoids and polyketides	Polyketide sugar unit biosynthesis	ko00523	3
267	Metabolism	Xenobiotics biodegradation and metabolism	Toluene degradation	ko00623	3
268	Metabolism	Metabolism of terpenoids and polyketides	Biosynthesis of siderophore group nonribosomal peptides	ko01053	2
269	Metabolism	Metabolism of terpenoids and polyketides	Insect hormone biosynthesis	ko00981	2
270	Metabolism	Xenobiotics biodegradation and metabolism	1,1,1-Trichloro-2,2-bis(4-chlorophenyl)ethane (DDT) degradation	ko00351	2
271	Metabolism	Xenobiotics biodegradation and metabolism	Fluorobenzoate degradation	ko00364	2
272	Metabolism	Biosynthesis of other secondary metabolites	Anthocyanin biosynthesis	ko00942	1
273	Metabolism	Biosynthesis of other secondary metabolites	Glucosinolate biosynthesis	ko00966	1
274	Metabolism	Biosynthesis of other secondary metabolites	Indole alkaloid biosynthesis	ko00901	1
275	Metabolism	Glycan biosynthesis and metabolism	Mucin type O-glycan biosynthesis	ko00512	1
