# Supplementary material for: De Novo assembly, characterization and development of EST-SSRs from Bletilla striata transcriptomes profiled throughout the whole growing period
Source: PLoS One. 2018 Oct 26;13(10):e0205954. doi: 10.1371/journal.pone.0205954 (PMC6203367; doi:10.1371/journal.pone.0205954)
Supplement: S5 Table — (XLSX) [file pone.0205954.s009.xlsx]

## Sheet: Sheet1
S5 Table. Basic information of all successfully designed EST-SSR primer pairs in B. striata.
Unigenes ID	SSR motif	size	start	end	FORWARD PRIMER1 (5'-3')	Tm(℃)	size	REVERSE PRIMER1 (5'-3')	Tm(℃)	size	PRODUCT1 size (bp)	start (bp)	end (bp)	FORWARD PRIMER2 (5'-3')	Tm(℃)	size	REVERSE PRIMER2 (5'-3')	Tm(℃)	size	PRODUCT2 size (bp)	start (bp)	end (bp)	FORWARD PRIMER3 (5'-3')	Tm(℃)	size	REVERSE PRIMER3 (5'-3')	Tm(℃)	size	PRODUCT3 size (bp)	start (bp)	end (bp)
c105545_g1	(A)11	11	61	71	TTTTTGTTTGTATGAGTCATGCATTAT	57.074	27	CCTTGCATTCCCGCATTCTG	59.898	20	149	7	155	TTTTTGTTTGTATGAGTCATGCATTAT	57.074	27	GCATTCCCGCATTCTGCATT	59.896	20	145	7	151	TTTTTGTTTGTATGAGTCATGCATTAT	57.074	27	TGCATTTGAAACAAGCGGCA	59.896	20	131	7	137
c138197_g1	(TCT)5	15	79	93	TTTTTGTGTGCTGATGCCGG	59.968	20	ACGCGTTGAAGGAAGGTGAT	59.965	20	152	2	153	TTTTTGTGTGCTGATGCCGG	59.968	20	GCGACTCGAACGAACCTGTA	60.11	20	173	2	174	CTTCGTCTTTGGCTTCACGC	60.111	20	ACGCGTTGAAGGAAGGTGAT	59.965	20	111	43	153
c35333_g1	(TTC)6	18	579	596	TTTTTGTGCGGCCATGGATG	60.038	20	TCTGGCTCGAGCAATCCTTG	60.108	20	159	464	622	GGCCTCTCATCTCCCTCAGA	60.106	20	TCTGGCTCGAGCAATCCTTG	60.108	20	266	357	622	AAGATCGGCTTTTTGTGCGG	59.759	20	TCTGGCTCGAGCAATCCTTG	60.108	20	168	455	622
c67482_g2	(CAG)6	18	230	247	TTTTTCCGTCCCTTCTCGCA	59.893	20	ATGAGCTAAGAGTCCCGGGT	60.032	20	220	60	279	CCGTCCCTTCTCGCATCTTT	60.108	20	ATGAGCTAAGAGTCCCGGGT	60.032	20	215	65	279	TTTCCGTCCCTTCTCGCATC	60.108	20	ATGAGCTAAGAGTCCCGGGT	60.032	20	218	62	279
c52339_g1	(A)10	10	141	150	TTTTTCACCCGTGCCTCCTC	60.536	20	GAGTTTGAGAAGCACCCGGA	59.965	20	189	88	276	TTTTTCACCCGTGCCTCCTC	60.536	20	AGGAGTTTGAGAAGCACCCG	59.965	20	191	88	278	CTTTTTCACCCGTGCCTCCT	60.537	20	GAGTTTGAGAAGCACCCGGA	59.965	20	190	87	276
c68391_g1	(T)15	15	82	96	TTTTTAGAGCGGTCGGGCTT	59.964	20	TCCGCAAAATCTCAAGCTGC	59.477	20	191	10	200	TTTTTAGAGCGGTCGGGCTT	59.964	20	CCGCAAAATCTCAAGCTGCT	59.475	20	190	10	199	TTTTTAGAGCGGTCGGGCTT	59.964	20	TCAGCAAAACCTCAAGCTGC	59.33	20	274	10	283
c57474_g1	(A)11	11	126	136	TTTTGTTCGGGGGCTGGTAG	60.251	20	TCGAGCTATTTGATCCGGCG	60.319	20	251	0	250	TTTTGTTCGGGGGCTGGTAG	60.251	20	TGTTCACGCGATCGAGCTAT	59.619	20	262	0	261	TTTTGTTCGGGGGCTGGTAG	60.251	20	GCAGGTCGAGGATGAAGGTG	60.461	20	280	0	279
c84192_g1	(T)11	11	77	87	TTTTGTGATTTTTCCGTTGATTATGAA	57.465	27	AGGCTATGCTTGAATGTTGGGA	60.025	22	100	28	127	TTTTTGTGATTTTTCCGTTGATTATGA	57.465	27	AGGCTATGCTTGAATGTTGGGA	60.025	22	101	27	127	TGTGATTTTTCCGTTGATTATGAATCT	58.261	27	CCATAGACACAAGTCCTCTGGA	58.9	22	174	31	204
c71347_g1	(ATT)7	21	1462	1482	TTTTGTCACGTCAGAGCGGA	59.897	20	AGGTAACACAAACGCCCATT	58.01	20	225	1289	1513	GAATCGGGTAGGAGGGAGGT	60.106	20	AGGTAACACAAACGCCCATT	58.01	20	248	1266	1513	TGGAGAATCGGGTAGGAGGG	60.106	20	AGGTAACACAAACGCCCATT	58.01	20	252	1262	1513
c65888_g1	(TAT)5(TA)10*	32	1670	1701	TTTTGGTGGCCGCTTTGAAG	59.896	20	GGACGGGAAGCAGAAAGAGT	59.678	20	272	1509	1780	AGTTTTTGGTGGCCGCTTTG	60.179	20	GGACGGGAAGCAGAAAGAGT	59.678	20	275	1506	1780	GTTTTTGGTGGCCGCTTTGA	60.179	20	GGACGGGAAGCAGAAAGAGT	59.678	20	274	1507	1780
c54739_g1	(A)10	10	1019	1028	TTTTGGGTGGGGGTGGATAA	58.832	20	TCTTCGCTGGTTAGGCACAA	59.605	20	258	911	1168	TTTTGGGTGGGGGTGGATAA	58.832	20	TTCTTCGCTGGTTAGGCACA	59.605	20	259	911	1169	TTTTTGGGTGGGGGTGGATA	58.832	20	TCTTCGCTGGTTAGGCACAA	59.605	20	259	910	1168
c62288_g1	(TTCT)5ttcaaaaactcctcccacattcttcctacttataaaagagtattctaaacagagacgcagagacgatggc(GCA)6(CCA)6	126	200	325	TTTTGGAGCTTTTCATGGAGC	57.334	21	GTGTTCCGTCTCACCGTCTT	59.968	20	244	139	382	TTTTGGAGCTTTTCATGGAGC	57.334	21	CCGTCTTCTTCCTGGGCTTT	59.963	20	231	139	369	TTTTGGAGCTTTTCATGGAGC	57.334	21	CCGTCTCACCGTCTTCTTCC	60.109	20	239	139	377
c60521_g2	(CT)7	14	121	134	TTTTGCTCGGTCGCCAAAAG	59.97	20	ACGGAGATGTTGTGCGCTAA	60.038	20	251	85	335	CCCTGCTTGTCGTTTTGCTC	60.04	20	ACGGAGATGTTGTGCGCTAA	60.038	20	263	73	335	TTTTGCTCGGTCGCCAAAAG	59.97	20	AGAGACGAGATGACGAGCCT	60.107	20	172	85	256
c2257_g1	(T)10	10	104	113	TTTTGCGGCCATTGACTTCG	60.04	20	GCAAAGCCTAGAGACTCCCC	59.821	20	268	17	284	CCATTTTGCGGCCATTGACT	59.753	20	GCAAAGCCTAGAGACTCCCC	59.821	20	271	14	284	TTTTGCGGCCATTGACTTCG	60.04	20	GAGACTCCCCATTCCTTGCA	59.379	20	258	17	274
c69253_g1	(CT)7	14	1387	1400	TTTTGCCTCTCCTCCCACAC	59.89	20	TGCTGCGGTAAGACGACAAT	60.038	20	280	1265	1544	CTCTCCTCCCACACTCCCAT	60.326	20	TGCTGCGGTAAGACGACAAT	60.038	20	274	1271	1544	CTCTCCTCCCACACTCCCAT	60.326	20	ATGCTGCGGTAAGACGACAA	60.038	20	275	1271	1545
c66442_g1	(CTG)6	18	458	475	TTTTGCCAGACGCCAATGTG	59.968	20	CATCAGGGCAGTTGACACCT	59.963	20	266	346	611	GAGCTCTCTGTGTCGAGTCG	59.904	20	CATCAGGGCAGTTGACACCT	59.963	20	245	367	611	TTTTGCCAGACGCCAATGTG	59.968	20	GACAGGAGAATCTCAGCCGG	59.896	20	232	346	577
c72090_g1	(CT)8	16	50	65	TTTTGCATCACACACTGCGG	59.969	20	GCGACGAGTTGCAACCTTAC	59.837	20	260	2	261	TTTTGCATCACACACTGCGG	59.969	20	TGCGTGACTGAGAATACCGG	59.827	20	171	2	172	TTTTGCATCACACACTGCGG	59.969	20	GCGTGACTGAGAATACCGGT	59.827	20	170	2	171
c53003_g1	(A)10	10	2455	2464	TTTTGCAACGCCTTACCAGC	59.969	20	TCCATCCTGATGTTGATGCGT	59.79	21	255	2234	2488	CCTTACCAGCCTGCAGTGAA	59.963	20	TCCATCCTGATGTTGATGCGT	59.79	21	245	2244	2488	ACCAGCCTGCAGTGAAAAGT	60.107	20	TCCATCCTGATGTTGATGCGT	59.79	21	241	2248	2488
c29851_g1	(GA)7	14	1662	1675	TTTTGCAAACGCTCCTCAGC	59.969	20	ATAACCCTCGTTCCCACTGC	59.748	20	280	1458	1737	CAAGGCATCGACTATCCCCC	59.965	20	ATAACCCTCGTTCCCACTGC	59.748	20	131	1607	1737	CACTGGCTCTCACAAGGAGG	60.037	20	ATAACCCTCGTTCCCACTGC	59.748	20	249	1489	1737
c64468_g1	(GA)8gtcgggaagagagttcgctatctcgcttctcacgctttttgcgttgcgctccgcttcggcgcggtccctgccttccttcctctgtagatagatctaggg(T)12	127	75	201	TTTTGATGTGCATCGGTGGG	59.113	20	TTTCGCACCCTGGACTGATC	60.036	20	271	20	290	TTTTGATGTGCATCGGTGGG	59.113	20	GATTTCGCACCCTGGACTGA	60.036	20	273	20	292	TTTGATGTGCATCGGTGGGG	60.965	20	TTTCGCACCCTGGACTGATC	60.036	20	270	21	290
c66021_g1	(A)10	10	263	272	TTTTGATCCCCGCCACCTAC	60.035	20	ATTTCTTCCAGCGTGGCACT	60.251	20	246	120	365	CTTTTGATCCCCGCCACCTA	59.745	20	ATTTCTTCCAGCGTGGCACT	60.251	20	247	119	365	CCGCCACCTACCACACTTAA	59.678	20	ATTTCTTCCAGCGTGGCACT	60.251	20	237	129	365
c69473_g1	(CGC)5	15	463	477	TTTTGAGGGGAGCAGTGGAC	59.89	20	GCGGAGGGAATTCAACAGGA	60.035	20	229	283	511	TTGCGAGGAAAGAACCTGCA	60.179	20	CGTCGACAGTGACACCATCA	60.04	20	215	437	651	TTTTGAGGGGAGCAGTGGAC	59.89	20	GCAAGGTGTCGGAGCAAATG	60.11	20	267	283	549
c106653_g1	(T)10	10	1172	1181	TTTTCTGCAGCGACTGGGAA	60.179	20	TTCTCCGGGGAGTCTCGAAT	60.033	20	248	1085	1332	TTTTTCTGCAGCGACTGGGA	60.179	20	TTCTCCGGGGAGTCTCGAAT	60.033	20	249	1084	1332	TTTTCTGCAGCGACTGGGAA	60.179	20	GCCCAGTGCCCTCATGTAAT	60.107	20	278	1085	1362
c9343_g1	(T)15	15	122	136	TTTTCGGAGCAGCTACCAGG	60.036	20	TCTCTCCTCCAAAGACAAAATGT	57.69	23	209	84	292	CGGAGCAGCTACCAGGATTT	59.821	20	TCTCTCCTCCAAAGACAAAATGT	57.69	23	205	88	292	TTTTCGGAGCAGCTACCAGG	60.036	20	ATCTCTCCTCCAAAGACAAAATGT	58.115	24	210	84	293
c70440_g1	(ACC)5	15	45	59	TTTTCCTCCCCAACAGCTCC	59.888	20	GTACTGCGACGACGAGTAGG	59.974	20	209	15	223	TTTTCCTCCCCAACAGCTCC	59.888	20	TGTTGATGCGCAGGTTGTTG	59.969	20	240	15	254	TTTTCCTCCCCAACAGCTCC	59.888	20	AGATGACCTTGGTGTCGCTG	60.037	20	258	15	272
c60621_g1	(CCA)5	15	309	323	TTTTCCCCTGCAGCCCATAG	60.033	20	AGGAGCTACCATAGGGAGCT	59.136	20	212	169	380	TGCTACCACCTGTCCTCAGA	59.886	20	AGGAGCTACCATAGGGAGCT	59.136	20	246	135	380	CCACCACCGACACATCTAGG	59.824	20	AGGAGCTACCATAGGGAGCT	59.136	20	139	242	380
c55555_g2	(TCT)5	15	265	279	TTTTCCACTTGGCTGACCCA	59.74	20	ACGGCCTCCATCATGTGTTT	59.962	20	163	153	315	TTTTCCACTTGGCTGACCCA	59.74	20	AACGGCCTCCATCATGTGTT	59.962	20	164	153	316	TTTTCCACTTGGCTGACCCA	59.74	20	AGAACGGCCTCCATCATGTG	60.108	20	166	153	318
c95786_g1	(T)10	10	183	192	TTTTCATTGAAGGCAGCGAAT	57.06	21	ACCCAAAGAAACATGCTACCC	58.475	21	173	44	216	ATTTTCATTGAAGGCAGCGAA	57.06	21	ACCCAAAGAAACATGCTACCC	58.475	21	174	43	216	AATTTTCATTGAAGGCAGCGA	57.06	21	ACCCAAAGAAACATGCTACCC	58.475	21	175	42	216
c43535_g1	(A)12	12	475	486	TTTTAGGGGATGGTGGGCAA	59.213	20	CGACTATTGTTGAGTTGAGAAGCC	59.908	24	270	254	523	TTTTTAGGGGATGGTGGGCA	59.213	20	CGACTATTGTTGAGTTGAGAAGCC	59.908	24	271	253	523	TGGGATCAACGCACAAACTG	59.049	20	CGACTATTGTTGAGTTGAGAAGCC	59.908	24	243	281	523
c68278_g1	(T)10	10	1914	1923	TTTTAGCCCCAAGCCACCAA	60.105	20	TGGCTGTTGGGTCAACTTCT	59.449	20	139	1841	1979	GCATTTTAGCCCCAAGCCAC	60.108	20	TGGCTGTTGGGTCAACTTCT	59.449	20	142	1838	1979	ACCAACTTGGACCTCGCAAT	59.89	20	TGGCTGTTGGGTCAACTTCT	59.449	20	124	1856	1979
c63815_g1	(T)10	10	2899	2908	TTTGTTGCCAATGTCGGAGA	58.026	20	TCTGACAAGGTTACAAGCTGT	57.162	21	270	2805	3074	TTTGTTGCCAATGTCGGAGA	58.026	20	ACCTGTTCAATCTGACAAGGT	57.135	21	280	2805	3084	TTTGTTGCCAATGTCGGAGA	58.026	20	TCTGACAAGGTTACAAGCTGTACA	59.9	24	270	2805	3074
c69473_g2	(CT)9	18	723	740	TTTGTGTTGCAGCAATCCCG	59.968	20	CGACCTCCACACAATCAGCA	60.321	20	244	589	832	TTTGTGTTGCAGCAATCCCG	59.968	20	ACGACCTCCACACAATCAGC	60.321	20	245	589	833	TGTTGCAGCAATCCCGATCT	60.035	20	CGACCTCCACACAATCAGCA	60.321	20	240	593	832
c10968_g1	(T)10	10	527	536	TTTGTGATCCTGGAGTGCCA	59.23	20	GCACAAGAAACACCCTTCTCC	59.391	21	249	361	609	TGTGATCCTGGAGTGCCATT	59.006	20	GCACAAGAAACACCCTTCTCC	59.391	21	247	363	609	TTGTGATCCTGGAGTGCCAT	59.006	20	GCACAAGAAACACCCTTCTCC	59.391	21	248	362	609
c23416_g1	(A)11	11	47	57	TTTGTCTCGAGACTCGTGCG	60.386	20	GAGTGGACAGAAGGCGTCAA	59.966	20	180	5	184	AGACTCGTGCGCGTGTTTAT	60.388	20	GAGTGGACAGAAGGCGTCAA	59.966	20	171	14	184	TTTGTCTCGAGACTCGTGCG	60.386	20	GACACCGCACGAAACCTCTA	60.039	20	130	5	134
c64269_g1	(A)11taaagaaaaataatc(A)13	39	66	104	TTTGTCCGAGAAGCTCTGGG	59.678	20	TCTCCTCCTCCGCTTCATCA	60.033	20	196	11	206	TTTGTCCGAGAAGCTCTGGG	59.678	20	CGTAGTTGGAGAGCCCCATC	59.895	20	214	11	224	TTTGTCCGAGAAGCTCTGGG	59.678	20	GTTCGTAGTTGGAGAGCCCC	60.108	20	217	11	227
c83736_g1	(GA)6	12	214	225	TTTGTCAGAGGTGAGGTCGC	59.966	20	CGAACCGGTCTCCTCATGTT	59.753	20	199	146	344	TGTCAGAGGTGAGGTCGCTA	59.962	20	CGAACCGGTCTCCTCATGTT	59.753	20	197	148	344	CGATCAACGGTCGACTACGT	59.904	20	CGAACCGGTCTCCTCATGTT	59.753	20	176	169	344
c60860_g1	(TTC)5	15	457	471	TTTGTACGACCGTGCTCGAA	59.969	20	ACTGCGAGGTCTGTGAAAGG	59.966	20	183	391	573	TTTGTACGACCGTGCTCGAA	59.969	20	TTCTAATGACTCCGGCGTCG	59.9	20	110	391	500	TTTGTACGACCGTGCTCGAA	59.969	20	CCCTCGGCTGCAAGATTGTA	60.108	20	135	391	525
c99320_g1	(T)10	10	471	480	TTTGTACCGGTATTGGGCCC	60.034	20	CTCCTTGGTTCCTAGCAGCA	59.385	20	164	366	529	TTTGTACCGGTATTGGGCCC	60.034	20	TCTCCTTGGTTCCTAGCAGC	59.095	20	165	366	530	TTTGTACCGGTATTGGGCCC	60.034	20	TCCTTGGTTCCTAGCAGCAAG	59.996	21	163	366	528
c130506_g1	(GAG)5	15	187	201	TTTGGTGCCTTGTCCTTGGT	60.033	20	AGCTGCAAGCCTGAGGATTT	59.961	20	188	161	348	CCTCGAAGGAATACCACGGG	59.896	20	AGCTGCAAGCCTGAGGATTT	59.961	20	261	88	348	ATCGCTGTTGGTCCTCGAAG	60.109	20	AGCTGCAAGCCTGAGGATTT	59.961	20	273	76	348
c63201_g3	(A)10	10	666	675	TTTGGTCCCCTTGGTGCTTT	60.032	20	CGGCCTAGGCATCTTTCACT	59.821	20	230	639	868	TTTTGGTCCCCTTGGTGCTT	60.032	20	CGGCCTAGGCATCTTTCACT	59.821	20	231	638	868	TTTGGTCCCCTTGGTGCTTT	60.032	20	TTACTTGTACTGGTGCGGCC	60.321	20	245	639	883
c51814_g3	(T)12	12	1036	1047	TTTGGGGTGGTGACGTTTTT	58.442	20	AGAGCGTACAAGACATTTAAAACCA	59.239	25	149	1013	1161	TTTTGGGGTGGTGACGTTTT	58.442	20	AGAGCGTACAAGACATTTAAAACCA	59.239	25	150	1012	1161	TTTTTGGGGTGGTGACGTTT	58.442	20	AGAGCGTACAAGACATTTAAAACCA	59.239	25	151	1011	1161
c63117_g1	(GGC)5	15	1831	1845	TTTGGGGAGGGAGTGATTGC	59.96	20	CGAACCACCCATTGCTCTCT	60.036	20	183	1767	1949	TTTGGGGAGGGAGTGATTGC	59.96	20	TCCCATTCCCTCCTCGAACT	59.957	20	159	1767	1925	TTTGGGGAGGGAGTGATTGC	59.96	20	CTCCGTTCATCTCCCTCTGC	59.896	20	224	1767	1990
c21426_g1	(T)10	10	477	486	TTTGGGCGGTTTGTGTTTGG	60.108	20	AAACGGTACATGGCATTGCT	58.455	20	176	367	542	GGGCGGTTTGTGTTTGGTAG	59.687	20	AAACGGTACATGGCATTGCT	58.455	20	173	370	542	TGGGCGGTTTGTGTTTGGTA	60.395	20	AAACGGTACATGGCATTGCT	58.455	20	174	369	542
c22469_g1	(GT)6	12	58	69	TTTGGGCGATGCTTGGACAT	60.612	20	GGCCTCTCTTCTCCCCATCT	60.4	20	219	27	245	TTTGGGCGATGCTTGGACAT	60.612	20	ACAGAGACGACGCTCTAACG	59.557	20	183	27	209	TTTGGGCGATGCTTGGACAT	60.612	20	TCCCCATCTCTTCTCTCCGT	59.368	20	208	27	234
c68413_g3	(GGA)6	18	1431	1448	TTTGGGATATGCAGCGGGTT	60.034	20	CGCCCTTCTTCCACTCCAAT	60.035	20	190	1347	1536	GTTGGGAGGAGATGCGTTCA	60.036	20	CGCCCTTCTTCCACTCCAAT	60.035	20	215	1322	1536	TTTGGGATATGCAGCGGGTT	60.034	20	AATCCGCCCATCCATGATCC	59.961	20	140	1347	1486
c64336_g1	(A)11	11	605	615	TTTGGCCCAACCCAGGAAAT	60.105	20	AGGATATAATCTGTGCACCCGA	58.761	22	255	576	830	ATTTGGCCCAACCCAGGAAA	60.105	20	AGGATATAATCTGTGCACCCGA	58.761	22	256	575	830	TTTGGCCCAACCCAGGAAAT	60.105	20	AGGATATAATCTGTGCACCCGAA	59.354	23	255	576	830
c66488_g1	(A)14	14	1544	1557	TTTGGCACTGTAGGAGGCAG	59.963	20	GCCACGGATCCTATCACACC	60.25	20	254	1468	1721	TTTGGCACTGTAGGAGGCAG	59.963	20	GGCCACGGATCCTATCACAC	60.25	20	255	1468	1722	TTTGGCACTGTAGGAGGCAG	59.963	20	TTCTCCACTAACTGCAGGGC	59.675	20	272	1468	1739
c58522_g1	(A)10	10	1407	1416	TTTGGCAAGATCGTCGTCCA	59.966	20	ACATGTCCCATGCCCTTGAG	60.034	20	243	1313	1555	TTTGGCAAGATCGTCGTCCA	59.966	20	AGACATGTCCCATGCCCTTG	60.034	20	245	1313	1557	TTTGGCAAGATCGTCGTCCA	59.966	20	CAGACATGTCCCATGCCCTT	60.034	20	246	1313	1558
c44273_g1	(GCT)6	18	27	44	TTTGGAGTTGCCGCCGTATT	60.607	20	CCGGCATTTCCATTTGAGCC	60.179	20	206	1	206	TTTGGAGTTGCCGCCGTATT	60.607	20	CCAAAGCGAGAATTTCCGGC	60.179	20	221	1	221	GGAGTTGCCGCCGTATTCTT	60.743	20	CCGGCATTTCCATTTGAGCC	60.179	20	203	4	206
c116474_g1	(T)10	10	216	225	TTTGGAGTGGGATGGGAAGC	59.96	20	GCAACTCATAAGAACCCAAGCA	59.18	22	187	79	265	TTTGGAGTGGGATGGGAAGC	59.96	20	TGCAACTCATAAGAACCCAAGC	59.18	22	188	79	266	GGGATGGGAAGCCCTCTTTC	60.106	20	GCAACTCATAAGAACCCAAGCA	59.18	22	179	87	265
c62528_g1	(AGC)5	15	441	455	TTTGGAGGAATTGGGCAGCA	60.179	20	AGCTCTCTCCAATGGCTTCC	59.454	20	145	336	480	GTTTGGAGGAATTGGGCAGC	59.753	20	AGCTCTCTCCAATGGCTTCC	59.454	20	146	335	480	TTTGGAGGAATTGGGCAGCA	60.179	20	CTCTCTCCAATGGCTTCCGC	60.813	20	143	336	478
c132149_g1	(A)10	10	114	123	TTTGCTTGCAATAAACCTCACT	57.065	22	TGAGGTTTAGAAGAAGAAGAGGGT	58.844	24	150	5	154	TTTGCTTGCAATAAACCTCACT	57.065	22	TGAGGTTTAGAAGAAGAAGAGGGTT	59.393	25	150	5	154	ACAATTTGCTTGCAATAAACCTCAC	59.534	25	TGAGGTTTAGAAGAAGAAGAGGGT	58.844	24	154	1	154
c54716_g1	(CTG)6	18	849	866	TTTGCTCGTCTAAGGCGAGG	60.109	20	GGATGAGGGGAAGAGAAGCG	59.894	20	165	742	906	TTTGCTCGTCTAAGGCGAGG	60.109	20	CGGAGGATGAGGGGAAGAGA	60.106	20	169	742	910	TTTGCTCGTCTAAGGCGAGG	60.109	20	AACTTCTCCCCTCCTCTGCT	59.882	20	235	742	976
c57354_g3	(T)10	10	268	277	TTTGCTCGCCAATCTGCCTT	60.895	20	CCCGTCTGGACACAAACAGA	59.894	20	173	131	303	GCTCGCCAATCTGCCTTCAT	61.1	20	CCCGTCTGGACACAAACAGA	59.894	20	170	134	303	CTTTGCTCGCCAATCTGCC	59.862	19	CCCGTCTGGACACAAACAGA	59.894	20	174	130	303
c63941_g1	(T)17	17	2732	2748	TTTGCGTGGACATTTGTCGG	59.691	20	GCAGATATGCAAGCTGATGCC	60.068	21	142	2692	2833	TTTGCGTGGACATTTGTCGG	59.691	20	TGCAAGCTGATGCCAAAGAT	58.447	20	135	2692	2826	TTTGCGTGGACATTTGTCGG	59.691	20	ATGCAAGCTGATGCCAAAGA	58.447	20	136	2692	2827
c71040_g2	(T)10	10	4037	4046	TTTGCCCACCACGTTGTACT	60.107	20	TTGAAAGGGCGCTTCTTTGC	59.968	20	265	3811	4075	TGGTCAACTGTCCCGGTAGA	60.179	20	TTGAAAGGGCGCTTCTTTGC	59.968	20	128	3948	4075	TGGTCAACTGTCCCGGTAGA	60.179	20	CAACCACCACAATGCCCAAG	59.966	20	193	3948	4140
c80813_g1	(T)13	13	54	66	TTTGCCACCACCACTCGATT	60.179	20	TGACCTACTCACGTGGTCCT	59.888	20	116	15	130	TTTTGCCACCACCACTCGAT	60.179	20	TGACCTACTCACGTGGTCCT	59.888	20	117	14	130	TTTTTGCCACCACCACTCGA	60.394	20	TGACCTACTCACGTGGTCCT	59.888	20	118	13	130
c62276_g1	(CT)8cccccccgtgtctctta(T)12	45	1574	1618	TTTGCCAAAACGCTCAACCC	60.179	20	ATTCTCAACCAGGGGGCAAC	60.252	20	228	1493	1720	GGAAGAGGACCTTTCTGCCC	60.035	20	TCCGCTACTCTCCATACCCA	59.446	20	233	1410	1642	GGAAGAGGACCTTTCTGCCC	60.035	20	GCTCCGCTACTCTCCATACC	59.401	20	235	1410	1644
c60338_g1	(T)10	10	217	226	TTTGCATGGGCTGAGTTGGA	60.179	20	AAGCCCACCCATCTTGTGAG	59.961	20	191	170	360	GGAGACGACAAGCAACAAGC	59.764	20	AAGCCCACCCATCTTGTGAG	59.961	20	215	146	360	TGGGCTGAGTTGGAGTTTCG	60.25	20	AAGCCCACCCATCTTGTGAG	59.961	20	185	176	360
c15983_g2	(TC)6	12	141	152	TTTGCATGCAAGCACACTCC	59.968	20	ACCATAAGAGGGAGCGAGGA	59.738	20	141	71	211	CACACTCCCTTGTTCCTCCC	59.963	20	ACCATAAGAGGGAGCGAGGA	59.738	20	129	83	211	CCCTTGTTCCTCCCTTGGTC	59.962	20	ACCATAAGAGGGAGCGAGGA	59.738	20	123	89	211
c69194_g1	(AT)7	14	1050	1063	TTTGCAGTGGCCAGGAATGA	60.179	20	CCGTCTTTGAAGGCTTATGGC	59.598	21	241	933	1173	ACATTTGCAGTGGCCAGGAA	60.47	20	CCGTCTTTGAAGGCTTATGGC	59.598	21	244	930	1173	TGGGCTGTGTCTGGTTCCTA	60.473	20	CCGTCTTTGAAGGCTTATGGC	59.598	21	272	902	1173
c58543_g1	(A)15	15	490	504	TTTGCAGGTGTTGTCGGATG	59.049	20	AGAAAAGACCCCAAGAACAACT	57.749	22	172	368	539	GCAGGTGTTGTCGGATGCTT	61.237	20	AGAAAAGACCCCAAGAACAACT	57.749	22	169	371	539	CAGGTGTTGTCGGATGCTTT	58.762	20	AGAAAAGACCCCAAGAACAACT	57.749	22	168	372	539
c45933_g1	(A)10	10	122	131	TTTGCAGCCGACAAAACCAC	60.179	20	TTACGTCAGGGTCTGCGTTG	60.319	20	203	7	209	TTTGCAGCCGACAAAACCAC	60.179	20	GTTACGTCAGGGTCTGCGTT	60.319	20	204	7	210	TTTGCAGCCGACAAAACCAC	60.179	20	GAGTTACGTCAGGGTCTGCG	60.456	20	206	7	212
c55055_g1	(A)10	10	162	171	TTTGATAAACCCAGCCGCCT	59.961	20	TGAGGAGTAGGAGGAGCCAC	60.033	20	185	33	217	TTTGATAAACCCAGCCGCCT	59.961	20	GTGAGGAGTAGGAGGAGCCA	60.033	20	186	33	218	CTCGGTGAACCTCAACCACA	59.894	20	CGATGTCGGAGGTGATGGAG	59.969	20	253	97	349
c67465_g3	(GAG)7	21	3855	3875	TTTGAGCGCTTGGTTTTCGG	59.97	20	CGATGCCCCTACTCTTCCAC	59.895	20	205	3740	3944	TTTGAGCGCTTGGTTTTCGG	59.97	20	TCTTTCCCTCTCCCTCTCCC	59.66	20	247	3740	3986	ATCCTCCGATGACGATGCTG	59.683	20	CGATGCCCCTACTCTTCCAC	59.895	20	239	3706	3944
c62701_g1	(A)10	10	36	45	TTTGACAAAGAACAAAACAACAACT	57.222	25	GGGGGCATGTGTGTTCTATT	57.856	20	157	5	161	TTTTGACAAAGAACAAAACAACAACT	57.797	26	GGGGGCATGTGTGTTCTATT	57.856	20	158	4	161	TTTTTGACAAAGAACAAAACAACAACT	58.331	27	GGGGGCATGTGTGTTCTATT	57.856	20	159	3	161
c66148_g1	(GGC)5	15	1791	1805	TTTCTTCCGGGGATCGTTGG	60.036	20	CATCAAAAGTGTGGCCGCAA	59.968	20	167	1712	1878	ATCGTTGGGGTTCGAAGCTT	59.964	20	CATCAAAAGTGTGGCCGCAA	59.968	20	155	1724	1878	TGACCACCACTTTCTTCCGG	59.892	20	CATCAAAAGTGTGGCCGCAA	59.968	20	177	1702	1878
c62046_g1	(AGC)5	15	411	425	TTTCTTCCACTGGAGCAGCT	59.233	20	TGCACCCCACATGTTCATCA	59.888	20	191	388	578	TCAGATTCCTCAGCAGGCTC	59.171	20	TGCACCCCACATGTTCATCA	59.888	20	219	360	578	CAGATTCCTCAGCAGGCTCT	59.168	20	TGCACCCCACATGTTCATCA	59.888	20	218	361	578
c61077_g1	(GC)7	14	59	72	TTTCTGTTCCCTCTCGCTCC	59.391	20	TGTCGGCCATTACGAAGACC	60.109	20	236	34	269	TTTCTGTTCCCTCTCGCTCC	59.391	20	GGTGTCGGCCATTACGAAGA	60.109	20	238	34	271	TTTCTGTTCCCTCTCGCTCC	59.391	20	GCTGTTGCTGCGGATGAAAT	59.828	20	118	34	151
c47186_g1	(T)12	12	333	344	TTTCTGGGTGGAGAGTTCGC	59.965	20	CGTAACTTACTCCGACCGACC	60.202	21	172	197	368	CACCGCCGAGACATCTTCTT	60.109	20	CGTAACTTACTCCGACCGACC	60.202	21	117	252	368	ACCGCCGAGACATCTTCTTC	59.826	20	CGTAACTTACTCCGACCGACC	60.202	21	116	253	368
c62706_g1	(CT)9	18	80	97	TTTCTAGCTCCTCCTCGCCT	60.033	20	CCAGTGACACCATGGCTAGG	60.108	20	216	57	272	TTTCTAGCTCCTCCTCGCCT	60.033	20	GGGAGATCGCAGAGAGGAGA	60.179	20	101	57	157	TTTCTAGCTCCTCCTCGCCT	60.033	20	CGGAAAACGTAAAACCGGCA	59.693	20	147	57	203
c61912_g1	(GAC)5	15	883	897	TTTCGTGGGAAAACGGCAAC	59.899	20	CTCCTGCACCATCTTTCCGT	60.036	20	155	769	923	GTTTCGTGGGAAAACGGCAA	59.899	20	CTCCTGCACCATCTTTCCGT	60.036	20	156	768	923	AGCTCAAACTCCAACTCCCG	59.965	20	TGGCTACGAACGTATGGAGC	59.898	20	253	846	1098
c38530_g1	(AT)6	12	689	700	TTTCGGGTGTATGGAGCGAG	59.825	20	CCGGGTGGAAAGTTGGATAGA	59.442	21	208	548	755	TTTCGGGTGTATGGAGCGAG	59.825	20	TCCGGGTGGAAAGTTGGATAG	59.442	21	209	548	756	TTTCGGGTGTATGGAGCGAG	59.825	20	TCCGGGTGGAAAGTTGGATA	58.341	20	209	548	756
c117124_g1	(AC)6	12	360	371	TTTCGCGTTGTTGCACTCTG	59.973	20	CTACATCCGCTCGCTCTTGT	59.899	20	128	270	397	GTTTCGCGTTGTTGCACTCT	59.972	20	CTACATCCGCTCGCTCTTGT	59.899	20	129	269	397	CTCGCTCTTCATGCATGCAC	59.972	20	CTACATCCGCTCGCTCTTGT	59.899	20	102	296	397
c60139_g1	(T)12	12	630	641	TTTCGAGATGCTCCGGCTTT	60.036	20	TCGTGATGTTTAGTATTACTCGATGA	58.077	26	215	496	710	TTTTCGAGATGCTCCGGCTT	60.036	20	TCGTGATGTTTAGTATTACTCGATGA	58.077	26	216	495	710	GGGCGCCACTTCATCGATAT	60.321	20	TCGTGATGTTTAGTATTACTCGATGA	58.077	26	187	524	710
c67019_g1	(TCTCT)5	25	58	82	TTTCGACTTCACCCTCGTGC	60.599	20	CGCTGCAGACCTCACTACAA	60.038	20	247	2	248	TTTCGACTTCACCCTCGTGC	60.599	20	CGATGATGCCGCCATTTGTT	59.899	20	151	2	152	TTTCGACTTCACCCTCGTGC	60.599	20	ACAAGGAGAGATGCAGTCGC	60.108	20	231	2	232
c57788_g1	(CAG)5	15	225	239	TTTCGACAGAACTTCCGCCA	59.895	20	CACAGTCTTGAAGCCGACCT	59.966	20	132	155	286	TTTCGACAGAACTTCCGCCA	59.895	20	GGTTCTGGGTGAAGGAGAGC	60.036	20	226	155	380	GCAGCAGCTCATCCCTACAA	60.108	20	CACAGTCTTGAAGCCGACCT	59.966	20	244	43	286
c4033_g1	(GAG)5	15	342	356	TTTCGAAGTGAAGCCGTGGT	60.179	20	GCCACTCCCTTCCCCTCTAT	60.401	20	156	248	403	ATGATGAGTTCGGCAGCCAT	59.818	20	GCCACTCCCTTCCCCTCTAT	60.401	20	250	154	403	CAGGTGTGTGGAGTTGGAGG	60.25	20	GCCACTCCCTTCCCCTCTAT	60.401	20	219	185	403
c70408_g1	(A)11	11	1018	1028	TTTCGAAAACGCCAGCGAAG	60.042	20	ATTCGCACATACGGGAGCAA	60.108	20	252	899	1150	TTTCGAAAACGCCAGCGAAG	60.042	20	AATTCGCACATACGGGAGCA	60.108	20	253	899	1151	CTTTCGAAAACGCCAGCGAA	60.042	20	ATTCGCACATACGGGAGCAA	60.108	20	253	898	1150
c134671_g1	(T)10	10	168	177	TTTCCTTTGGGCTGGTAGGC	60.252	20	CAAATTAAACGGGCTTCAATTAGATC	57.66	26	205	2	206	CCCCCTGTGTAGCACTTCAT	59.379	20	CAAATTAAACGGGCTTCAATTAGATC	57.66	26	134	73	206	CTGGTAGGCGTGGCAAATTT	59.112	20	CAAATTAAACGGGCTTCAATTAGATC	57.66	26	194	13	206
c57014_g1	(GAG)5	15	2228	2242	TTTCCTTGGGGGCGTACTTC	59.963	20	CCTATCCAGCCAAAATGCGC	59.969	20	204	2083	2286	TTTCCTTGGGGGCGTACTTC	59.963	20	GCCTATCCAGCCAAAATGCG	59.969	20	205	2083	2287	CTTTTCCTTGGGGGCGTACT	59.962	20	CCTATCCAGCCAAAATGCGC	59.969	20	206	2081	2286
c50727_g1	(TTC)5	15	625	639	TTTCCTTCATTCCCCGCCTC	60.034	20	CTCTGCCGAGCGAGTATTGT	59.899	20	176	586	761	GCCTCAACAGCCTGTCATCT	60.036	20	CTCTGCCGAGCGAGTATTGT	59.899	20	235	527	761	AAATCCTTGCACGCGTTTCC	60.04	20	CTCTGCCGAGCGAGTATTGT	59.899	20	191	571	761
c38187_g1	(TCT)5	15	2236	2250	TTTCCTGCTTAGGGGCTTCG	60.035	20	AGTCGGAGGAGGCCATGATA	59.811	20	170	2197	2366	TTTCCTGCTTAGGGGCTTCG	60.035	20	AATCGCCCTGTATCGCTTCC	60.25	20	211	2197	2407	TCCCAATGCTTCACATGCCT	59.96	20	GGGGAGGAAGAGCAGAAAGG	59.746	20	240	2048	2287
c108877_g1	(T)10	10	296	305	TTTCCTCTCCCCATCCCTCT	59.275	20	ACACTAAATGATTCATTCAAGAGCACA	59.825	27	280	65	344	TTTCCTCTCCCCATCCCTCT	59.275	20	CACTAAATGATTCATTCAAGAGCACA	58.467	26	279	65	343	TTTCCTCTCCCCATCCCTCT	59.275	20	ACACTAAATGATTCATTCAAGAGCAC	58.467	26	280	65	344
c69172_g1	(TTC)6	18	2682	2699	TTTCCTCTATCCGATGCCGC	59.966	20	GGATCTCCTCCAATCGCCAG	59.965	20	190	2654	2843	TTTCCTCTATCCGATGCCGC	59.966	20	TACCGATCGAAGCAATGCGA	59.898	20	232	2654	2885	TTTCCTCTATCCGATGCCGC	59.966	20	CCGATCGAAGCAATGCGATC	59.837	20	230	2654	2883
c57306_g1	(T)10	10	296	305	TTTCCTCGCAGCCCTTTCAT	59.962	20	TGGGAAGATAGCTGGGCAAT	58.775	20	264	95	358	TTTCCTCGCAGCCCTTTCAT	59.962	20	ATGGGAAGATAGCTGGGCAA	58.775	20	265	95	359	TTTCCTCGCAGCCCTTTCAT	59.962	20	AATGGGAAGATAGCTGGGCA	58.775	20	266	95	360
c60036_g1	(T)11	11	521	531	TTTCCGGCGTGCTTCTTACT	59.966	20	CGAAATCCAGCATTAACAGCA	57.237	21	233	420	652	TTTCCGGCGTGCTTCTTACT	59.966	20	ACAGATTTCCCAATTCCCCTT	57.147	21	176	420	595	TTTCCGGCGTGCTTCTTACT	59.966	20	AACAGATTTCCCAATTCCCCT	57.147	21	177	420	596
c100507_g1	(A)11	11	190	200	TTTCCCACACTTTTTGCCGG	59.538	20	TGCTGAACTTGACTATAATGATGGG	58.942	25	149	167	315	TTTCCCACACTTTTTGCCGG	59.538	20	TGCTGAACTTGACTATAATGATGGGA	60.127	26	149	167	315	TCTCGGTGCCAACTGATTCA	59.315	20	TGCTGAACTTGACTATAATGATGGG	58.942	25	232	84	315
c78206_g1	(A)10	10	66	75	TTTCATGTAGCTTTGAGAACATCAA	57.491	25	TCGGTTTCAGATCCCGATGTG	60.135	21	106	31	136	TTTTCATGTAGCTTTGAGAACATCA	57.491	25	TCGGTTTCAGATCCCGATGTG	60.135	21	107	30	136	TTTCATGTAGCTTTGAGAACATCAA	57.491	25	TCGGTTTCAGATCCCGATGT	58.808	20	106	31	136
c58408_g1	(A)11	11	162	172	TTTCATGGAGGCAAGCAAGC	59.395	20	GGTGTTCCTGATGCCAATTCA	58.83	21	239	93	331	TTTCATGGAGGCAAGCAAGC	59.395	20	TGGTGTTCCTGATGCCAATTC	58.83	21	240	93	332	TTTCATGGAGGCAAGCAAGC	59.395	20	TGGTGTTCCTGATGCCAATT	57.693	20	240	93	332
c67512_g1	(A)16	16	1537	1552	TTTCAGGTGGAGAGCAGCAG	59.964	20	TCAGCCATATTCAACCCGGAG	59.859	21	260	1451	1710	GAGGGTTTCAGGTGGAGAGC	60.036	20	TCAGCCATATTCAACCCGGAG	59.859	21	265	1446	1710	GGAGGCAGAAAGCTCGTAGG	60.179	20	GGACTTTACAAGAGACGGCCA	59.998	21	278	1482	1759
c63872_g1	(A)10	10	196	205	TTTCAGGGAGGGAGAGGAGG	59.957	20	CTCTGTATGCAGTGGGACGG	60.179	20	124	171	294	TTTCAGGGAGGGAGAGGAGG	59.957	20	TGTATGCAGTGGGACGGAAG	59.751	20	121	171	291	TTTCAGGGAGGGAGAGGAGG	59.957	20	CTGTATGCAGTGGGACGGAA	59.751	20	122	171	292
c67479_g1	(A)10	10	925	934	TTTCACTCCCGCTATGTGCC	60.392	20	TAGTGCTCCTTGGCCTGTTG	59.963	20	273	828	1100	TTTCACTCCCGCTATGTGCC	60.392	20	TAGCTCACATTTCGGCCAGG	60.108	20	228	828	1055	TTTCACTCCCGCTATGTGCC	60.392	20	CTAGTGCTCCTTGGCCTGTT	59.674	20	274	828	1101
c63226_g3	(T)10	10	444	453	TTTCACAGGCAGGTCATCCC	59.962	20	ACGGCCCTCACTTAATCTCT	58.133	20	278	247	524	TCATCCCTCATGCACGTGTC	60.108	20	ACGGCCCTCACTTAATCTCT	58.133	20	265	260	524	CAGGCAGGTCATCCCTCATG	60.179	20	ACGGCCCTCACTTAATCTCT	58.133	20	273	252	524
c70441_g2	(A)11	11	2078	2088	TTTATCAGGGCAGCAATGCG	59.26	20	GCTCGTAACAGAGACTAGGCA	59.256	21	263	1896	2158	TTTATCAGGGCAGCAATGCG	59.26	20	AGCTCGTAACAGAGACTAGGC	58.981	21	264	1896	2159	TTATCAGGGCAGCAATGCGG	61.103	20	GCTCGTAACAGAGACTAGGCA	59.256	21	262	1897	2158
c69397_g1	(T)12	12	1125	1136	TTTAGCAGGAACCCCCGATG	59.745	20	ACACCTTGCAGTCCAGGC	59.886	18	145	1014	1158	TTCTTTAGCAGGAACCCCCG	59.673	20	ACACCTTGCAGTCCAGGC	59.886	18	148	1011	1158	GCAGGAACCCCCGATGAATT	60.396	20	ACACCTTGCAGTCCAGGC	59.886	18	141	1018	1158
c80256_g1	(T)10	10	128	137	TTTACGTGAAGCTTTTGATCTTCT	57.139	24	TGGAAACCCGTAAGTTTACAAGT	58.22	23	107	101	207	TTTTACGTGAAGCTTTTGATCTTCT	57.741	25	TGGAAACCCGTAAGTTTACAAGT	58.22	23	108	100	207	TTTACGTGAAGCTTTTGATCTTCT	57.139	24	TGGAAACCCGTAAGTTTACAAGTT	58.808	24	107	101	207
c52564_g1	(AC)6	12	1215	1226	TTTACGCTCTCCACGCACTT	59.967	20	GTTCCCACCAAATCCAACGC	60.039	20	187	1087	1273	CTCTCCACGCACTTGGACTT	59.966	20	GTTCCCACCAAATCCAACGC	60.039	20	181	1093	1273	CCTGGACAACAAAAGCGACG	60.041	20	GTTCCCACCAAATCCAACGC	60.039	20	101	1173	1273
c51320_g3	(TC)6	12	193	204	TTTACATGCTTCAAGGGTCCT	57.193	21	CACAACTTTGCCGCCTATGG	59.829	20	195	97	291	TTTACATGCTTCAAGGGTCCT	57.193	21	CCACAACTTTGCCGCCTATG	59.829	20	196	97	292	TTTACATGCTTCAAGGGTCCT	57.193	21	CCAAACCACCTACTGCCACA	60.179	20	226	97	322
c68183_g2	(A)10	10	122	131	TTTACAGTGAAACGTGGCCT	57.665	20	GGTCTGGGCTATGATCCTGC	59.964	20	269	99	367	TTTACAGTGAAACGTGGCCT	57.665	20	TACAGTTCTGCTCCATGGCC	59.747	20	118	99	216	TTTTACAGTGAAACGTGGCCT	58.354	21	GGTCTGGGCTATGATCCTGC	59.964	20	270	98	367
c16772_g1	(TC)6	12	115	126	TTTAATTGCCAGCCCCACCA	60.179	20	GTCCGTCTCCGTCTGAATCC	59.899	20	273	6	278	TTTAATTGCCAGCCCCACCA	60.179	20	CGTCCGTCTCCGTCTGAATC	60.248	20	274	6	279	CCCACCACCCTACAGTTCAA	59.231	20	GTCCGTCTCCGTCTGAATCC	59.899	20	260	19	278
c50119_g1	(T)15	15	681	695	TTTAACTGCGCTGGCCAAAG	59.686	20	AGAGCCAAATGTCACAATGCA	58.759	21	206	567	772	GATTTAACTGCGCTGGCCAA	59.474	20	AGAGCCAAATGTCACAATGCA	58.759	21	208	565	772	GCCTCGCCCATTCGTAATGA	60.532	20	AGAGCCAAATGTCACAATGCA	58.759	21	244	529	772
c61235_g1	(T)11	11	31	41	TTTAACCGATGTGAAGTATTTCCAA	57.253	25	CAACGCAACTGAAAGGCCTC	60.04	20	220	1	220	TTTTAACCGATGTGAAGTATTTCCA	57.253	25	CAACGCAACTGAAAGGCCTC	60.04	20	221	0	220	TTTAACCGATGTGAAGTATTTCCAA	57.253	25	GCAGCGAGCGGGATTATTTG	60.041	20	275	1	275
c66076_g1	(T)12	12	1683	1694	TTGTTTTTCAGTTGCCGCCC	60.179	20	TCAGCAGCATTTAAGGCAAGA	58.206	21	110	1641	1750	GTTTTTCAGTTGCCGCCCTC	60.319	20	TCAGCAGCATTTAAGGCAAGA	58.206	21	108	1643	1750	TTTTTCAGTTGCCGCCCTCT	60.467	20	TCAGCAGCATTTAAGGCAAGA	58.206	21	107	1644	1750
c65707_g2	(GAT)5	15	551	565	TTGTTTGGGGGAGTGAAGCA	59.74	20	GCCTGATAAGCTCTAGGCCA	58.948	20	233	422	654	TTGTTTGGGGGAGTGAAGCA	59.74	20	TGCCTGATAAGCTCTAGGCC	58.948	20	234	422	655	TGTTTGGGGGAGTGAAGCAT	59.518	20	GCCTGATAAGCTCTAGGCCA	58.948	20	232	423	654
c59500_g1	(T)13	13	1490	1502	TTGTTTGCCACCACTGCATG	59.896	20	ACAGCATCACATTACTGGACACA	60.245	23	107	1462	1568	TTGTTTGCCACCACTGCATG	59.896	20	CAGCATCACATTACTGGACACA	58.663	22	106	1462	1567	TTGTTTGCCACCACTGCATG	59.896	20	ACAGCATCACATTACTGGACAC	58.662	22	107	1462	1568
c68335_g2	(T)10ctatttc(TA)7	31	313	343	TTGTTTCGGCTGAAAAGCGG	59.97	20	TCCGTATGAAACATCCTGCAA	57.658	21	213	239	451	TTGTTTCGGCTGAAAAGCGG	59.97	20	ATCCGTATGAAACATCCTGCA	57.441	21	214	239	452	TTGTTTCGGCTGAAAAGCGG	59.97	20	TCCGTATGAAACATCCTGCAAA	58.32	22	213	239	451
c64061_g1	(T)10	10	1708	1717	TTGTTGTGGCCTTAGCGAGT	59.892	20	TCAAACTTCAAAAGCTTCAACCAGT	60.047	25	257	1546	1802	TTGTTGTGGCCTTAGCGAGT	59.892	20	CAAACTTCAAAAGCTTCAACCAGT	58.829	24	256	1546	1801	TCTTGTTGTGGCCTTAGCGA	59.605	20	TCAAACTTCAAAAGCTTCAACCAGT	60.047	25	259	1544	1802
c69314_g1	(GAG)7	21	747	767	TTGTTGGTTGTGGGGCTTCT	60.033	20	ACCAGTTCACCTCAAACCCC	59.815	20	223	582	804	AGAGAGTGGGCGAGTTGTTG	59.966	20	ACCAGTTCACCTCAAACCCC	59.815	20	237	568	804	GTTGTTGGTTGTGGGGCTTC	59.896	20	ACCAGTTCACCTCAAACCCC	59.815	20	224	581	804
c47952_g1	(T)10	10	725	734	TTGTTGCCTGGCTGCTGATA	59.962	20	TGCTCAGACCTTAAAACACATACA	58.384	24	151	637	787	TTGCAGGAGCTTGCTCTTCA	59.891	20	TGCTCAGACCTTAAAACACATACA	58.384	24	268	520	787	ACTGTCGTTTGCAGGAGCTT	60.179	20	TGCTCAGACCTTAAAACACATACA	58.384	24	276	512	787
c110657_g1	(A)10	10	207	216	TTGTTGCAGAGGCGAGATGT	59.965	20	TGGCATGGCATTACGGAGTT	60.035	20	124	173	296	TCTCTACCGCGGCAATTGTT	60.037	20	TGGCATGGCATTACGGAGTT	60.035	20	139	158	296	TTGTTGCAGAGGCGAGATGT	59.965	20	ACCGAGGTCGTTGAGGAGTA	59.963	20	178	173	350
c128068_g1	(GTG)5	15	95	109	TTGTTCAGACGGTAGCCACC	59.966	20	AACAACCGATCGTCCTGGAC	60.038	20	130	59	188	TTGTTCAGACGGTAGCCACC	59.966	20	GCAATGGGTGGAAGTGCAAG	60.038	20	155	59	213	GCGGGGATAGAATGTAGGCC	60.036	20	AACAACCGATCGTCCTGGAC	60.038	20	174	15	188
c69325_g1	(T)10	10	1313	1322	TTGTTATGGTGGGGGTGGTG	59.887	20	GCATCCAGCGAAATCCAATAA	57.012	21	191	1170	1360	TGTTGTTATGGTGGGGGTGG	59.887	20	GCATCCAGCGAAATCCAATAA	57.012	21	193	1168	1360	GTTGTTATGGTGGGGGTGGT	59.886	20	GCATCCAGCGAAATCCAATAA	57.012	21	192	1169	1360
c58300_g1	(T)10	10	1096	1105	TTGTGTTTTGGGCTTCATTTCA	57.522	22	GCAGTACTTCATGGACATCCCT	59.829	22	254	1046	1299	TTGTGTTTTGGGCTTCATTTCA	57.522	22	AGCAGTACTTCATGGACATCCC	59.829	22	255	1046	1300	TGTGTTTTGGGCTTCATTTCAT	57.314	22	GCAGTACTTCATGGACATCCCT	59.829	22	253	1047	1299
c44633_g1	(CCT)6	18	105	122	TTGTGTTATGGGGGATCGGC	60.107	20	TCAAGGCCGGAACCATCTTC	60.035	20	279	62	340	TTGTGTTATGGGGGATCGGC	60.107	20	TTGCCGAGAAGGAGCAGAAG	60.037	20	186	62	247	TTGTGTTATGGGGGATCGGC	60.107	20	AGAAGAAACGTCAGGCCGAG	60.038	20	123	62	184
c50026_g1	(A)10	10	886	895	TTGTGTGTGTTGAGCAAGCG	59.901	20	CCCCATTGGTTAGGGCAACA	60.252	20	262	683	944	GTGTGTGTTGAGCAAGCGTA	59.066	20	CCCCATTGGTTAGGGCAACA	60.252	20	260	685	944	TGTGTGTGTTGAGCAAGCGT	61.024	20	CCCCATTGGTTAGGGCAACA	60.252	20	261	684	944
c105473_g1	(A)13	13	34	46	TTGTGTGGTATGTATGTAAAAATCTCT	57.266	27	AGCAACCAAGCTTCCTAACA	57.343	20	149	4	152	TTGTGTGGTATGTATGTAAAAATCTCT	57.266	27	AGCAACCAAGCTTCCTAACAT	57.839	21	149	4	152	TTGTGTGGTATGTATGTAAAAATCTCT	57.266	27	CCAAGCTTCCTAACATTCCATGC	60.181	23	144	4	147
c52043_g2	(T)10	10	690	699	TTGTGTGCGGGATTTTGTGC	60.249	20	AGCGTATGCCTCATGTGGAA	59.459	20	255	620	874	TTGTGTGCGGGATTTTGTGC	60.249	20	AAGCGTATGCCTCATGTGGA	59.459	20	256	620	875	GCGGTCCTGAGGTTCTCAAT	59.749	20	AGCGTATGCCTCATGTGGAA	59.459	20	220	655	874
c100044_g1	(T)12	12	173	184	TTGTGGATGCCTTGACTTGA	57.345	20	TCGAAAAGAGATGGTGTAAAAAGAGA	58.786	26	109	128	236	CATTGTGGATGCCTTGACTTGA	59.179	22	TGGTGTAAAAAGAGAATTTCATGCA	57.951	25	100	126	225	CATTGTGGATGCCTTGACTTGA	59.179	22	TCGAAAAGAGATGGTGTAAAAAGAGA	58.786	26	111	126	236
c70571_g1	(T)10	10	52	61	TTGTGGAGCTCGAAGGAGTG	59.682	20	AATTGTACCGGTTGCCACCT	59.888	20	209	13	221	TTGTGGAGCTCGAAGGAGTG	59.682	20	CCATCCTTGATGCCTCACCA	59.743	20	185	13	197	TTGTGGAGCTCGAAGGAGTG	59.682	20	TGTACCGGTTGCCACCTAAG	59.678	20	206	13	218
c135310_g1	(GGT)5	15	136	150	TTGTGGAAGTCGGATCGCTC	60.109	20	GAGCGATCTCGACATCTCGC	60.724	20	144	40	183	CGATCTGAGGCGTGTACGTT	60.179	20	GAGCGATCTCGACATCTCGC	60.724	20	162	22	183	TTGTGGAAGTCGGATCGCTC	60.109	20	AGAGCGATCTCGACATCTCG	59.135	20	145	40	184
c110459_g1	(GA)6	12	182	193	TTGTGGAAGGACGACGACAG	59.968	20	CATGGCTGAACCTCATCCCG	60.817	20	159	65	223	GGGCAGAAGAAGCTGACTGT	59.964	20	CATGGCTGAACCTCATCCCG	60.817	20	210	14	223	TTGTGGAAGGACGACGACAG	59.968	20	GCATGGCTGAACCTCATCCC	61.106	20	160	65	224
c70159_g2	(A)13	13	153	165	TTGTGGAAAGGTTGGGGGTG	60.398	20	GCAAAGATGAAGTTCAAAGTGCC	59.262	23	256	9	264	ATTGTGGAAAGGTTGGGGGT	59.434	20	GCAAAGATGAAGTTCAAAGTGCC	59.262	23	257	8	264	TGGGGGTGGCGGTGAATATA	60.695	20	GCAAAGATGAAGTTCAAAGTGCC	59.262	23	244	21	264
c59684_g1	(A)10	10	1679	1688	TTGTGCTCCATGCCTTCCAT	59.96	20	GTCAAGGGCAGCACTTCATG	59.475	20	188	1527	1714	AGTGTTGTGCTCCATGCCTT	60.179	20	GTCAAGGGCAGCACTTCATG	59.475	20	192	1523	1714	AAGTGTTGTGCTCCATGCCT	60.179	20	GTCAAGGGCAGCACTTCATG	59.475	20	193	1522	1714
c67730_g1	(T)10	10	640	649	TTGTGCGGCGAGTTTTTGAG	59.971	20	TCGGTTGACAAGGTACAAGTTCT	59.867	23	272	539	810	GAACATTTGTGCGGCGAGTT	60.04	20	TCGGTTGACAAGGTACAAGTTCT	59.867	23	278	533	810	CGGCGAGTTTTTGAGAACCG	60.111	20	TCGGTTGACAAGGTACAAGTTCT	59.867	23	267	544	810
c52714_g1	(A)10	10	148	157	TTGTGCCTTGGCACTCATCA	60.179	20	ACTCGTAACGCTGGTGCTAA	59.4	20	153	125	277	TTGTGCCTTGGCACTCATCA	60.179	20	TTACTCGTAACGCTGGTGCT	59.4	20	155	125	279	TTGTGCCTTGGCACTCATCA	60.179	20	ACTCGTAACGCTGGTGCTAAA	60	21	153	125	277
c36221_g1	(A)10	10	342	351	TTGTGCCGACTCCTAAGTGC	60.32	20	CAGTGGCCATTTCGGTTTGG	60.038	20	257	234	490	TGCCGACTCCTAAGTGCCTA	60.324	20	CAGTGGCCATTTCGGTTTGG	60.038	20	254	237	490	TTGTGCCGACTCCTAAGTGC	60.32	20	TACGGGCTTGAGGAGTTTGG	59.676	20	222	234	455
c66165_g1	(CAG)5	15	244	258	TTGTGCCCCCTCCAATTCTC	59.96	20	CGGGTTCTTGTGTCGTCTGA	59.968	20	161	125	285	TTGTGCCCCCTCCAATTCTC	59.96	20	GTGTAGTTGTGAGGGGTCGG	60.038	20	247	125	371	TTGTGCCCCCTCCAATTCTC	59.96	20	GGTGTAGTTGTGAGGGGTCG	60.038	20	248	125	372
c69599_g2	(TA)9	18	129	146	TTGTCTCTCCTGAATCGGCC	59.463	20	TGTCTTACTCTTTGTCTCCCGT	58.772	22	276	97	372	TTTGTCTCTCCTGAATCGGCC	60.066	21	TGTCTTACTCTTTGTCTCCCGT	58.772	22	277	96	372	TTGTCTCTCCTGAATCGGCC	59.463	20	ATGTCTTACTCTTTGTCTCCCGT	59.167	23	277	97	373
c23651_g1	(GGC)5	15	65	79	TTGTCGTCCTTCTTGTCGGC	60.599	20	ACATCCCGATCACTGGCAAG	60.108	20	214	8	221	TTGTCGTCCTTCTTGTCGGC	60.599	20	CTGTTCGCCAACTTCTTCGC	60.111	20	137	8	144	TTGTCGTCCTTCTTGTCGGC	60.599	20	CATCCCGATCACTGGCAAGA	59.821	20	213	8	220
c26677_g1	(T)10	10	140	149	TTGTCGACTGATGTGACATGA	57.341	21	GCCCTGATGTAACTGGCTCA	59.747	20	202	84	285	ACTTTTGTCGACTGATGTGACA	58.208	22	GCCCTGATGTAACTGGCTCA	59.747	20	206	80	285	TGTCGACTGATGTGACATGAT	57.126	21	GCCCTGATGTAACTGGCTCA	59.747	20	201	85	285
c67934_g10	(T)15cac(T)12	30	1532	1561	TTGTCATTGCTGTGCAGTGC	59.969	20	AGAGTGCTGTAGCCAGTTTCT	59.026	21	264	1322	1585	TTGTCATTGCTGTGCAGTGC	59.969	20	GAGTGCTGTAGCCAGTTTCT	57.536	20	263	1322	1584	TTGTCATTGCTGTGCAGTGC	59.969	20	AGAGTGCTGTAGCCAGTTTC	57.536	20	264	1322	1585
c107635_g1	(A)11	11	99	109	TTGTCACCCTTCAATGACTGT	57.424	21	GGAGCCATAGCAGCCATCTC	60.321	20	279	5	283	TTGTCACCCTTCAATGACTGT	57.424	21	GCCATAGCAGCCATCTCTCT	59.314	20	276	5	280	TTGTCACCCTTCAATGACTGT	57.424	21	AGCCATAGCAGCCATCTCTC	59.314	20	277	5	281
c109377_g1	(T)10	10	52	61	TTGTATACAACCTTATCCCGCA	57.243	22	TGAGTTTCAGTTGGTTCGCTCT	60.159	22	104	18	121	TTGTATACAACCTTATCCCGCA	57.243	22	TCGACTCAACTCAAACTTGGCT	60.159	22	152	18	169	TTGTATACAACCTTATCCCGCA	57.243	22	TGAGTTTCAGTTGGTTCGCTC	58.79	21	104	18	121
c64398_g2	(CGG)5	15	854	868	TTGTAGGAGCGGAGTTGCAG	60.037	20	ACACCAGATCTCCCCCTCTC	60.032	20	247	783	1029	TTGTAGGAGCGGAGTTGCAG	60.037	20	CCCCTCTCCTCCTTCTCTCC	60.106	20	235	783	1017	TTGTAGGAGCGGAGTTGCAG	60.037	20	CCCCCTCTCCTCCTTCTCTC	60.106	20	236	783	1018
c62494_g1	(GCG)6	18	941	958	TTGTAGCGCTCTTGTCGGAG	60.109	20	GGCAGCTCCGCTTATCTGAA	60.179	20	221	802	1022	CTTGTAGCGCTCTTGTCGGA	60.109	20	GGCAGCTCCGCTTATCTGAA	60.179	20	222	801	1022	AGAGGGTTGGTTCGGGAAAC	59.89	20	GGCAGCTCCGCTTATCTGAA	60.179	20	107	916	1022
c63694_g1	(A)10	10	104	113	TTGTAGCACCAGCACAATGC	59.402	20	TTGGTGTGGTGGTTGTTCCA	59.96	20	134	17	150	GCTTTGTAGCACCAGCACAA	59.332	20	TTGGTGTGGTGGTTGTTCCA	59.96	20	137	14	150	TTTGTAGCACCAGCACAATGC	60	21	TTGGTGTGGTGGTTGTTCCA	59.96	20	135	16	150
c61169_g1	(T)10cataga(T)14	30	718	747	TTGTACCCCTGCTTGCTGAG	59.963	20	AAATCAAAGATAGCCAGCCAATT	57.055	23	160	614	773	TTGTACCCCTGCTTGCTGAG	59.963	20	AAAATCAAAGATAGCCAGCCAAT	57.055	23	161	614	774	CTTGTACCCCTGCTTGCTGA	59.963	20	AAATCAAAGATAGCCAGCCAATT	57.055	23	161	613	773
c118964_g1	(GGC)5	15	1223	1237	TTGTACCAGACGACCTCGGA	60.251	20	CGCAGTTCAAGCAGCAGAAA	59.691	20	201	1085	1285	CCACGACGCATACGGAATGA	60.527	20	CGCAGTTCAAGCAGCAGAAA	59.691	20	274	1012	1285	TTGTACCAGACGACCTCGGA	60.251	20	TTCAAGCAGCAGAAATGGCC	59.395	20	196	1085	1280
c70743_g1	(CA)6	12	627	638	TTGTAACGGAGGCTGGTCAC	59.966	20	TGAAAGAAGTGCCTTGCGGA	60.179	20	247	449	695	CCCTTGGACCCCTGTTTTGA	59.813	20	TGAATTCAGACGGACCGACG	60.109	20	269	543	811	CCCTTGGACCCCTGTTTTGA	59.813	20	GAATTCAGACGGACCGACGA	59.83	20	268	543	810
c80382_g1	(A)11	11	56	66	TTGGTTTCCGATGAGGCGAG	60.391	20	TGACGCTAGCGGTTCAAGAC	60.388	20	204	1	204	TTGGTTTCCGATGAGGCGAG	60.391	20	CTAAGGGAGTGACAGGAGCG	59.542	20	118	1	118	TTGGTTTCCGATGAGGCGAG	60.391	20	GCGGTTCAAGACGCAGGATA	60.46	20	196	1	196
c69707_g2	(T)10	10	735	744	TTGGTTGTCTGGTTGCAGGA	59.743	20	ACGGATTTAGTAAATCGCGTGA	58.227	22	276	675	950	TTGGTTGTCTGGTTGCAGGA	59.743	20	CGGATTTAGTAAATCGCGTGAGT	59.205	23	275	675	949	TTGGTTGTCTGGTTGCAGGA	59.743	20	ACGGATTTAGTAAATCGCGTGAG	59.205	23	276	675	950
c59348_g2	(T)10	10	61	70	TTGGTTGAATGTGCTTCATAGC	57.561	22	AGGATGAGCTTGATACCCATCA	58.679	22	121	33	153	TTGGTTGAATGTGCTTCATAGC	57.561	22	TCTTGCAAACAACCAGCAAAA	57.675	21	177	33	209	TTGGTTGAATGTGCTTCATAGC	57.561	22	TTCTTGCAAACAACCAGCAAA	57.675	21	178	33	210
c56667_g2	(TCT)5	15	326	340	TTGGTTCCTGGAAGAAGCCC	59.888	20	GCCGGATGTCTCTTCTGAGG	59.896	20	144	302	445	TTGGTTCCTGGAAGAAGCCC	59.888	20	GGAGCCGGATGTCTCTTCTG	59.896	20	147	302	448	CTGATGGTGGGGGAGAGAGA	60.032	20	TAAGTGAAGAACTGGGCCGG	59.676	20	277	106	382
c30339_g1	(A)10	10	68	77	TTGGTTCACATCAATAGATTTGCA	57.413	24	CGGAAGGACCCTTTGGAGTC	60.036	20	246	2	247	TGGTTCACATCAATAGATTTGCAT	57.221	24	CGGAAGGACCCTTTGGAGTC	60.036	20	245	3	247	TTTGGTTCACATCAATAGATTTGCA	58.009	25	CGGAAGGACCCTTTGGAGTC	60.036	20	247	1	247
c61246_g1	(T)11	11	420	430	TTGGTGTGTTGGAGATGGGG	59.888	20	ACTGAGATGGTGAAACCGCA	59.604	20	220	306	525	TTGGTGTGTTGGAGATGGGG	59.888	20	CGCAGGAAAGGATGGGAAAC	59.189	20	204	306	509	GTGTGTTGGAGATGGGGTGG	60.609	20	ACTGAGATGGTGAAACCGCA	59.604	20	217	309	525
c62292_g3	(TTA)5	15	415	429	TTGGTGTCCTGGGTGCTTTT	60.033	20	CAACGAACAGCCACCAAACT	59.262	20	226	382	607	TTTGGTGTCCTGGGTGCTTT	60.033	20	CAACGAACAGCCACCAAACT	59.262	20	227	381	607	TTTTGGTGTCCTGGGTGCTT	60.033	20	CAACGAACAGCCACCAAACT	59.262	20	228	380	607
c28721_g1	(T)10	10	511	520	TTGGTGTACGCCCCATTCAA	59.889	20	AAGGAGCACAAAACTAGTTACAAG	57.38	24	269	279	547	TTGTTGGTGTACGCCCCATT	60.179	20	AAGGAGCACAAAACTAGTTACAAG	57.38	24	272	276	547	TTTGTTGGTGTACGCCCCAT	60.179	20	AAGGAGCACAAAACTAGTTACAAG	57.38	24	273	275	547
c70828_g3	(A)10	10	1981	1990	TTGGTGGGATGATGCAGTCA	59.302	20	TCCATCCACAAGTTCTGCAA	57.345	20	182	1889	2070	TTGGTGGGATGATGCAGTCA	59.302	20	TTCCATCCACAAGTTCTGCA	57.345	20	183	1889	2071	TTGGTGGGATGATGCAGTCA	59.302	20	CCATCCACAAGTTCTGCAATGA	59.179	22	181	1889	2069
c71193_g1	(T)10	10	4536	4545	TTGGTGCCTCCTCATTTTGA	57.326	20	AGTTTCATTAGCACCCGAAGT	57.581	21	261	4474	4734	TGGTGCCTCCTCATTTTGAT	57.095	20	AGTTTCATTAGCACCCGAAGT	57.581	21	260	4475	4734	TTGGTGCCTCCTCATTTTGAT	57.826	21	AGTTTCATTAGCACCCGAAGT	57.581	21	261	4474	4734
c135232_g1	(T)14	14	140	153	TTGGTCCGGAAGTGGAAAGG	59.89	20	CCTGGGATCAAATTCCGCCT	60.107	20	126	80	205	TTGGTCCGGAAGTGGAAAGG	59.89	20	TCCTGGGATCAAATTCCGCC	60.107	20	127	80	206	GTCCGGAAGTGGAAAGGGAA	59.601	20	CCTGGGATCAAATTCCGCCT	60.107	20	123	83	205
c69675_g1	(CCG)5	15	255	269	TTGGTCCGATATCCCGACCT	60.106	20	AGATGACCTTCTGCCAACCG	60.036	20	249	50	298	CATCCCTTTCCTCCGGTTCC	60.107	20	AGATGACCTTCTGCCAACCG	60.036	20	178	121	298	CCTTTCCTCCGGTTCCTCTG	59.749	20	AGATGACCTTCTGCCAACCG	60.036	20	174	125	298
c40392_g1	(A)10	10	232	241	TTGGTCCCTTGGCCATCTTC	59.96	20	AGCAACAAAATTGTGGAGAAGCA	59.867	23	279	125	403	CTTGGTCCCTTGGCCATCTT	59.96	20	AGCAACAAAATTGTGGAGAAGCA	59.867	23	280	124	403	GGTCCCTTGGCCATCTTCTC	60.107	20	AGCAACAAAATTGTGGAGAAGCA	59.867	23	277	127	403
c71298_g4	(T)10	10	1246	1255	TTGGTCAACTTTGCCCACCT	60.033	20	ACATGAAATTGTGCGTGGGC	60.038	20	171	1142	1312	TTGGTCAACTTTGCCCACCT	60.033	20	ATGAAATTGTGCGTGGGCTG	59.756	20	169	1142	1310	TTGGTCAACTTTGCCCACCT	60.033	20	CATGAAATTGTGCGTGGGCT	59.756	20	170	1142	1311
c33136_g1	(A)10	10	360	369	TTGGTAGGGCCTCCGTGATA	60.032	20	TGGCTCCTTTGTTTAGGCAA	57.627	20	267	196	462	AATTTGGTAGGGCCTCCGTG	60.034	20	TGGCTCCTTTGTTTAGGCAA	57.627	20	270	193	462	GGTAGGGCCTCCGTGATAGA	60.179	20	TGGCTCCTTTGTTTAGGCAA	57.627	20	265	198	462
c83007_g1	(T)10	10	726	735	TTGGTACGAAGTGCTAGGGC	59.752	20	TGCCGACTAAATATTTCGGTCC	58.54	22	263	498	760	TGCGGACATCAAAGAGGCAT	60.035	20	AGAAAATCTGCAGTGCATCAGA	58.317	22	137	666	802	TGGTACGAAGTGCTAGGGCT	60.614	20	TGCCGACTAAATATTTCGGTCC	58.54	22	262	499	760
c68926_g1	(T)10	10	1747	1756	TTGGGTTATCTTATGGTCGCA	57.084	21	AGGTCATTCTCCTTCCGTGT	58.354	20	194	1722	1915	GTTTGGGTTATCTTATGGTCGCA	59.057	23	AGGTCATTCTCCTTCCGTGT	58.354	20	196	1720	1915	TGTTTGGGTTATCTTATGGTCGC	59.057	23	AGGTCATTCTCCTTCCGTGT	58.354	20	197	1719	1915
c58690_g2	(A)11	11	163	173	TTGGGTGGGCCGATGATTAG	59.817	20	AGTTGGGGGCAAGAGAACTG	59.889	20	235	84	318	TAAGATTGGGTGGGCCGATG	59.817	20	AGTTGGGGGCAAGAGAACTG	59.889	20	240	79	318	TTGGGTGGGCCGATGATTAG	59.817	20	GTTGGGGGCAAGAGAACTGT	60.179	20	234	84	317
c66295_g1	(T)12	12	274	285	TTGGGTGCTTCAGAGTTTGA	57.273	20	TCAGATTTCAAGCTGGCACCT	59.926	21	190	250	439	GGCCTGTAATGTTCTTCCATCC	59.048	22	TCAGATTTCAAGCTGGCACCT	59.926	21	268	172	439	TGGGTGCTTCAGAGTTTGAT	57.043	20	TCAGATTTCAAGCTGGCACCT	59.926	21	189	251	439
c58053_g1	(A)14	14	203	216	TTGGGGTACTTCCGATCCCT	59.956	20	TTCCCATAATCGCCGAGCTC	59.966	20	209	124	332	TTGGGGTACTTCCGATCCCT	59.956	20	CCGACGAAGAGCTTCTGGTT	60.038	20	269	124	392	TTGGGGTACTTCCGATCCCT	59.956	20	TTCACTACCTCTGCCGGAGA	59.961	20	251	124	374
c68293_g2	(A)10	10	39	48	TTGGGGAAAATTTTCTTTGTTCAATT	57.413	26	GGGGAGGAAGCAGTGTCTTC	60.036	20	226	0	225	TTGGGGAAAATTTTCTTTGTTCAATT	57.413	26	CCATTTGGGGAGGAAGCAGT	59.96	20	232	0	231	TTGGGGAAAATTTTCTTTGTTCAATT	57.413	26	AAGGCCATTTGGGGAGGAAG	59.958	20	236	0	235
c69887_g1	(T)12	12	1505	1516	TTGGGCTGAGGTGTTGTGAT	59.522	20	GCTGTGCACTCATGGTAAACA	59.121	21	272	1323	1594	TTGGGCTGAGGTGTTGTGAT	59.522	20	TGCTGTGCACTCATGGTAAAC	59.121	21	273	1323	1595	ATTGGGCTGAGGTGTTGTGA	59.522	20	GCTGTGCACTCATGGTAAACA	59.121	21	273	1322	1594
c28504_g1	(T)12	12	372	383	TTGGGCAGACTGTGTAGTGG	59.604	20	ACTCCAACCTTCCTACCTCCT	59.562	21	187	284	470	TTGGGCAGACTGTGTAGTGG	59.604	20	GGCTACTCCAACCTTCCTACC	59.515	21	191	284	474	GGCAGACTGTGTAGTGGGAT	59.095	20	ACTCCAACCTTCCTACCTCCT	59.562	21	184	287	470
c102257_g1	(T)11	11	126	136	TTGGGATAAGGGCCATGAGG	59.147	20	TAGCCCGACTAAGCATTCGC	60.249	20	107	95	201	TTGGGATAAGGGCCATGAGG	59.147	20	CCCGACTAAGCATTCGCCAT	60.533	20	104	95	198	ATTGGGATAAGGGCCATGAGG	59.57	21	TAGCCCGACTAAGCATTCGC	60.249	20	108	94	201
c55852_g1	(GAA)5	15	250	264	TTGGGAGGTGTTATGGTGGC	59.961	20	TGTTCTCTGCTTCTCGCCAG	60.038	20	229	128	356	TTGGGAGGTGTTATGGTGGC	59.961	20	CTGTTCTCTGCTTCTCGCCA	60.038	20	230	128	357	GTGGAGATGTGTGGAGGTCG	60.109	20	TGTTCTCTGCTTCTCGCCAG	60.038	20	177	180	356
c56681_g1	(AGG)7	21	1197	1217	TTGGGAGGGTCAGGCATTTC	59.96	20	CAAACCCTCACTCCCCTCAC	59.963	20	192	1104	1295	GTTGTGGGGCTGATAGGTCC	60.107	20	CAAACCCTCACTCCCCTCAC	59.963	20	233	1063	1295	AGGTCATGGAGGTGGAGGAA	59.881	20	CAAACCCTCACTCCCCTCAC	59.963	20	126	1170	1295
c54775_g1	(A)12	12	260	271	TTGGGAGGGAGGGGATTTGA	60.179	20	TGGTGGCATCGCTTCTTGTT	60.537	20	235	80	314	TTGGGAGGGAGGGGATTTGA	60.179	20	TTGGTGGCATCGCTTCTTGT	60.537	20	236	80	315	TTGGGAGGGAGGGGATTTGA	60.179	20	TTTGGTGGCATCGCTTCTTG	59.402	20	237	80	316
c56448_g1	(T)10	10	179	188	TTGGGAATCGACGCTTGACA	59.966	20	CACAATTGGTGGCATGTGGT	59.319	20	267	102	368	TGGGAATCGACGCTTGACAT	59.751	20	CACAATTGGTGGCATGTGGT	59.319	20	266	103	368	TTGGGAATCGACGCTTGACA	59.966	20	AGCAAAAGAAGAGAGCACCGA	59.929	21	229	102	330
c63644_g1	(T)14	14	1128	1141	TTGGGAACGTGAGGATTGGG	59.962	20	GTGCGGAAACTTGTTACCCG	59.764	20	251	928	1178	ATCGGTGGTGCTCAAGGATG	60.108	20	GTGCGGAAACTTGTTACCCG	59.764	20	208	971	1178	CGAGGTTGCTGGGAGGTAAG	60.108	20	GTGCGGAAACTTGTTACCCG	59.764	20	155	1024	1178
c3567_g1	(T)11aaaataga(T)10	29	409	437	TTGGCTTGCTCGTAAAGGGT	59.89	20	ACCCCCTCTTGATCTAAACGAG	59.233	22	215	333	547	TTGGCTTGCTCGTAAAGGGT	59.89	20	ACCCCCTCTTGATCTAAACGA	58.171	21	215	333	547	TGGCTTGCTCGTAAAGGGTC	60.321	20	ACCCCCTCTTGATCTAAACGAG	59.233	22	214	334	547
c57465_g3	(T)11	11	1590	1600	TTGGCTGAATCCATGTGGCT	59.96	20	GGCCCTTGCTATCACCACAA	60.323	20	209	1467	1675	TTGGCTGAATCCATGTGGCT	59.96	20	AAATTTGCTGGTGGCCCTTG	59.602	20	221	1467	1687	GCTGAATCCATGTGGCTGGA	60.395	20	GGCCCTTGCTATCACCACAA	60.323	20	206	1470	1675
c63647_g1	(AT)6	12	1670	1681	TTGGCTCATTCTCCTTGGCA	59.595	20	CGGATATCCTGAGCAAGCGT	59.967	20	209	1618	1826	TTGGCTCATTCTCCTTGGCA	59.595	20	TGTTTGCCTCTTCTTCCCCC	59.888	20	129	1618	1746	TTGGCTCATTCTCCTTGGCA	59.595	20	TGCGGATATCCTGAGCAAGC	60.25	20	211	1618	1828
c130621_g1	(A)10	10	169	178	TTGGCGTGCGTTGAGTATCT	60.038	20	AGTGGTTGTGGTTGTGGAACT	59.995	21	247	5	251	GTTGGCGTGCGTTGAGTATC	59.905	20	AGTGGTTGTGGTTGTGGAACT	59.995	21	248	4	251	AGTTGGCGTGCGTTGAGTAT	60.32	20	AGTGGTTGTGGTTGTGGAACT	59.995	21	249	3	251
c63272_g1	(TCT)8	24	1607	1630	TTGGCGATCATACCACCACC	60.107	20	GTGAGCAGGAAATGGAGGCT	60.035	20	205	1574	1778	TTGGCGATCATACCACCACC	60.107	20	AGTGAGCAGGAAATGGAGGC	60.035	20	206	1574	1779	CATACCACCACCACCGACTC	60.108	20	GTGAGCAGGAAATGGAGGCT	60.035	20	197	1582	1778
c60152_g1	(A)11	11	210	220	TTGGCCGATGAATGAAGGGA	59.377	20	GATACGCATCGGTTGACCCT	59.896	20	213	71	283	TTGGCCGATGAATGAAGGGA	59.377	20	CGCATCGGTTGACCCTTTTG	60.11	20	209	71	279	TTGGCCGATGAATGAAGGGA	59.377	20	TGGATACGCATCGGTTGACC	60.179	20	215	71	285
c114597_g1	(A)11	11	75	85	TTGGCCAGCTTCGATCTTCT	59.385	20	TCACGAGGATTTGGGGAAGG	59.382	20	165	6	170	TTGGCCAGCTTCGATCTTCT	59.385	20	GGGAGGGTGGTCTAGAGAGT	59.368	20	112	6	117	TTGGCCAGCTTCGATCTTCT	59.385	20	AGGGAGGGTGGTCTAGAGAG	59.069	20	113	6	118
c30937_g1	(A)11	11	289	299	TTGGCCAAACACCATGGAGA	59.813	20	CCTGCTGAATCCTGAGCCAT	59.817	20	228	256	483	GGCCAAACACCATGGAGACT	60.251	20	CCTGCTGAATCCTGAGCCAT	59.817	20	226	258	483	TGGCCAAACACCATGGAGAC	60.539	20	CCTGCTGAATCCTGAGCCAT	59.817	20	227	257	483
c71929_g1	(A)11	11	267	277	TTGGCATGTCGTCGACTCAA	59.967	20	AATCATCGACCTCCCCCTCA	60.031	20	277	119	395	AAGTTGGCATGTCGTCGACT	59.966	20	AATCATCGACCTCCCCCTCA	60.031	20	280	116	395	TTGGCATGTCGTCGACTCAA	59.967	20	CTCCCCCTCACCTCACCTTA	59.957	20	267	119	385
c84803_g1	(T)10	10	117	126	TTGGCAGCTGTTTTTCCTGT	58.516	20	ACAAGAAGCACGAAGGCAGA	59.893	20	253	94	346	TTGGCAGCTGTTTTTCCTGT	58.516	20	AGACAAGAAGCACGAAGGCA	59.893	20	255	94	348	TTGGCAGCTGTTTTTCCTGT	58.516	20	GCAGAGGCCCAATGCTAAGA	60.107	20	238	94	331
c44844_g1	(A)10	10	1082	1091	TTGGCAATGCTCCCATCTCA	59.668	20	AGCAGGTTCACCAAATTCTGT	58.051	21	164	979	1142	TGGCAATGCTCCCATCTCAT	59.446	20	AGCAGGTTCACCAAATTCTGT	58.051	21	163	980	1142	TTGGCAATGCTCCCATCTCAT	60.063	21	AGCAGGTTCACCAAATTCTGT	58.051	21	164	979	1142
c89438_g1	(AG)6	12	497	508	TTGGATGATTGGGCCTGAGG	59.74	20	AAGCTAGGGTGGGGGATAGG	60.104	20	199	336	534	TGGATGATTGGGCCTGAGGT	60.921	20	AAGCTAGGGTGGGGGATAGG	60.104	20	198	337	534	TGGATTGGATGATTGGGCCT	59.064	20	AAGCTAGGGTGGGGGATAGG	60.104	20	203	332	534
c52465_g2	(T)11	11	246	256	TTGGATGATTGCGCACAAGG	59.473	20	AGCACACCGAGTTAGAAGTC	57.273	20	234	196	429	TGGATGATTGCGCACAAGGT	60.609	20	AGCACACCGAGTTAGAAGTC	57.273	20	233	197	429	TTTGGATGATTGCGCACAAGG	60.068	21	AGCACACCGAGTTAGAAGTC	57.273	20	235	195	429
c56990_g1	(AAG)6	18	26	43	TTGGATGAGGAGGAGGAGGA	58.981	20	TGACACCCTCCCTTCCTCAA	60.105	20	238	3	240	TTGGATGAGGAGGAGGAGGA	58.981	20	ATGTGACACCCTCCCTTCCT	60.179	20	241	3	243	GTTGGATGAGGAGGAGGAGG	58.873	20	TGACACCCTCCCTTCCTCAA	60.105	20	239	2	240
c70718_g1	(A)14	14	1603	1616	TTGGATCCACCGTTGACCTG	59.964	20	TGCATCTCAGGTGTGGTACT	58.355	20	172	1504	1675	GACCCCAAGCCCTCAATCAT	59.74	20	TGCATCTCAGGTGTGGTACT	58.355	20	199	1477	1675	ATGACCCCAAGCCCTCAATC	59.74	20	TGCATCTCAGGTGTGGTACT	58.355	20	201	1475	1675
c71441_g4	(T)10	10	210	219	TTGGAGTGAAGCAATCCCGT	59.6	20	TGAAAATAGGTCAAAGTAACATGGAT	57.122	26	171	87	257	TTGGAGTGAAGCAATCCCGT	59.6	20	ATGAAAATAGGTCAAAGTAACATGGA	57.122	26	172	87	258	TTGGAGTGAAGCAATCCCGT	59.6	20	AATGAAAATAGGTCAAAGTAACATGGA	57.692	27	173	87	259
c70535_g1	(A)11	11	411	421	TTGGAGGTGGAGATGGGAGT	59.881	20	TGGTGGAGATGATGGTCCTCT	59.991	21	269	269	537	TGTTGGAGGTGGAGATGGGA	60.179	20	TGGTGGAGATGATGGTCCTCT	59.991	21	271	267	537	TGGTGTTGTTGGAGGTGGAG	59.817	20	TGGTGGAGATGATGGTCCTCT	59.991	21	277	261	537
c16418_g1	(T)10	10	155	164	TTGGAGGTAGGGCCAAGGTA	59.88	20	TGTGCGTGCAAGATGGAAAC	59.689	20	201	42	242	TGGAGGTAGGGCCAAGGTAT	59.654	20	TGTGCGTGCAAGATGGAAAC	59.689	20	200	43	242	TTGGAGGTAGGGCCAAGGTA	59.88	20	CTGTGCGTGCAAGATGGAAA	59.407	20	202	42	243
c47726_g1	(T)10	10	880	889	TTGGAGGGAGGTAGTGAGGG	59.957	20	ACCAAGTGTTGTTGATTGCTCA	58.977	22	236	718	953	GGAGGGAGGTAGTGAGGGAG	60.106	20	ACCAAGTGTTGTTGATTGCTCA	58.977	22	234	720	953	TTGGAGGGAGGTAGTGAGGG	59.957	20	GGAACCAAGTGTTGTTGATTGC	58.877	22	239	718	956
c44382_g1	(A)10	10	370	379	TTGGAGGCAGGTCTTTGCAA	60.106	20	ACGTAAGGGGATTGGGGAGG	60.987	20	104	299	402	TTTGGAGGCAGGTCTTTGCA	60.106	20	ACGTAAGGGGATTGGGGAGG	60.987	20	105	298	402	TGTGGGCCTACTACCTTCCT	59.584	20	ACGTAAGGGGATTGGGGAGG	60.987	20	190	213	402
c54775_g1	(TCA)5	15	47	61	TTGGAGGAGGTTGCTTTGGA	59.15	20	TGGCTCTTCTGTTGGATGCT	59.305	20	197	24	220	TTTGGAGGAGGTTGCTTTGGA	59.783	21	TGGCTCTTCTGTTGGATGCT	59.305	20	198	23	220	TTGGAGGAGGTTGCTTTGGA	59.15	20	ATGGCTCTTCTGTTGGATGCT	59.716	21	198	24	221
c1791_g1	(T)10cttcttaggatcttaaagctctctcttttgcaagacctgaatcaaagttt(A)10	70	91	160	TTGGAGGAGGTGAGGTGACA	60.105	20	TGAACGCTTACACATCAGAGCA	60.289	22	231	15	245	TGGAGGAGGTGAGGTGACAT	59.883	20	TGAACGCTTACACATCAGAGCA	60.289	22	230	16	245	TTGGAGGAGGTGAGGTGACA	60.105	20	GAACGCTTACACATCAGAGCA	58.662	21	230	15	244
c118856_g1	(T)11	11	133	143	TTGGAGATCGTGCGAGATGG	59.897	20	AGCTCCAAAGTTGAGATTGACA	57.909	22	167	11	177	TTGGAGATCGTGCGAGATGG	59.897	20	TCCAAAGTTGAGATTGACATGCA	58.856	23	164	11	174	TTGGAGATCGTGCGAGATGG	59.897	20	CTCCAAAGTTGAGATTGACATGCA	59.783	24	165	11	175
c42377_g1	(T)10	10	59	68	TTGGACCATTTAATGTAAGTGATGAT	57.178	26	ACATTCAACGGTTCAACCAAATGA	59.901	24	233	10	242	ATTGGACCATTTAATGTAAGTGATGA	57.178	26	ACATTCAACGGTTCAACCAAATGA	59.901	24	234	9	242	TTGGACCATTTAATGTAAGTGATGAT	57.178	26	ACATTCAACGGTTCAACCAAATG	58.633	23	233	10	242
c70265_g2	(GAT)5	15	2909	2923	TTGGACATGGCAGTGATGCT	59.961	20	GTCTGCTCTTCTTTCCAGCCT	59.997	21	222	2816	3037	TGCTTGGACATGGCAGTGAT	59.961	20	GTCTGCTCTTCTTTCCAGCCT	59.997	21	225	2813	3037	TTGGACATGGCAGTGATGCT	59.961	20	TGCAAATGGAGATGGTCTGCT	59.995	21	236	2816	3051
c58443_g1	(TGA)5	15	1339	1353	TTGGACACCAAGCTGGATCA	59.23	20	ACTGACCTCGAAGCTCTAGGA	59.718	21	139	1263	1401	TGGACACCAAGCTGGATCAT	59.006	20	ACTGACCTCGAAGCTCTAGGA	59.718	21	138	1264	1401	TTGGACACCAAGCTGGATCA	59.23	20	ACAAACTGACCTCGAAGCTCT	59.311	21	143	1263	1405
c33294_g1	(A)10	10	526	535	TTGGAATGGAAAGGGTGGGG	59.884	20	TTCTATTGCCTCCAAAGAACTCT	57.495	23	269	296	564	GCCGTTTGGAATGGAAAGGG	59.754	20	TTCTATTGCCTCCAAAGAACTCT	57.495	23	274	291	564	AGACAGCCGTTTGGAATGGA	59.6	20	TTCTATTGCCTCCAAAGAACTCT	57.495	23	279	286	564
c67492_g6	(TTA)6	18	1643	1660	TTGGAAGGCGCTTAGAACGG	60.672	20	ACTGTAGCTATAGTGATTCTGTGGT	59.106	25	278	1497	1774	TCGACCCGGCTAAGGAGAA	60.001	19	ACTGTAGCTATAGTGATTCTGTGGT	59.106	25	258	1517	1774	CGACCCGGCTAAGGAGAAGA	61.036	20	ACTGTAGCTATAGTGATTCTGTGGT	59.106	25	257	1518	1774
c52111_g1	(A)10	10	645	654	TTGGAACTGTCAGCAGCAGT	59.819	20	ACTGAAGGTGATTTCCTAGCCC	59.76	22	231	458	688	ACTTGGAACTGTCAGCAGCA	59.819	20	ACTGAAGGTGATTTCCTAGCCC	59.76	22	233	456	688	GGAACTGTCAGCAGCAGTCA	60.25	20	ACTGAAGGTGATTTCCTAGCCC	59.76	22	229	460	688
c40053_g1	(A)10	10	441	450	TTGGAACGATGTGAGCCTCA	59.315	20	GTGATGATGCCCGGGAGAAA	60.107	20	278	199	476	TGTTTGCACAACCAACAGCT	59.106	20	GTGATGATGCCCGGGAGAAA	60.107	20	155	322	476	AGCCTCACCTAAATGGACTGC	60.065	21	GTGATGATGCCCGGGAGAAA	60.107	20	265	212	476
c42177_g1	(A)12	12	573	584	TTGGAAATGTGTCACTGGCA	57.936	20	TGGCGTTTGTTCGTTCTGTG	59.625	20	238	510	747	TTGGAAATGTGTCACTGGCA	57.936	20	TGTGGCGTTTGTTCGTTCTG	59.625	20	240	510	749	TTGGAAATGTGTCACTGGCA	57.936	20	GTGGCGTTTGTTCGTTCTGT	59.624	20	239	510	748
c109016_g1	(AT)6	12	62	73	TTGCTTGGCAATAGCAACAG	57.271	20	GCAGGGTATCCACAATTCTGC	59.322	21	166	39	204	TTGCTTGGCAATAGCAACAG	57.271	20	CGCAGGGTATCCACAATTCTG	59.057	21	167	39	205	TTGCTTGGCAATAGCAACAG	57.271	20	AGGGTATCCACAATTCTGCACA	59.691	22	164	39	202
c69508_g2	(T)11	11	898	908	TTGCTTAGCTGCTGCCATCT	60.035	20	TGCCTATCAATGAATTTTTCACCA	57.398	24	178	771	948	TTGCTTAGCTGCTGCCATCT	60.035	20	ATTTTTCACCAAATGCATTCATCC	57.253	24	165	771	935	TAGCTGCTGCCATCTGAAGG	59.82	20	TGCCTATCAATGAATTTTTCACCA	57.398	24	173	776	948
c57744_g1	(CTT)6	18	1782	1799	TTGCTGGTTGTGGTAGACCC	59.89	20	GGGGGAATGTTGGGAAGGAG	60.033	20	232	1593	1824	TATCCAGCATCCGGTCTCCT	59.811	20	GGGAGGTTACTTGCGGTGAA	59.964	20	259	1748	2006	CCGTTGCTGGTTGTGGTAGA	60.25	20	GGGGGAATGTTGGGAAGGAG	60.033	20	235	1590	1824
c61821_g1	(T)11	11	644	654	TTGCTGACTTATGCAGGCCA	59.962	20	AGCTCTTGTTGATCAGATCGCA	60.094	22	270	520	789	TTGCTGACTTATGCAGGCCA	59.962	20	TCGCAAACAGAAGAAGACCAGA	59.898	22	253	520	772	GCTTGCTGACTTATGCAGGC	59.9	20	AGCTCTTGTTGATCAGATCGCA	60.094	22	272	518	789
c84403_g1	(T)10	10	267	276	TTGCTCTCGTTGCTGCAAAC	59.971	20	TTCCCGGACGAGACAACTTG	59.967	20	210	166	375	GTTTGCTCTCGTTGCTGCAA	59.971	20	TTCCCGGACGAGACAACTTG	59.967	20	212	164	375	TTGCTCTCGTTGCTGCAAAC	59.971	20	CCAGATGCTTGCAAGGGAGA	60.035	20	244	166	409
c36367_g1	(GA)9	18	1035	1052	TTGCTCTAAGCTGGACCTGC	60.036	20	CATGCTTGCTGGTGTTGGTC	60.039	20	251	894	1144	TTGCTCTAAGCTGGACCTGC	60.036	20	ATGCTTGCTGGTGTTGGTCT	60.179	20	250	894	1143	CTCTAAGCTGGACCTGCAGG	59.822	20	CATGCTTGCTGGTGTTGGTC	60.039	20	248	897	1144
c69732_g2	(TC)6	12	1430	1441	TTGCTCGCCTGCTTCCTTAA	59.964	20	TTCAGATCACTTTGAGAACTCGA	57.546	23	140	1328	1467	GCTTTATCACTGCCTGCTGC	59.9	20	TTCAGATCACTTTGAGAACTCGA	57.546	23	184	1284	1467	TCTCTTAGCTTGCTCGCCTG	59.826	20	TTCAGATCACTTTGAGAACTCGA	57.546	23	149	1319	1467
c70620_g1	(A)10	10	2969	2978	TTGCTCCACTTTCCACTCCC	59.89	20	TTGCCCTACTTCTGCACCTC	59.675	20	220	2815	3034	GCTCCACTTTCCACTCCCTT	59.598	20	TTGCCCTACTTCTGCACCTC	59.675	20	218	2817	3034	TGCTCCACTTTCCACTCCCT	60.768	20	TTGCCCTACTTCTGCACCTC	59.675	20	219	2816	3034
c10912_g1	(CGC)5catcatctccttcatggtcattttcatcatcaccatattcc(TCT)5	71	207	277	TTGCTCACCACCTCCTTCAC	59.891	20	GAAACCTCCTCTTCCCTGCC	60.035	20	175	132	306	TTGCTCACCACCTCCTTCAC	59.891	20	AGCAGCACCAAAAGCAAAGG	59.895	20	273	132	404	TTGCTCACCACCTCCTTCAC	59.891	20	AGCAAAGGGGCCAACCATAA	59.884	20	261	132	392
c67357_g1	(GCC)5	15	295	309	TTGCGGCAATGGAGTCTTCT	59.963	20	TTGGAAGAGCTCGTCGAACC	60.039	20	113	229	341	TCTTGCGGCAATGGAGTCTT	59.963	20	TTGGAAGAGCTCGTCGAACC	60.039	20	115	227	341	TTCTCTTGCGGCAATGGAGT	59.963	20	TTGGAAGAGCTCGTCGAACC	60.039	20	118	224	341
c66350_g1	(A)10	10	195	204	TTGCGGATTGGAATGGAGGT	59.669	20	GCTTCCAGCATGCCTTTAAGC	60.47	21	213	32	244	TCCCCCATCCCAAACAGAAA	58.837	20	GGGTTAGGGGTTGGTAGTTGG	59.995	21	219	122	340	TTCCCCCATCCCAAACAGAA	58.837	20	GGGTTAGGGGTTGGTAGTTGG	59.995	21	220	121	340
c64746_g2	(T)15	15	1336	1350	TTGCGGAATGAGTTTGCCTG	59.402	20	AGACCCGCTTGATCTCTCCT	60.033	20	140	1257	1396	CGGAATGAGTTTGCCTGGGT	60.609	20	AGACCCGCTTGATCTCTCCT	60.033	20	137	1260	1396	CGTGGAGGTTCCGTTGATTG	59.204	20	AGACCCGCTTGATCTCTCCT	60.033	20	166	1231	1396
c8791_g1	(AT)7	14	337	350	TTGCGAAGAGTGATTTGGAATTT	57.548	23	AGGACGGAGAGAGGCAAGTA	59.668	20	208	280	487	TTGCGAAGAGTGATTTGGAATTT	57.548	23	ACGGAGAGAGGCAAGTAACG	59.473	20	205	280	484	ATTGCGAAGAGTGATTTGGAATT	57.35	23	AGGACGGAGAGAGGCAAGTA	59.668	20	209	279	487
c54053_g2	(CTT)5	15	433	447	TTGCCTGTGCCTTGGATGAT	59.96	20	CGGCTGAAGTGGCTTACAGA	60.037	20	178	371	548	TTGCCTGTGCCTTGGATGAT	59.96	20	TAACGCCGGCCAACAATTTG	60.039	20	218	371	588	TTGCCTGTGCCTTGGATGAT	59.96	20	AGAGATGGTCGGAGGTGGAA	59.959	20	161	371	531
c57499_g4	(TC)6actttcttcttcactgcttcttcttcgaacc(T)10	53	207	259	TTGCCTCACCAGCATTTTGC	59.966	20	GGTGAGAAGAAGGCAGGGTT	59.598	20	269	92	360	TTGCCTCACCAGCATTTTGC	59.966	20	CTTGGCGGGTGAGAAGAAGG	60.675	20	276	92	367	ATCCGCCTACCTTGCTACCT	60.399	20	GGTGAGAAGAAGGCAGGGTT	59.598	20	182	179	360
c53488_g1	(A)11	11	86	96	TTGCCTAGATCCCTGCAACA	59.009	20	CTCCTGTTCTGGCCCTTTGT	59.889	20	186	11	196	TTGCCTAGATCCCTGCAACA	59.009	20	TCCTGTTCTGGCCCTTTGTG	60.179	20	185	11	195	GCCTAGATCCCTGCAACATCA	59.858	21	CTCCTGTTCTGGCCCTTTGT	59.889	20	184	13	196
c101415_g1	(A)12	12	227	238	TTGCCCCCTTTGTTAAGCGA	60.179	20	CCGGCCGACCTTACGATATC	60.109	20	179	106	284	GAATGGGTTCGGGCGATGTA	60.179	20	CCGGCCGACCTTACGATATC	60.109	20	279	6	284	TCGGGCGATGTACGTTTTCT	59.756	20	CCGGCCGACCTTACGATATC	60.109	20	271	14	284
c59263_g2	(AG)8	16	57	72	TTGCCCCCACTTTCTCCTTC	59.888	20	TCTCCACGATCTCGACCACT	60.035	20	149	1	149	TTGCCCCCACTTTCTCCTTC	59.888	20	AGTCTCCACGATCTCGACCA	60.035	20	151	1	151	TTGCCCCCACTTTCTCCTTC	59.888	20	GTCTCCACGATCTCGACCAC	59.901	20	150	1	150
c39368_g1	(A)10	10	1517	1526	TTGCCATCCAGGGTGTCTTC	59.962	20	TGATTTCAAACATCCCCTCAGT	57.613	22	192	1380	1571	CTTGCCATCCAGGGTGTCTT	59.961	20	TGATTTCAAACATCCCCTCAGT	57.613	22	193	1379	1571	TGATTCACTGCAGTCGAGCA	59.682	20	TGATTTCAAACATCCCCTCAGT	57.613	22	110	1462	1571
c51759_g1	(T)11	11	69	79	TTGCCATAAGCCACAGCCAT	60.325	20	GAGGTTTTGCTGCTGCTTCC	60.039	20	182	46	227	ATTGCCATAAGCCACAGCCA	60.325	20	GAGGTTTTGCTGCTGCTTCC	60.039	20	183	45	227	TTGCCATAAGCCACAGCCAT	60.325	20	TCTGAGGTTTTGCTGCTGCT	60.179	20	185	46	230
c56581_g1	(GA)7	14	184	197	TTGCCAGTGAAGTGGGGATC	59.962	20	GCCTTCCCCTTTTCTCTCCC	60.034	20	229	161	389	GATTGCCAGTGAAGTGGGGA	59.962	20	GCCTTCCCCTTTTCTCTCCC	60.034	20	231	159	389	GGGTTGAGGATTGCCAGTGA	59.962	20	GCCTTCCCCTTTTCTCTCCC	60.034	20	239	151	389
c54560_g1	(A)11	11	549	559	TTGCCAACTGGACATCTCAA	57.345	20	ACTTTTGATGCATTATGTAACCAAGA	57.879	26	241	410	650	TTTGCCAACTGGACATCTCA	57.345	20	ACTTTTGATGCATTATGTAACCAAGA	57.879	26	242	409	650	TGCCAACTGGACATCTCAAT	57.115	20	ACTTTTGATGCATTATGTAACCAAGA	57.879	26	240	411	650
c73996_g1	(T)14	14	119	132	TTGCCAACACGTGCACAAAT	59.826	20	GCCACCTGCAACATCCAAAC	60.32	20	199	3	201	ATTGCCAACACGTGCACAAA	59.826	20	GCCACCTGCAACATCCAAAC	60.32	20	200	2	201	GATTGCCAACACGTGCACAA	60.249	20	GCCACCTGCAACATCCAAAC	60.32	20	201	1	201
c94673_g1	(GAC)5	15	490	504	TTGCATTCCGACAGAGCAGT	59.965	20	ACAGGTTATCTTTCGCGGCT	59.751	20	216	423	638	TTGCATTCCGACAGAGCAGT	59.965	20	TACTTCATGATCTGCGCCCG	60.249	20	245	423	667	ACGCCATCCACCAACTTGAT	59.962	20	ACAGGTTATCTTTCGCGGCT	59.751	20	252	387	638
c66325_g1	(A)10	10	471	480	TTGCAGGAGGGTGTTATGGG	59.669	20	TGCACCCCCTCAGATCAATG	59.743	20	117	434	550	TTGCAGGAGGGTGTTATGGG	59.669	20	GCACCCCCTCAGATCAATGT	59.743	20	116	434	549	TGCAGGAGGGTGTTATGGGA	60.549	20	TGCACCCCCTCAGATCAATG	59.743	20	116	435	550
c63265_g1	(T)10	10	735	744	TTGCAGCTTGTCAGACTCCA	59.531	20	TCGGCAAGAGCAGTGAACTT	59.893	20	175	682	856	TTGCAGCTTGTCAGACTCCA	59.531	20	TTCGGCAAGAGCAGTGAACT	59.893	20	176	682	857	TTGCAGCTTGTCAGACTCCA	59.531	20	AGTTTCGGCAAGAGCAGTGA	59.893	20	179	682	860
c67061_g2	(AGC)5	15	3181	3195	TTGCAGCTAGCCCATTCTCC	60.107	20	TGATCCCTATCGGCCTCGTT	60.469	20	250	2994	3243	TTGCAGCTAGCCCATTCTCC	60.107	20	TTGATCCCTATCGGCCTCGT	60.469	20	251	2994	3244	GCCGATCAGGAAGGCAGAAT	60.179	20	TGATCCCTATCGGCCTCGTT	60.469	20	103	3141	3243
c38040_g1	(TC)9	18	457	474	TTGCACGGATGGACTCCAAG	60.322	20	GATGGCCACTCACCAGTTGA	59.963	20	156	416	571	CCCTCTGAAATCCTGGCTCC	59.818	20	CTTCGAGGTCTGCGTACCAG	60.179	20	249	263	511	CCCCTCTGAAATCCTGGCTC	59.818	20	CTTCGAGGTCTGCGTACCAG	60.179	20	250	262	511
c77785_g1	(A)14	14	107	120	TTGCACGCATAGGGAATACC	58.038	20	TCCCTCCCCCATAATCTCCA	59.043	20	102	75	176	CAGATTTTGCACGCATAGGGA	58.984	21	TCCCTCCCCCATAATCTCCA	59.043	20	108	69	176	TCAGATTTTGCACGCATAGGG	58.984	21	TCCCTCCCCCATAATCTCCA	59.043	20	109	68	176
c59100_g1	(T)10	10	451	460	TTGCACATGAATCCGTGGGA	59.963	20	ATTTCTTTCTGCCGCATGCG	60.179	20	162	333	494	GCTGCCTGCCCCATGTATAT	59.961	20	ATTTCTTTCTGCCGCATGCG	60.179	20	231	264	494	TATCCGCCGATTGATGCCAA	59.892	20	ATTTCTTTCTGCCGCATGCG	60.179	20	214	281	494
c4452_g1	(T)10	10	227	236	TTGCAATGAATCGTGCCGTG	60.11	20	CAAGAAGCTGAGAAGAAGGCT	57.943	21	154	107	260	TTTGCAATGAATCGTGCCGT	59.404	20	CAAGAAGCTGAGAAGAAGGCT	57.943	21	155	106	260	GCAATGAATCGTGCCGTGTA	59.275	20	CAAGAAGCTGAGAAGAAGGCT	57.943	21	152	109	260
c61430_g1	(A)10	10	1332	1341	TTGCAAGAGGTTTTCGGGGT	60.106	20	TCCATCAAATCAAACACAGCTTT	57.466	23	244	1152	1395	TTGCAAGAGGTTTTCGGGGT	60.106	20	TTCCATCAAATCAAACACAGCTT	57.466	23	245	1152	1396	TTGCAAGAGGTTTTCGGGGT	60.106	20	ATTCCATCAAATCAAACACAGCT	57.266	23	246	1152	1397
c17997_g1	(T)10	10	210	219	TTGCAAGAAGCCAGGCAGTA	59.89	20	CAGCCTTGTGAAAAGCTTCGA	59.396	21	246	2	247	TTGCAAGAAGCCAGGCAGTA	59.89	20	TCAGCCTTGTGAAAAGCTTCG	59.396	21	247	2	248	GGGTGAACAGAGGCGAATGT	60.322	20	CAGCCTTGTGAAAAGCTTCGA	59.396	21	171	77	247
c60456_g1	(A)10	10	105	114	TTGCAACTCCCACCCACATT	60.106	20	GACCGGTGATTCCTCGGATT	59.536	20	265	18	282	GAGAGCACGAGCCTCCAATT	60.108	20	GACCGGTGATTCCTCGGATT	59.536	20	230	53	282	ATTCCCTTGCAACTCCCACC	60.252	20	GACCGGTGATTCCTCGGATT	59.536	20	271	12	282
c27085_g1	(T)11	11	263	273	TTGCAACCTAGCCGAACCAT	59.962	20	TCAAGCCCTGCACCCAATAG	60.034	20	165	154	318	GAACATGCTGAACCCCCTCA	59.962	20	TCAAGCCCTGCACCCAATAG	60.034	20	130	189	318	TCTCGGTCGTTGTTTGCAGA	59.897	20	TCAAGCCCTGCACCCAATAG	60.034	20	109	210	318
c58955_g1	(A)10	10	1131	1140	TTGCAAAAGCATGGCAGTGC	60.881	20	CCCTTGCAAATGCCACTAAGG	59.795	21	179	1044	1222	TCCTCACAGATGTCACTTGGC	59.998	21	CCCTTGCAAATGCCACTAAGG	59.795	21	130	1093	1222	CCTCACAGATGTCACTTGGCA	60.271	21	CCCTTGCAAATGCCACTAAGG	59.795	21	129	1094	1222
c104175_g1	(GA)7	14	206	219	TTGATGGCATCGAGCTTGGT	60.035	20	CGTGTGCAGTCCCCCATC	60.437	18	145	97	241	TTGATGGCATCGAGCTTGGT	60.035	20	CTCGTGTGCAGTCCCCCATC	62.859	20	147	97	243	TGATGGCATCGAGCTTGGTC	60.463	20	CGTGTGCAGTCCCCCATC	60.437	18	144	98	241
c67885_g1	(T)10	10	226	235	TTGATGCTCTGGCTGGAACC	60.323	20	TCCAGAGTTGATGGAGCCCT	60.253	20	204	151	354	TGTTGATGCTCTGGCTGGAA	59.599	20	TCCAGAGTTGATGGAGCCCT	60.253	20	206	149	354	GATGCTCTGGCTGGAACCTC	60.463	20	TCCAGAGTTGATGGAGCCCT	60.253	20	202	153	354
c65835_g1	(T)10	10	702	711	TTGATGCATTTCCATCGGGA	57.566	20	TCATGGTCCGGGTCCATAAC	59.165	20	152	669	820	TGATGCATTTCCATCGGGAT	57.337	20	TCATGGTCCGGGTCCATAAC	59.165	20	151	670	820	TTGATGCATTTCCATCGGGA	57.566	20	CTCATGGTCCGGGTCCATAA	58.872	20	153	669	821
c26079_g1	(T)10	10	278	287	TTGATGCACTTTGGCATGCA	59.32	20	GGTAAGAAGGAAGGAGAGGGC	59.513	21	259	241	499	TTGATGCACTTTGGCATGCA	59.32	20	GGAAGGAGAGGGCAATTAGCT	59.507	21	251	241	491	TTGATGCACTTTGGCATGCA	59.32	20	AGGAAGGAGAGGGCAATTAGC	59.507	21	252	241	492
c61435_g1	(A)11	11	117	127	TTGATGAGGCCAGCAAAGGG	60.613	20	GATGGCAGGGGAAGAAGCTT	60.034	20	258	56	313	GGCCGACCGTTCTGAAATCA	60.672	20	GATGGCAGGGGAAGAAGCTT	60.034	20	240	74	313	TTGATGAGGCCAGCAAAGGG	60.613	20	AAGAAGCGTATAGAGCGGCG	60.318	20	187	56	242
c70779_g2	(AT)6	12	500	511	TTGATCAGGCCAGCCAAACA	60.179	20	TGTTTGCGATGCTCGGAGTA	59.755	20	152	430	581	TTGATCAGGCCAGCCAAACA	60.179	20	TTCTGTTTGCGATGCTCGGA	60.32	20	155	430	584	TTGATCAGGCCAGCCAAACA	60.179	20	TGGCGGTCGTTGGAATCAAT	60.322	20	130	430	559
c105051_g1	(T)11	11	146	156	TTGATCAGGATAATCCCCACTC	57.018	22	CCGAGCTTTGTCTCTGGGTT	59.965	20	158	121	278	TTGATCAGGATAATCCCCACTC	57.018	22	CTCCCGAGCTTTGTCTCTGG	60.108	20	161	121	281	TTTGATCAGGATAATCCCCACTC	57.69	23	CCGAGCTTTGTCTCTGGGTT	59.965	20	159	120	278
c50234_g1	(GAT)5	15	93	107	TTGATCACAAATAGGGTCTCCC	57.496	22	GTGGTGAAAGCGGAGGATGA	60.036	20	252	68	319	TTGATCACAAATAGGGTCTCCC	57.496	22	CCTAACACGTGTTCCGAGCT	60.039	20	278	68	345	TTGATCACAAATAGGGTCTCCC	57.496	22	TCCTAACACGTGTTCCGAGC	60.039	20	279	68	346
c60707_g1	(AGG)5	15	740	754	TTGATAGGGCGAATGGACGG	59.894	20	CTCCACCTCCAAACCCTCAC	59.963	20	202	620	821	CGGTTGATAGGGCGAATGGA	59.894	20	CTCCACCTCCAAACCCTCAC	59.963	20	205	617	821	TCGGTTGATAGGGCGAATGG	59.894	20	CTCCACCTCCAAACCCTCAC	59.963	20	206	616	821
c95319_g1	(A)14	14	80	93	TTGAGTTTATAAAAGACAAATACCCCA	57.411	27	CGCGGTTAAGGTACTCCAGT	59.471	20	213	41	253	TTGAGTTTATAAAAGACAAATACCCCA	57.411	27	CGGTGGTTTTCCCTGGACTC	60.606	20	277	41	317	TGAGTTTATAAAAGACAAATACCCCAT	57.238	27	CGCGGTTAAGGTACTCCAGT	59.471	20	212	42	253
c60612_g2	(A)10	10	706	715	TTGAGTAGTTTCACAGCAAATTGA	57.308	24	TGTTTGGGGTCCTAAAATCACG	58.849	22	275	567	841	TTGAGTAGTTTCACAGCAAATTGA	57.308	24	TGTTTGGGGTCCTAAAATCACGA	60.181	23	275	567	841	TGAGTAGTTTCACAGCAAATTGAT	57.117	24	TGTTTGGGGTCCTAAAATCACG	58.849	22	274	568	841
c64079_g1	(GAA)5	15	2893	2907	TTGAGGTCAGATGAAGGGCG	59.75	20	CCGGCCGCAGTTACATCTAT	59.966	20	149	2836	2984	TCTTCGGGGCAGAGGTTTTG	60.251	20	CCGGCCGCAGTTACATCTAT	59.966	20	260	2725	2984	GTTTCTTCGGGGCAGAGGTT	60.251	20	CCGGCCGCAGTTACATCTAT	59.966	20	263	2722	2984
c67605_g3	(A)15	15	571	585	TTGAGGGGCTGAAGCTGTTC	60.251	20	AAGCATGGCTCGGTACTCAC	60.108	20	213	490	702	CCCCTTTCAGGTTGGCGATA	59.745	20	AAGCATGGCTCGGTACTCAC	60.108	20	190	513	702	ATTGAGGGGCTGAAGCTGTT	59.593	20	AAGCATGGCTCGGTACTCAC	60.108	20	214	489	702
c88238_g1	(A)10	10	321	330	TTGAGGGCTGAGCTTCTGTG	59.964	20	GCATGCTGCACCTTTATCATCC	60.288	22	172	261	432	TTGAGGGCTGAGCTTCTGTG	59.964	20	GCATGCTGCACCTTTATCATC	57.991	21	172	261	432	TTTGAGGGCTGAGCTTCTGT	59.233	20	GCATGCTGCACCTTTATCATCC	60.288	22	173	260	432
c69333_g4	(AT)8	16	96	111	TTGAGGGCTCGAAACAATCT	57.141	20	GCCGACTACTCCAACAAGCT	60.037	20	212	46	257	TTGAGGGCTCGAAACAATCT	57.141	20	TCCTCTGCCGACTACTCCAA	59.961	20	218	46	263	TTGAGGGCTCGAAACAATCT	57.141	20	CCTCTGCCGACTACTCCAAC	59.826	20	217	46	262
c70823_g1	(T)11	11	202	212	TTGAGGCACAGATCGAGCAG	60.108	20	GGTCACGCTGAACAATGTGG	59.762	20	118	150	267	TTGAGGCACAGATCGAGCAG	60.108	20	CACGCTGAACAATGTGGCTT	59.688	20	115	150	264	TTGAGGCACAGATCGAGCAG	60.108	20	GTCACGCTGAACAATGTGGC	60.386	20	117	150	266
c54075_g2	(GAT)5	15	424	438	TTGAGGATGAGCGGTGTGTC	60.037	20	TCATCCCAAGGCTTCACGTC	60.036	20	278	303	580	CCAGCCTCTCCACCTATTGC	60.179	20	TCATCCCAAGGCTTCACGTC	60.036	20	203	378	580	GAACTCTCTGGGCCACCTTC	60.036	20	TCAGCGGCCTTCTTTTCCTC	60.322	20	260	234	493
c70044_g1	(CAGGA)5	25	2739	2763	TTGAGCGTGGTTCTCTGGTC	59.966	20	AGTAGAGCTCCCTTCTGCGA	60.034	20	208	2617	2824	CTTGAGCGTGGTTCTCTGGT	59.966	20	AGTAGAGCTCCCTTCTGCGA	60.034	20	209	2616	2824	TTGAGCGTGGTTCTCTGGTC	59.966	20	ACGACGTCAGATCCCCTACA	60.035	20	242	2617	2858
c66457_g1	(AG)7	14	2234	2247	TTGAGATGGCAAGCTCGGTT	59.963	20	CCCTCCACTGCCTCATCTTC	59.82	20	236	2073	2308	CTCGGTTCCAAACTGCAAGC	60.04	20	CCCTCCACTGCCTCATCTTC	59.82	20	223	2086	2308	GCTCGGTTCCAAACTGCAAG	60.04	20	CCCTCCACTGCCTCATCTTC	59.82	20	224	2085	2308
c65054_g2	(GA)7	14	342	355	TTGAGAAGGAGGCGAGAGGA	59.96	20	CTCCCGGACCTTTTCACTCC	60.036	20	150	251	400	TTGAGAAGGAGGCGAGAGGA	59.96	20	CCTCCCGGACCTTTTCACTC	60.036	20	151	251	401	TTGAGAAGGAGGCGAGAGGA	59.96	20	TTTTCCAGTCCGCTTCCTCC	59.964	20	166	251	416
c26620_g1	(A)10	10	173	182	TTGACTTGCTGATAAATTTGTGGT	57.596	24	ATGGCGATAAAGAGAGGGGT	58.192	20	203	114	316	TTGACTTGCTGATAAATTTGTGGT	57.596	24	TGGCGATAAAGAGAGGGGTAGA	60.091	22	202	114	315	TTGACTTGCTGATAAATTTGTGGT	57.596	24	GAATGGCGATAAAGAGAGGGGT	59.895	22	205	114	318
c64988_g2	(TC)6	12	1390	1401	TTGACGTGCTTTCGCCTTTG	59.971	20	GGATTTGAACGCACGATCGG	59.974	20	156	1276	1431	GTTTGACGTGCTTTCGCCTT	59.971	20	GGATTTGAACGCACGATCGG	59.974	20	158	1274	1431	GATGCTCCGTTCAGTGCTCT	60.108	20	GGATTTGAACGCACGATCGG	59.974	20	235	1197	1431
c69074_g1	(AGC)5	15	1160	1174	TTGACGTAACCCAGAGTGCC	59.966	20	ACTCCTACTCCTCCCGTTCC	60.033	20	245	1022	1266	TTGACGTAACCCAGAGTGCC	59.966	20	TCCTACTCCTCCCGTTCCTG	60.033	20	243	1022	1264	TTGACGTAACCCAGAGTGCC	59.966	20	CGCTCCTACTTCTCAGCCTG	59.898	20	192	1022	1213
c58417_g2	(CAT)5	15	290	304	TTGACACAGTCCCAGATGCC	59.963	20	GGTTGCCCTGAACGAGATCA	60.036	20	150	222	371	TTGACACAGTCCCAGATGCC	59.963	20	GTCGCAAGGAAAAGGCCAAG	60.039	20	109	222	330	GCTGGCTTGAACTTGACACG	60.041	20	GGTTGCCCTGAACGAGATCA	60.036	20	264	108	371
c70417_g2	(AG)6	12	55	66	TTGAATTGTTCTGCCGAGCG	59.483	20	GAACGCCGAGGAAGAAGGAA	60.038	20	202	21	222	TTGAATTGTTCTGCCGAGCG	59.483	20	TGAGTTTGAACGCCGAGGAA	59.895	20	209	21	229	TTGAATTGTTCTGCCGAGCG	59.483	20	TTGAGTTTGAACGCCGAGGA	59.895	20	210	21	230
c55468_g1	(A)11	11	232	242	TTGAAGTCGGGAAGCAAGCA	60.179	20	AGTTATCAGGGGGCTGGCTA	60.03	20	276	162	437	TTGAAGTCGGGAAGCAAGCA	60.179	20	TAGTTATCAGGGGGCTGGCT	60.03	20	277	162	438	TGCCTCACAAGCTTTCCCAA	60.106	20	TACTGATGGCGTCTTGGCTG	60.108	20	261	111	371
c59339_g1	(A)13	13	154	166	TTGAAGGCCCAGAAGTTCCC	59.888	20	GTGGGAGTTTGGATGGGGAG	60.034	20	263	68	330	TTGAAGGCCCAGAAGTTCCC	59.888	20	GTTCGTGTCTCCGCCTTGTA	60.039	20	228	68	295	TTGAAGGCCCAGAAGTTCCC	59.888	20	TGGATGGGGAGGTTAGGGTT	59.878	20	254	68	321
c66281_g1	(T)10	10	2915	2924	TTGAAGGCCAAAGGGGAGTC	59.888	20	AACAGAGTTAGAAATGCTCTGAAACT	59.005	26	100	2864	2963	TTGAAGGCCAAAGGGGAGTC	59.888	20	AACAGAGTTAGAAATGCTCTGAAAC	57.804	25	100	2864	2963	ATTGAAGGCCAAAGGGGAGT	59.214	20	ACAGAGTTAGAAATGCTCTGAAACT	58.471	25	100	2863	2962
c47885_g1	(A)10	10	195	204	TTGAACTCAAAACAGCCGGC	59.616	20	CAGAGCCTTGAGTGGGTACG	60.109	20	247	40	286	TTGAACTCAAAACAGCCGGC	59.616	20	GAGCCTTGAGTGGGTACGAC	60.109	20	245	40	284	TTGAACTCAAAACAGCCGGC	59.616	20	AGAGCCTTGAGTGGGTACGA	60.252	20	246	40	285
c52504_g1	(A)15	15	108	122	TTGAACAGGAATGAGGGCCC	59.96	20	TGGCTGGCAATCTCTGTTCA	59.599	20	183	29	211	TTGAACAGGAATGAGGGCCC	59.96	20	GGCTGGCAATCTCTGTTCAC	59.193	20	182	29	210	TTGAACAGGAATGAGGGCCC	59.96	20	ATGGCTGGCAATCTCTGTTCA	59.995	21	184	29	212
c66975_g1	(GGA)5	15	261	275	TTCTTTGAGGGGTTTGCGGA	59.816	20	CCACATAGACCCTGCACTGG	60.108	20	253	117	369	TTCTTTGAGGGGTTTGCGGA	59.816	20	TGGCTTCATCACCTGTTGCT	59.889	20	278	117	394	TTCTTTGAGGGGTTTGCGGA	59.816	20	ACCGTCCTCCCCACTCTAAA	59.884	20	230	117	346
c109944_g1	(CGT)5	15	39	53	TTCTTGGGCAACGTCGAGTC	60.599	20	AACTCGACGTGGTCCATCTG	59.756	20	143	4	146	TTCTTGGGCAACGTCGAGTC	60.599	20	CAACTCGACGTGGTCCATCT	59.756	20	144	4	147	TTCTTGGGCAACGTCGAGTC	60.599	20	GGTCCATCTGCGAGTTCCTG	60.461	20	133	4	136
c51014_g2	(CT)7ccctctcttctgctcagggacccttccaaaaggctcctgagaccaaccaaagcgcaaacccctctg(TC)7	94	1019	1112	TTCTTGCTGCTACAGGACCG	60.037	20	CACAGCAGGGGTCTTCGATT	60.036	20	213	938	1150	TTCTTGCTGCTACAGGACCG	60.037	20	ATCGAAGAGCGGCTGTTGAA	60.037	20	263	938	1200	TTCTTGCTGCTACAGGACCG	60.037	20	CGATTTTTATGTGCGGCGGT	59.902	20	198	938	1135
c75071_g1	(T)11	11	35	45	TTCTTCTTTCATTAGAATGCATGGT	57.292	25	CCACAGCACCCTCCTAAACC	60.323	20	164	5	168	TTCTTCTTTCATTAGAATGCATGGT	57.292	25	CCCACAGCACCCTCCTAAAC	60.323	20	165	5	169	TTCTTCTTTCATTAGAATGCATGGT	57.292	25	CTCCCTCACTTTCCCCACAG	59.674	20	178	5	182
c67144_g1	(TA)8	16	269	284	TTCTTCGCGTTTGCTTCCAC	59.693	20	GTGATTTGCCCCCGGTGATA	60.107	20	246	147	392	TTCTTCGCGTTTGCTTCCAC	59.693	20	CCCCCGGTGATATGTTGGAG	59.891	20	238	147	384	ACTTGTCCACCTTCTCCCCA	60.401	20	GTCGGAGGTAACGCTCGTAG	59.973	20	220	246	465
c97608_g1	(T)10	10	299	308	TTCTTCCTGTGAATGCCCAA	57.326	20	AGTGTTCTGTTTTTGCCGACA	58.912	21	178	214	391	TTTCTTCCTGTGAATGCCCA	57.326	20	AGTGTTCTGTTTTTGCCGACA	58.912	21	179	213	391	TTCTTCCTGTGAATGCCCAA	57.326	20	TCTTTCCCCATCTTTCTGCACA	59.892	22	221	214	434
c60816_g1	(CGG)6	18	151	168	TTCTTCCGGGGAGGTAGAGG	60.032	20	CATGAAACGCTCCTCCACCT	60.036	20	112	124	235	TTCTTCCGGGGAGGTAGAGG	60.032	20	TCCATGAAACGCTCCTCCAC	60.036	20	114	124	237	GCGTAGGAGAGGTTGTCGAG	59.901	20	CATGAAACGCTCCTCCACCT	60.036	20	189	47	235
c32939_g1	(CT)6	12	159	170	TTCTTCCCTCCCACTTCCCA	60.104	20	ACTCCACAAGTGAAAGCCCC	60.179	20	239	3	241	TTCTTCCCTCCCACTTCCCA	60.104	20	CTCCACAAGTGAAAGCCCCA	60.179	20	238	3	240	CTCTGCAAGTCCATCCCCTC	59.82	20	ACTCCACAAGTGAAAGCCCC	60.179	20	175	67	241
c65549_g1	(TC)7ttctttctctctctacttcttcaattcaa(TCT)6	61	1202	1262	TTCTTCAGGTGACCATGGCC	59.962	20	TCCCTACTCCTGCAACAAACC	59.927	21	187	1139	1325	ATGGCCCCTTCTTCACGTTT	59.888	20	TCCCTACTCCTGCAACAAACC	59.927	21	173	1153	1325	TTCTTCAGGTGACCATGGCC	59.962	20	CCCTACTCCTGCAACAAACCA	60.203	21	186	1139	1324
c65549_g1	(A)10	10	1365	1374	TTCTTCAGGTGACCATGGCC	59.962	20	TGTCTTTCCTTCTCTCCATCTCT	58.317	23	263	1139	1401	ATGGCCCCTTCTTCACGTTT	59.888	20	TGTCTTTCCTTCTCTCCATCTCT	58.317	23	249	1153	1401	TTCTTCAGGTGACCATGGCC	59.962	20	TGTCTTTCCTTCTCTCCATCTCTT	58.91	24	263	1139	1401
c116514_g1	(TCT)6	18	250	267	TTCTTCAATCGGGCCTGACC	60.035	20	ATACTGCTCTGAAGGCGGTG	59.823	20	256	121	376	TAGCTTGCCGTCGAATCCTC	59.898	20	ATACTGCTCTGAAGGCGGTG	59.823	20	176	201	376	GACCTCGACTTCTCCAGTGC	60.109	20	ATACTGCTCTGAAGGCGGTG	59.823	20	240	137	376
c57744_g1	(AG)6ggggagagg(GA)9	39	2214	2252	TTCTTAGGCGTGGATCAGCG	60.179	20	CACCAACTCGCAGACTCCTT	59.966	20	263	2068	2330	TTCTTAGGCGTGGATCAGCG	60.179	20	TCTACCTCCCTCTCTCCCCT	59.952	20	240	2068	2307	AACCCTAGAACCGAAGCTCG	59.469	20	CACCAACTCGCAGACTCCTT	59.966	20	229	2102	2330
c132419_g1	(CT)6	12	204	215	TTCTGTGGGTTGATGCCGAA	59.89	20	GGGCAGAACTTGAACCCTGA	59.89	20	163	76	238	TTTCTGTGGGTTGATGCCGA	59.89	20	GGGCAGAACTTGAACCCTGA	59.89	20	164	75	238	TTCTGTGGGTTGATGCCGAA	59.89	20	AGGGCAGAACTTGAACCCTG	59.889	20	164	76	239
c31227_g1	(T)10	10	420	429	TTCTGTAGACTGCGTGCATT	57.544	20	TCTTGTACCAATCGGAGCCT	58.431	20	183	296	478	ATTCTGTAGACTGCGTGCAT	57.32	20	TCTTGTACCAATCGGAGCCT	58.431	20	184	295	478	TTCTGTAGACTGCGTGCATT	57.544	20	GCAATCTTGTACCAATCGGAGC	59.968	22	187	296	482
c895_g1	(A)10	10	377	386	TTCTGCTGCCGTTCTTAGGG	60.036	20	GCAAATCCCAGCCATGCAAA	60.036	20	232	271	502	TTCTGCTGCCGTTCTTAGGG	60.036	20	ACATCGTAACGCCGCAATTG	59.904	20	270	271	540	TTCTGCTGCCGTTCTTAGGG	60.036	20	TCATACATCGTAACGCCGCA	59.899	20	274	271	544
c65174_g1	(A)13	13	221	233	TTCTGCTCTGCCTGCTCAAA	59.891	20	AGGAGGTCGTCGGGAGTTAA	59.961	20	272	120	391	TTTCTGCTCTGCCTGCTCAA	59.891	20	AGGAGGTCGTCGGGAGTTAA	59.961	20	273	119	391	TTTTCTGCTCTGCCTGCTCA	59.891	20	AGGAGGTCGTCGGGAGTTAA	59.961	20	274	118	391
c97520_g1	(T)10	10	61	70	TTCTGCTCGAGCCAAATGGT	59.963	20	ATTTGTCTCCCCTCCAGCTG	59.377	20	229	5	233	TTCTGCTCGAGCCAAATGGT	59.963	20	TGTCTCCCCTCCAGCTGTTT	60.768	20	226	5	230	TTCTGCTCGAGCCAAATGGT	59.963	20	TTGTCTCCCCTCCAGCTGTT	60.768	20	227	5	231
c61281_g1	(T)14	14	609	622	TTCTGCTACGCGTATGAGCT	59.261	20	AGGGTGAGTTGAGTTGTTGAGA	59.228	22	268	414	681	TTCTGCTACGCGTATGAGCT	59.261	20	TCAAGGGTGAGTTGAGTTGTTGA	60.055	23	271	414	684	TTCTGCTACGCGTATGAGCT	59.261	20	GGGTGAGTTGAGTTGTTGAGA	57.806	21	267	414	680
c46955_g1	(GGC)5	15	1243	1257	TTCTGCCTCGAGCTCGTTTT	59.966	20	AACCCTCTCTCTCATCCCCC	60.031	20	217	1188	1404	GAGAGTTCTGCCTCGAGCTC	59.899	20	AACCCTCTCTCTCATCCCCC	60.031	20	222	1183	1404	GTTTTCAGGGCCGGAATTCG	59.83	20	AACCCTCTCTCTCATCCCCC	60.031	20	202	1203	1404
c56592_g1	(CCG)6	18	254	271	TTCTGACGACACCTTCACCG	59.968	20	GGAACAGGGAGAGGTCTTGC	60.036	20	127	206	332	TTCTGACGACACCTTCACCG	59.968	20	GGGAGAGGTCTTGCAGCTTT	59.963	20	121	206	326	GGCAATTCTCCACTCCCCAA	59.96	20	GGAACAGGGAGAGGTCTTGC	60.036	20	268	65	332
c71213_g3	(GAG)6	18	250	267	TTCTCTTCTCCCCACGCAAC	59.965	20	GGAGAACAGGTGAGTCGAGC	60.109	20	250	146	395	CTCTTCTCCCCACGCAACAT	60.036	20	GGAGAACAGGTGAGTCGAGC	60.109	20	248	148	395	TCTTCTCCCCACGCAACATC	60.036	20	GGAGAACAGGTGAGTCGAGC	60.109	20	247	149	395
c63154_g3	(CGG)5	15	154	168	TTCTCTTCAACCGATGGCCG	60.391	20	AGCCGACATCACTGTTCCTG	60.037	20	269	36	304	TTCTCTTCAACCGATGGCCG	60.391	20	GCCGACATCACTGTTCCTGA	60.037	20	268	36	303	TTCTCTTCAACCGATGGCCG	60.391	20	TAGGCGGTGATCCTAAGCCT	60.106	20	158	36	193
c60366_g1	(CAG)6	18	334	351	TTCTCTCTCATCTCCGGCGA	60.107	20	GATCTGCCGCCTTAGGGTAC	59.966	20	254	200	453	TTCTCTCTCATCTCCGGCGA	60.107	20	GGACTCCTCGAACATCCACC	59.824	20	199	200	398	TTCTCTCTCATCTCCGGCGA	60.107	20	GACTCCTCGAACATCCACCG	60.179	20	198	200	397
c55752_g1	(T)18	18	280	297	TTCTCCTTGTCCGGAAGTGC	59.965	20	CCGCCGTCAACTGATCCATA	59.896	20	280	182	461	TTCTCCTTGTCCGGAAGTGC	59.965	20	AAGCCATTCCCACTGGATCG	60.107	20	211	182	392	TTCTCCTTGTCCGGAAGTGC	59.965	20	GCCATTCCCACTGGATCGAA	60.107	20	209	182	390
c50309_g1	(TCT)6	18	115	132	TTCTCCGTTGCTGCTGCTAA	59.965	20	ACTCCAAGTATTGCAGGGCC	60.034	20	149	60	208	TTCTCCGTTGCTGCTGCTAA	59.965	20	TTTCGTTCCTCTGCGACTCC	60.039	20	164	60	223	TTCTCCGTTGCTGCTGCTAA	59.965	20	GCTTTTCGTTCCTCTGCGAC	59.836	20	167	60	226
c66191_g2	(AGG)7	21	219	239	TTCTCCGACGCGATTGATCC	60.249	20	AGATTGGGGGAGATCGTGGA	60.031	20	153	177	329	CCTTCTCCGACGCGATTGAT	60.249	20	AGATTGGGGGAGATCGTGGA	60.031	20	155	175	329	TGGAGTTTATGACAGGGGCG	59.748	20	AGATTGGGGGAGATCGTGGA	60.031	20	185	145	329
c58440_g1	(A)10	10	590	599	TTCTCCCTCCTTGTAGGCGA	59.959	20	TGAGCTCAACGAGGACATGG	59.753	20	235	446	680	TTCTCCCTCCTTGTAGGCGA	59.959	20	GCTCAACGAGGACATGGAGT	59.752	20	232	446	677	AGGCCTCTTGCAAACACGTA	59.892	20	TGAGCTCAACGAGGACATGG	59.753	20	176	505	680
c65922_g1	(A)13	13	911	923	TTCTCCACAGTGTGCCCATC	59.963	20	TGCCAGTTGATTCGGCTTCT	59.963	20	274	674	947	TTCTCCACAGTGTGCCCATC	59.963	20	TCTGCCAGTTGATTCGGCTT	59.963	20	276	674	949	TTCTCCACAGTGTGCCCATC	59.963	20	TTCTGCCAGTTGATTCGGCT	59.963	20	277	674	950
c53057_g1	(TCA)5	15	3515	3529	TTCTCACGAGCATCCCGTTT	59.68	20	TTCTTGGCCACAGCTCTCTG	59.964	20	280	3475	3754	CACGAGCATCCCGTTTACGA	60.457	20	TTCTTGGCCACAGCTCTCTG	59.964	20	276	3479	3754	TCACGAGCATCCCGTTTACG	60.457	20	TTCTTGGCCACAGCTCTCTG	59.964	20	277	3478	3754
c51157_g1	(TGA)5	15	1408	1422	TTCTCAAGCCCGGTGACTTG	60.25	20	TCCGCAGTAGTGAAAATAGGCA	59.765	22	216	1285	1500	CGCTCCTTAGGCTCTGGATAG	59.456	21	TGTTTTGTTGCCCCAAACAGG	60.066	21	273	1314	1586	CGCTCCTTAGGCTCTGGATA	58.378	20	TGTTTTGTTGCCCCAAACAGG	60.066	21	273	1314	1586
c104088_g1	(T)11	11	209	219	TTCTATGCGGAGATCGGACG	59.408	20	CAAAATTGGGTTGGGCCGAG	60.037	20	123	141	263	TTCTATGCGGAGATCGGACG	59.408	20	AAAATTGGGTTGGGCCGAGA	60.179	20	122	141	262	CGGACGGAGAATAAAGTGCG	59.079	20	CAAAATTGGGTTGGGCCGAG	60.037	20	109	155	263
c5838_g1	(AT)6	12	513	524	TTCTAGGTCATGCTCGGCAG	59.538	20	CCAGGCTGCAGCAGATAGAA	59.82	20	177	435	611	TTCTAGGTCATGCTCGGCAG	59.538	20	GGCTGCAGCAGATAGAAGGT	59.82	20	174	435	608	TTCTAGGTCATGCTCGGCAG	59.538	20	CTCCAGGCTGCAGCAGATAG	60.25	20	179	435	613
c80324_g1	(A)10	10	242	251	TTCTAGGCCCACCCTCAATG	59.081	20	TGCATGTAGAGAATTGGCATAGC	59.183	23	138	155	292	GCCCACCCTCAATGCATGAA	60.972	20	TGCATGTAGAGAATTGGCATAGC	59.183	23	132	161	292	CTAGGCCCACCCTCAATGC	60.153	19	TGCATGTAGAGAATTGGCATAGC	59.183	23	136	157	292
c68190_g1	(T)17	17	2944	2960	TTCTAGGAAGAGGTCGGGGG	60.032	20	ACCGACTTTCAAGCACGGAT	59.965	20	247	2810	3056	GAGGCACAGAAACCTCGTCA	59.966	20	ACCGACTTTCAAGCACGGAT	59.965	20	183	2874	3056	AGGCACAGAAACCTCGTCAG	59.966	20	ACCGACTTTCAAGCACGGAT	59.965	20	182	2875	3056
c50509_g1	(A)10	10	73	82	TTCTAGGAAGAAGTACATGCAACT	57.64	24	TTCCGGTGGCGCTAATAACT	59.462	20	127	5	131	TTCTAGGAAGAAGTACATGCAACT	57.64	24	ACAATTTCCGGTGGCGCTAA	60.607	20	132	5	136	TTCTAGGAAGAAGTACATGCAACT	57.64	24	CAATTTCCGGTGGCGCTAAT	59.262	20	131	5	135
c68891_g1	(A)10	10	290	299	TTCTAATTGGCACCCCGCAT	60.034	20	TCTACCATGCCTTTGCCGTT	59.962	20	274	139	412	TTCTAATTGGCACCCCGCAT	60.034	20	TTCTACCATGCCTTTGCCGT	59.962	20	275	139	413	CCCCGCATCAGTTTTTCAGC	60.109	20	TCTACCATGCCTTTGCCGTT	59.962	20	262	151	412
c83338_g1	(TA)8	16	657	672	TTCTAATCGGCAGCAAGGGG	60.107	20	ACAAAAGAGAAGCACGAAGTCG	59.46	22	166	595	760	TTCTAATCGGCAGCAAGGGG	60.107	20	AGTTGTAGACCTCCACAAACCT	58.954	22	258	595	852	TTCTAATCGGCAGCAAGGGG	60.107	20	AGTTTTGCTATCAGGTTGGCT	57.839	21	213	595	807
c52381_g1	(T)11	11	232	242	TTCGTTGTCAGAATCCGCCA	59.966	20	CTCAGCTCGTCCTCCGAATC	59.97	20	128	189	316	GTCTCTTTGGCGTCCTTGGA	59.965	20	CTCAGCTCGTCCTCCGAATC	59.97	20	277	40	316	TGTTTAGGGCGGCATTGCTA	60.035	20	CTCAGCTCGTCCTCCGAATC	59.97	20	165	152	316
c61473_g1	(CGG)5	15	152	166	TTCGTTGCTTCAAATCCGCC	59.76	20	CAAGCCACAGAATCCTCCGT	60.036	20	122	101	222	CGCTCTCCCCTCAGTCCTAA	60.396	20	CAAGCCACAGAATCCTCCGT	60.036	20	103	120	222	AGGGGAACGCACAATTACCA	59.597	20	CAAGCCACAGAATCCTCCGT	60.036	20	169	54	222
c58708_g1	(TTC)6	18	724	741	TTCGTTAGTGTCTCACGCCC	60.039	20	GCCGACTTCTCCAAAGGTCA	59.965	20	252	564	815	TTCGTTAGTGTCTCACGCCC	60.039	20	TGACACCTTCGACGAAGAGC	60.039	20	270	564	833	TTCGTTAGTGTCTCACGCCC	60.039	20	CTTCGACGAAGAGCCGACTT	60.11	20	264	564	827
c65062_g2	(GA)9	18	394	411	TTCGTGTGTGAGATTCGCCA	59.967	20	CCGATTCATTGCGACTGCTG	59.973	20	249	221	469	GAGCTATGGTGATCTCCGCC	60.038	20	CCGATTCATTGCGACTGCTG	59.973	20	136	334	469	TTCGTGTGTGAGATTCGCCA	59.967	20	ACTTATTGCACGAAGCCCGA	60.037	20	216	221	436
c63693_g1	(ACG)5aca(ACG)5	33	399	431	TTCGTCGCCTCCCTCATCTA	60.107	20	AGCGGAAACAATCTCGTCGT	60.039	20	192	328	519	ACCTCATCAGCTTCTTCGGC	60.108	20	AGCGGAAACAATCTCGTCGT	60.039	20	173	347	519	CCTCATCAGCTTCTTCGGCA	60.108	20	AGCGGAAACAATCTCGTCGT	60.039	20	172	348	519
c69488_g1	(CTT)5	15	3215	3229	TTCGTCGACATTCTTCCGCA	60.039	20	ACATGCACGGCTACAGTTCA	59.965	20	279	3045	3323	CCGAGAGCAGCTCATTGGAT	59.894	20	ACATGCACGGCTACAGTTCA	59.965	20	243	3081	3323	ATTGGATTGGTAGGTGGCGG	60.107	20	ACATGCACGGCTACAGTTCA	59.965	20	230	3094	3323
c67995_g1	(TA)10	20	245	264	TTCGTACACAGTGGAGACGC	60.04	20	TTCGTACACAGTGGAGACGC	60.04	20	130	189	318	CGTACACAGTGGAGACGCAT	60.109	20	TTCGTACACAGTGGAGACGC	60.04	20	128	191	318	TTCGTACACAGTGGAGACGC	60.04	20	CGTACACAGTGGAGACGCAT	60.109	20	128	189	316
c60894_g1	(A)17	17	1567	1583	TTCGGTACTCAACTTCGCCC	60.038	20	TGGGCAGCATTAGAATGGCA	60.033	20	127	1543	1669	TTCGGTACTCAACTTCGCCC	60.038	20	AGGTGCAGAGAAAGGAAGGC	59.963	20	186	1543	1728	GCTGCTGCTGCTACCTAGTT	60.108	20	TGGGCAGCATTAGAATGGCA	60.033	20	177	1493	1669
c5303_g1	(A)12	12	86	97	TTCGGGTAGTTTCTGGCTCG	59.754	20	TTTCCTCATAATCAGATTCGGCTG	58.941	24	100	46	145	CGGGTAGTTTCTGGCTCGAA	59.754	20	TCTTTCCTCATAATCAGATTCGGCT	59.929	25	100	48	147	TTCGGGTAGTTTCTGGCTCG	59.754	20	TCTTTCCTCATAATCAGATTCGGCT	59.929	25	102	46	147
c66242_g2	(AAG)5	15	199	213	TTCGGGGTAGGGTACATGGT	59.957	20	TGATTGCGAAACGGATTGCG	60.179	20	264	133	396	ACGTGATGCAGCTGAAGGAA	59.965	20	GCGACACGAATGCAAAATGC	59.637	20	234	87	320	ATGTCACAGGAGGAAGCAGC	60.036	20	GCGACACGAATGCAAAATGC	59.637	20	213	108	320
c63566_g3	(AG)7	14	170	183	TTCGGGCTGGGTCAAATTCA	59.889	20	TGTGATTAGATGGTTGCTCCCC	60.092	22	192	18	209	TTCGGGCTGGGTCAAATTCA	59.889	20	GTGATTAGATGGTTGCTCCCCT	59.826	22	191	18	208	GGGCTGGGTCAAATTCAGGT	60.252	20	TGTGATTAGATGGTTGCTCCCC	60.092	22	189	21	209
c47002_g1	(A)10	10	342	351	TTCGGGAAGAAACGGCTCTC	60.038	20	TGCTCCTCCTCTTCTCCCTC	60.033	20	199	281	479	TTCGGGAAGAAACGGCTCTC	60.038	20	CGCAGCACCTACAAACCCTA	60.037	20	241	281	521	TTCGGGAAGAAACGGCTCTC	60.038	20	AATCAGAAGGGGCCATCAGC	60.106	20	220	281	500
c64244_g2	(A)12	12	215	226	TTCGGCTATGCATCACCCTC	59.893	20	CCGCTGTTCTCGAGAATGGA	59.827	20	220	164	383	CTTCGGCTATGCATCACCCT	59.893	20	CCGCTGTTCTCGAGAATGGA	59.827	20	221	163	383	TTCGGCTATGCATCACCCTC	59.893	20	ATTTCCGCAGCTTCCATCCT	59.743	20	194	164	357
c51502_g2	(GA)6	12	29	40	TTCGGCCCCTTCCTGTTTTT	60.106	20	CTTCGATCAGCCTCGCCTAG	60.04	20	123	2	124	TTTCGGCCCCTTCCTGTTTT	60.106	20	CTTCGATCAGCCTCGCCTAG	60.04	20	124	1	124	TTCGGCCCCTTCCTGTTTTT	60.106	20	TGAATGGTTGAGGCCGTTGA	59.89	20	197	2	198
c134964_g1	(TCA)5	15	198	212	TTCGGCAGATGCACCTTCTT	59.963	20	CAGTTGGCGGAGGAGGTG	60.047	18	101	148	248	TTTCGGCAGATGCACCTTCT	59.963	20	CAGTTGGCGGAGGAGGTG	60.047	18	102	147	248	GCTTCACTTTCGGCAGATGC	60.179	20	CAGTTGGCGGAGGAGGTG	60.047	18	109	140	248
c38426_g1	(T)12	12	198	209	TTCGGATTTCAACGGAGGGG	60.036	20	TGAAACGAACTACGCCGACA	59.969	20	267	146	412	TTCGGATTTCAACGGAGGGG	60.036	20	AACGAACTACGCCGACACAT	60.039	20	264	146	409	TTCGGATTTCAACGGAGGGG	60.036	20	AACTACGCCGACACATCCAG	60.109	20	260	146	405
c71454_g1	(TA)6	12	4014	4025	TTCGGACTCACTGCTGCAAA	60.179	20	ACCTTCCGTTCGATCGTGTT	59.684	20	187	3874	4060	TTTCGGACTCACTGCTGCAA	60.179	20	ACCTTCCGTTCGATCGTGTT	59.684	20	188	3873	4060	ACGGAGATGAGACCATGTGC	59.823	20	GCTCGTGTTCGGTTTGTTCG	60.383	20	184	3963	4146
c73293_g1	(TC)6	12	207	218	TTCGCTCACTGCCTTCCATT	59.963	20	TCGCAGTGTAAAAAGGAGAGACT	59.679	23	170	101	270	TTTCGCTCACTGCCTTCCAT	59.963	20	TCGCAGTGTAAAAAGGAGAGACT	59.679	23	171	100	270	CAGCAAGGCAACGCAACTTA	59.689	20	TCGCAGTGTAAAAAGGAGAGACT	59.679	23	240	31	270
c67705_g1	(GAA)6	18	27	44	TTCGCGATGTCGATGTCGTT	60.455	20	TCAACATTCACGACTCACCA	57.099	20	191	0	190	TTCGCGATGTCGATGTCGTT	60.455	20	CCTTTCAACATTCACGACTCACC	60.059	23	195	0	194	TTCGCGATGTCGATGTCGTT	60.455	20	TCAACATTCACGACTCACCAA	57.813	21	191	0	190
c51025_g1	(T)11	11	690	700	TTCGCCTTGAATCTGTGGCT	59.963	20	ACGCTTCCTGAATTCTCCCA	59.016	20	234	520	753	TTCGCCTTGAATCTGTGGCT	59.963	20	GACGCTTCCTGAATTCTCCCA	60.066	21	235	520	754	TTCGCCTTGAATCTGTGGCT	59.963	20	TCGACGCTTCCTGAATTCTCC	60.135	21	237	520	756
c58909_g3	(CGG)5	15	1295	1309	TTCGCCGGGTTCTTGTTTCT	60.179	20	CCCTAATCCCTCTCCCTCCC	60.179	20	213	1145	1357	TTCGCCGGGTTCTTGTTTCT	60.179	20	AGCCTCCCTAATCCCTCTCC	59.808	20	218	1145	1362	CTTCGCCGGGTTCTTGTTTC	59.763	20	CCCTAATCCCTCTCCCTCCC	60.179	20	214	1144	1357
c58824_g1	(GTT)6	18	1300	1317	TTCGCCCCTCCCAAAATACC	60.034	20	ACGAGCGTCTGGAAATCTGG	60.109	20	239	1150	1388	TTCGCCCCTCCCAAAATACC	60.034	20	CCACGAGCGTCTGGAAATCT	60.109	20	241	1150	1390	AGTTCTTCACACTGCCTCCG	59.966	20	ACGAGCGTCTGGAAATCTGG	60.109	20	115	1274	1388
c50483_g1	(T)10	10	178	187	TTCGCCATGATTGCAGGTTC	59.189	20	ACCATGGGCATGTAAATGTCA	57.901	21	210	7	216	CTTCGCCATGATTGCAGGTT	59.187	20	ACCATGGGCATGTAAATGTCA	57.901	21	211	6	216	AACCTTCGCCATGATTGCAG	59.187	20	ACCATGGGCATGTAAATGTCA	57.901	21	214	3	216
c62390_g1	(CT)7	14	1661	1674	TTCGCCACTTGCTCCCTTAG	60.036	20	TCTCTCCCCCTTCTGGACAG	59.958	20	264	1605	1868	CTTCGCCACTTGCTCCCTTA	60.036	20	TCTCTCCCCCTTCTGGACAG	59.958	20	265	1604	1868	TTCGCCACTTGCTCCCTTAG	60.036	20	TTGGAGTTGACTGGGTTCGG	59.892	20	124	1605	1728
c63767_g4	(T)10	10	232	241	TTCGCATGGGAGCTTTCACT	59.963	20	GCAACATTCTGCAATGGGGA	59.103	20	207	96	302	CAACGGTCCTTAGAGGCTGG	60.108	20	GCAACATTCTGCAATGGGGA	59.103	20	162	141	302	GTGATCTTCGCATGGGAGCT	60.179	20	GCAACATTCTGCAATGGGGA	59.103	20	213	90	302
c96592_g1	(CTG)5	15	739	753	TTCGCAGCCGGTTTCTTTTG	59.97	20	TCACTCACGACCATCACTGC	60.038	20	194	643	836	TTCTTTGGGGAATCGTGCGA	59.964	20	TCACTCACGACCATCACTGC	60.038	20	140	697	836	TTCGCAGCCGGTTTCTTTTG	59.97	20	CCAGAAGAAACAGCAGCAGC	59.76	20	153	643	795
c64089_g2	(T)10	10	945	954	TTCGCACTGCTAACGGATGA	59.755	20	AGACCAGCTAGGCTTTGCAG	60.036	20	274	915	1188	TTCGCACTGCTAACGGATGA	59.755	20	GAGACCAGCTAGGCTTTGCA	60.036	20	275	915	1189	TCGCACTGCTAACGGATGAT	59.54	20	AGACCAGCTAGGCTTTGCAG	60.036	20	273	916	1188
c64007_g1	(TC)7	14	3539	3552	TTCGCAATCCATCACGTCCA	60.037	20	TACCACCAAATCCTTGCGCT	59.962	20	201	3440	3640	TTCGCAATCCATCACGTCCA	60.037	20	CAAATCCTTGCGCTTCCCAC	60.109	20	195	3440	3634	TTCGCAATCCATCACGTCCA	60.037	20	CACCAAATCCTTGCGCTTCC	60.109	20	198	3440	3637
c35915_g1	(T)10	10	407	416	TTCGATCGGTGGCTTCAACA	59.966	20	CGGGACACAGACAACGCTTA	60.319	20	214	232	445	TTCGATCGGTGGCTTCAACA	59.966	20	GACGGGGACACAGTTCAGAC	60.32	20	250	232	481	GGTGGCTTCAACACACACAC	59.899	20	CGGGACACAGACAACGCTTA	60.319	20	207	239	445
c70918_g3	(A)10	10	1607	1616	TTCGAAGCCTGAACCCCTTC	59.964	20	GCCTCCGTCCCCATTTTTCT	60.323	20	218	1437	1654	CGAAGCCTGAACCCCTTCTT	59.963	20	GCCTCCGTCCCCATTTTTCT	60.323	20	216	1439	1654	CTTCGAAGCCTGAACCCCTT	59.963	20	GCCTCCGTCCCCATTTTTCT	60.323	20	219	1436	1654
c29276_g1	(A)10	10	207	216	TTCCTTCTCTGCCGCTAAGC	60.108	20	GCCACCGCTATCTCTCTGTC	59.969	20	135	122	256	TTCCTTCTCTGCCGCTAAGC	60.108	20	GTCAGCCACCGCTATCTCTC	59.969	20	139	122	260	TTCCTTCTCTGCCGCTAAGC	60.108	20	CAGCCACCGCTATCTCTCTG	59.968	20	137	122	258
c65506_g1	(TC)6	12	1150	1161	TTCCTTCCGTTTCCGACTCG	60.039	20	CGCAGGATCGCAATTTCCAA	59.549	20	110	1079	1188	ATCGGGAACTGGGCTTTGTT	59.888	20	CGCAGGATCGCAATTTCCAA	59.549	20	191	998	1188	AATCGGGAACTGGGCTTTGT	59.888	20	CGCAGGATCGCAATTTCCAA	59.549	20	192	997	1188
c59081_g1	(CGC)5	15	186	200	TTCCTTAGCTAGCACGTGGC	60.108	20	ACGCCGATGTATATGCAGCT	59.682	20	185	85	269	TTCCTTAGCTAGCACGTGGC	60.108	20	CTACCGGCGGCTACATACAC	60.318	20	167	85	251	TTCCTTAGCTAGCACGTGGC	60.108	20	GCCGTGACGCCGATGTATAT	60.388	20	191	85	275
c37080_g1	(TGC)6	18	83	100	TTCCTGTCGTCGAGTCGAAC	59.763	20	TGAGCTCATCCTGACGGAGA	60.034	20	266	21	286	TTCCTGTCGTCGAGTCGAAC	59.763	20	GCCGGCCAACTAAGTTGTTG	60.04	20	152	21	172	TTCCTGTCGTCGAGTCGAAC	59.763	20	CTCATCCTGACGGAGAAGCG	60.249	20	262	21	282
c69467_g2	(AG)6	12	5896	5907	TTCCTGGATGGGGTTTACGC	60.035	20	CTCCTCCGCACAACCATCTT	60.036	20	249	5685	5933	TTCCTGGATGGGGTTTACGC	60.035	20	CTTCTCCTCCGCACAACCAT	60.036	20	252	5685	5936	TTCCTGGATGGGGTTTACGC	60.035	20	TTCTCCTCCGCACAACCATC	60.036	20	251	5685	5935
c59245_g1	(T)11	11	390	400	TTCCTGCGTATTTGCCCAGT	59.962	20	TGGGAGTTTGGAAGAAGGGC	59.888	20	200	321	520	TTCCTGCGTATTTGCCCAGT	59.962	20	GGGAGTTTGGAAGAAGGGCT	59.594	20	199	321	519	TCCTGCGTATTTGCCCAGTA	59.094	20	TGGGAGTTTGGAAGAAGGGC	59.888	20	199	322	520
c57565_g1	(TCA)5	15	569	583	TTCCTCTTCCACCAGGTTGC	59.89	20	TCCTCCATGGCAAAACCCTC	59.96	20	193	514	706	TTCCTCTTCCACCAGGTTGC	59.89	20	TTCGAGTGCCTGCTGAAGTT	59.893	20	280	514	793	TTCCTCTTCCACCAGGTTGC	59.89	20	AGCGATTGAAGCTGGTCCTC	60.108	20	208	514	721
c44856_g1	(T)18	18	1719	1736	TTCCTCGTCCTCGTCTTCCT	59.962	20	TTCGTCTCCACCCATACCCT	59.958	20	254	1542	1795	TTCCTCGTCCTCGTCTTCCT	59.962	20	ACCCTTCGTCTCCACCCATA	59.958	20	258	1542	1799	TTCCTCGTCCTCGTCTTCCT	59.962	20	CCATCCAACCCTTCGTCTCC	60.108	20	265	1542	1806
c68405_g1	(ACA)5	15	429	443	TTCCTCGATTGGCACCTGTC	60.036	20	GAAGATGGGGGAGAGATGCG	59.965	20	158	321	478	TTCCTCGATTGGCACCTGTC	60.036	20	CGAAGATGGGGGAGAGATGC	59.965	20	159	321	479	TTCCTCGATTGGCACCTGTC	60.036	20	GCGAAGATGGGGGAGAGATG	59.965	20	160	321	480
c52958_g2	(GTC)5	15	204	218	TTCCTCCTTCCCCTCTACCG	60.032	20	ATGCACTAGACCTAACGCCG	59.898	20	249	121	369	CTCCTTCCCCTCTACCGACA	60.033	20	ATGCACTAGACCTAACGCCG	59.898	20	246	124	369	TTCCTCCTTCCCCTCTACCG	60.032	20	CGGCGGGAATCATCAGAGAA	59.895	20	161	121	281
c60769_g1	(AG)6	12	90	101	TTCCTCCTCCATTGCAGCAG	60.035	20	GGAGGATTTGGGCGAAGTCA	60.035	20	199	56	254	CTTCCTCCTCCATTGCAGCA	60.035	20	GGAGGATTTGGGCGAAGTCA	60.035	20	200	55	254	TTCCTCCTCCATTGCAGCAG	60.035	20	CTGCTGCTGGTTCTCGAAGA	60.038	20	135	56	190
c43316_g1	(CT)7	14	144	157	TTCCTCCCTCCCTCTACTGC	60.032	20	GCTTCATCGGAGGTCTAGGC	59.967	20	109	89	197	GGACACCTTGGATGCTGTGA	59.963	20	GCTTCATCGGAGGTCTAGGC	59.967	20	175	23	197	TACGTGGACACCTTGGATGC	60.037	20	GCTTCATCGGAGGTCTAGGC	59.967	20	180	18	197
c47404_g1	(CT)8	16	199	214	TTCCTCCACGCTACTTGGAA	58.656	20	TGCTTTGCAATGGATTCCCA	58.358	20	254	6	259	TTTCCTCCACGCTACTTGGA	58.656	20	TGCTTTGCAATGGATTCCCA	58.358	20	255	5	259	TCCTCCACGCTACTTGGAAT	58.431	20	TGCTTTGCAATGGATTCCCA	58.358	20	253	7	259
c69341_g1	(TC)7	14	26	39	TTCCGTCTCCTACCTCCAGA	59.003	20	GCGGAGATGAAGCGGAAGTA	59.898	20	144	1	144	TTCCGTCTCCTACCTCCAGA	59.003	20	TCGCTAATGGAGGTCGAGGA	60.107	20	171	1	171	TTCCGTCTCCTACCTCCAGA	59.003	20	GTGTCCTCGAAGGTCGTCAG	60.11	20	211	1	211
c71274_g2	(T)11	11	792	802	TTCCGGTTGTCCTTTGAGCC	60.536	20	TCAAACTAATCATCTACAGGAGAAGA	57.405	26	273	579	851	TTCCCTTTCTTCTTGATGGACTT	57.675	23	ACAAAAATTGGCCACAGAAAGG	58.192	22	183	716	898	TTTCCCTTTCTTCTTGATGGACT	57.675	23	ACAAAAATTGGCCACAGAAAGG	58.192	22	184	715	898
c61720_g1	(T)11	11	2313	2323	TTCCGCTTGGCAGATCAACT	59.963	20	CAGTTGTACGCTTTCATCACCA	59.194	22	168	2220	2387	ACTTCCGCTTGGCAGATCAA	59.963	20	CAGTTGTACGCTTTCATCACCA	59.194	22	170	2218	2387	TTCCGCTTGGCAGATCAACT	59.963	20	ACAGTTGTACGCTTTCATCACC	59.194	22	169	2220	2388
c45677_g3	(CTT)5	15	415	429	TTCCGCTTGACTGTCTGCAT	59.965	20	ATGGAGGAGGACGATCCCAA	60.031	20	167	316	482	TTCCGCTTGACTGTCTGCAT	59.965	20	AGCGCCGTGAACTCTTACAA	59.967	20	211	316	526	CCCGCTTGTGTAGTCTCGTT	60.039	20	ATGGAGGAGGACGATCCCAA	60.031	20	273	210	482
c67135_g1	(AGC)5	15	84	98	TTCCGACCCCAAATCTTCCG	60.036	20	CGAACGAGGAGCTCAGAGTC	59.902	20	267	30	296	TTCCGACCCCAAATCTTCCG	60.036	20	GACGAACGAGGAGCTCAGAG	59.902	20	269	30	298	TTCCGCCAACATCACATCGA	60.037	20	CGAACGAGGAGCTCAGAGTC	59.902	20	252	45	296
c51145_g1	(CTT)5	15	271	285	TTCCCTTCCCTCCCCTGAAT	59.877	20	GGGGAGGAAAGGCAGTTGAT	59.667	20	262	232	493	TCCCTTCCCTCCCCTGAATC	60.328	20	GGGGAGGAAAGGCAGTTGAT	59.667	20	261	233	493	CCCTTCCCTCCCCTGAATCT	60.328	20	GGGGAGGAAAGGCAGTTGAT	59.667	20	260	234	493
c64004_g1	(CT)8	16	1328	1343	TTCCCTACAAGGCGTGCAAT	59.962	20	TTCGTGACTGCCACTACCAC	59.967	20	175	1265	1439	TTCCCTACAAGGCGTGCAAT	59.962	20	GTTCGTGACTGCCACTACCA	59.967	20	176	1265	1440	TTCCCTACAAGGCGTGCAAT	59.962	20	TGTTCGTGACTGCCACTACC	59.967	20	177	1265	1441
c39172_g1	(A)10	10	341	350	TTCCCGGAACTTGCTCAAGG	60.251	20	GTGAGGATCAGGGTTGGTGG	60.035	20	207	312	518	TTCCCGGAACTTGCTCAAGG	60.251	20	AGACATGACTTGGCTCGGTG	60.037	20	152	312	463	TTCCCGGAACTTGCTCAAGG	60.251	20	TTGGTGGCACAAGATGAGCT	59.889	20	194	312	505
c60161_g1	(TTC)6	18	338	355	TTCCCCTTCTTTCGGCGTAC	60.037	20	CGATTTCACCGTCGGAGTCA	60.109	20	259	191	449	ATTTCCCCTTCTTTCGGCGT	59.962	20	CGATTTCACCGTCGGAGTCA	60.109	20	261	189	449	CGATTCGAAAGCGCCATGAG	60.043	20	CGATTTCACCGTCGGAGTCA	60.109	20	221	229	449
c67329_g2	(T)12	12	364	375	TTCCCCTAAACCCGAAACCC	59.595	20	GTTGGGGTATGAGCGCTTTG	59.548	20	274	341	614	TTCCCCTAAACCCGAAACCC	59.595	20	TTGCATGAGCGACAAAAGCA	59.333	20	257	341	597	TTCCCCTAAACCCGAAACCC	59.595	20	GGTTGGGGTATGAGCGCTTT	60.68	20	275	341	615
c62420_g1	(AG)6	12	159	170	TTCCCCGCAACTGACAACTT	60.107	20	ATGAATACGACGACGAGGGC	59.97	20	224	97	320	TTTCCCCGCAACTGACAACT	60.107	20	ATGAATACGACGACGAGGGC	59.97	20	225	96	320	TTCCCCGCAACTGACAACTT	60.107	20	TGTTGGGAACTCGAGTGCTC	59.966	20	260	97	356
c66436_g2	(A)10g(A)10	21	189	209	TTCCCCCTTCAAGCAAAGCT	59.812	20	CTGCGAATTGGCGACATGAG	59.973	20	189	164	352	TTCCCCCTTCAAGCAAAGCT	59.812	20	CGACATCCTGCTGCGAATTG	59.973	20	199	164	362	TTCCCCCTTCAAGCAAAGCT	59.812	20	ACCCCTTGAACACCGACATC	59.964	20	212	164	375
c69710_g1	(A)13	13	328	340	TTCCCCCACATGAATTCCCG	60.034	20	TTTGGTTCCTTCGGCTGACA	59.818	20	117	258	374	TTCCCCCACATGAATTCCCG	60.034	20	TCGGCTGACATTGTAGCACA	59.68	20	107	258	364	TTCCCCCACATGAATTCCCG	60.034	20	TGGTTCCTTCGGCTGACATT	59.6	20	115	258	372
c70615_g6	(TC)6	12	1011	1022	TTCCCCATTGCAGCATCCTT	59.958	20	AGGCACGATCAGAGAGGACT	60.034	20	238	978	1215	TTCCCCATTGCAGCATCCTT	59.958	20	AGGAAAGGGAAGAACGGCTG	59.963	20	103	978	1080	TTCCCCATTGCAGCATCCTT	59.958	20	TTCGTGCTCTGGCTCAGAAG	60.038	20	256	978	1233
c70783_g1	(TC)6	12	43	54	TTCCCCAACCCCCAAATCAT	59.204	20	CTTGCAGTCGATCGAAAGCG	59.976	20	108	20	127	ATTCCCCAACCCCCAAATCA	59.204	20	CTTGCAGTCGATCGAAAGCG	59.976	20	109	19	127	TTCCCCAACCCCCAAATCAT	59.204	20	ACTGCTTGCAGTCGATCGAA	60.038	20	112	20	131
c30480_g2	(A)14	14	217	230	TTCCCATTGCCCTCCTGTTG	60.252	20	TGGCTTCAGGGATATGTTTTCAC	58.984	23	237	53	289	TTCCCATTGCCCTCCTGTTG	60.252	20	TGGCTTCAGGGATATGTTTTCACT	60.264	24	237	53	289	TTCCCATTGCCCTCCTGTTG	60.252	20	GGCTTCAGGGATATGTTTTCACT	58.727	23	236	53	288
c123317_g1	(T)10	10	115	124	TTCCCAGTTAATGCTCCCTGT	59.007	21	AGTTCCGAGTATCAAATCTCCAACA	60.047	25	100	65	164	TGTTCCCAGTTAATGCTCCCT	59.007	21	TTCCGAGTATCAAATCTCCAACACT	60.047	25	100	63	162	TGTTCCCAGTTAATGCTCCCT	59.007	21	AGTTCCGAGTATCAAATCTCCAACA	60.047	25	102	63	164
c71466_g1	(T)10	10	3724	3733	TTCCCAGGAACCCACCACTT	60.997	20	TGGACAGTTAGATGCAAGGGA	58.735	21	271	3616	3886	GTTCCCAGGAACCCACCAC	60.228	19	TGGACAGTTAGATGCAAGGGA	58.735	21	272	3615	3886	CCAGGAACCCACCACTTGG	60.229	19	TGGACAGTTAGATGCAAGGGA	58.735	21	268	3619	3886
c69115_g3	(A)11	11	303	313	TTCCAGGAAAGCAGCTTCCA	59.522	20	CACGCCTCTTCCACCAGAAA	60.25	20	174	272	445	TTCCAGGAAAGCAGCTTCCA	59.522	20	CTCATCCACGCCTCTTCCAC	60.461	20	180	272	451	TTCCAGGAAAGCAGCTTCCA	59.522	20	ACGCCTCTTCCACCAGAAAA	59.528	20	173	272	444
c68855_g1	(CAT)5	15	329	343	TTCCAGCCTTTGCACCATCA	60.179	20	TGACGTAGATGCGGTTGGAC	60.109	20	257	304	560	TCATTCCAGCCTTTGCACCA	60.179	20	TGACGTAGATGCGGTTGGAC	60.109	20	260	301	560	TTCCAGCCTTTGCACCATCA	60.179	20	GACGTAGATGCGGTTGGACT	59.827	20	256	304	559
c65130_g1	(CGG)5	15	524	538	TTCCAGCAGAGCATCGTAGC	60.179	20	GACATCGCCTCCACCCTATG	59.966	20	162	416	577	AGAGCATCGTAGCTGCCATG	60.25	20	GACATCGCCTCCACCCTATG	59.966	20	155	423	577	CAGAGCATCGTAGCTGCCAT	60.25	20	GACATCGCCTCCACCCTATG	59.966	20	156	422	577
c48316_g1	(A)17	17	283	299	TTCCACGCCTGCCTCATATC	59.893	20	GCCTCGGAGCAAAGTCTTCT	60.037	20	257	189	445	TTCCACGCCTGCCTCATATC	59.893	20	AGCCTCGGAGCAAAGTCTTC	60.037	20	258	189	446	CTTCCACGCCTGCCTCATAT	59.893	20	GCCTCGGAGCAAAGTCTTCT	60.037	20	258	188	445
c58942_g1	(TTG)5	15	553	567	TTCCACCCATCATTGGAGGC	60.033	20	AGAGCCCAATTGGTCCACAG	59.961	20	261	436	696	CACCCATCATTGGAGGCTGT	60.034	20	AGAGCCCAATTGGTCCACAG	59.961	20	258	439	696	TTCCACCCATCATTGGAGGC	60.033	20	ATGGGAAATCCTGCTGCACA	59.96	20	202	436	637
c37424_g1	(TGA)5	15	128	142	TTCCACCAGCACTGTGTGAT	59.526	20	GGTCATGTGTGCAGCAGTTC	59.761	20	241	9	249	ATTCCACCAGCACTGTGTGA	59.526	20	GGTCATGTGTGCAGCAGTTC	59.761	20	242	8	249	TTCCACCAGCACTGTGTGAT	59.526	20	GGTGTTCATAGCTGGGCAGA	59.747	20	165	9	173
c18814_g1	(CCT)5	15	33	47	TTCCACATGAGCCATTCCCC	60.033	20	CTCAGGCAGCGGACAACATA	60.108	20	233	6	238	TTCCACATGAGCCATTCCCC	60.033	20	GTAAGGCGGGCGGTAATAGG	60.32	20	105	6	110	TTCCACATGAGCCATTCCCC	60.033	20	GGTAAGGCGGGCGGTAATAG	60.32	20	106	6	111
c75462_g1	(TGA)5	15	141	155	TTCCACATCCACAGGTTCGG	59.964	20	CAGAAGGCAATCCCCACACT	59.961	20	194	107	300	TTCCACATCCACAGGTTCGG	59.964	20	GTTCCGACGAGGGTGAAGAG	60.109	20	123	107	229	CGTTGCTATGGGCTCTTCCA	60.108	20	CAGAAGGCAATCCCCACACT	59.961	20	209	92	300
c97174_g1	(A)10	10	121	130	TTCCAACTGGGCTTGTGTCA	59.743	20	CACCGGTGTGCATATAGGCT	59.893	20	136	21	156	TTCCAACTGGGCTTGTGTCA	59.743	20	CAGTCCACCGGTGTGCATAT	60.108	20	141	21	161	TCCAACTGGGCTTGTGTCAT	59.522	20	CACCGGTGTGCATATAGGCT	59.893	20	135	22	156
c71537_g1	(AT)7	14	117	130	TTCCAACCTGCGTCAGTGTT	60.107	20	TGTGTTCGTTTGCGTTTTGC	59.014	20	186	14	199	TTTCCAACCTGCGTCAGTGT	60.107	20	TGTGTTCGTTTGCGTTTTGC	59.014	20	187	13	199	TTCCAACCTGCGTCAGTGTT	60.107	20	GTGTTCGTTTGCGTTTTGCTG	60.008	21	185	14	198
c71384_g1	(GA)6	12	97	108	TTCCAACAGGTTCGGTGGAG	59.892	20	CAGCCCGCCAGAATAGGAAA	60.107	20	275	59	333	CTTCCAACAGGTTCGGTGGA	59.892	20	CAGCCCGCCAGAATAGGAAA	60.107	20	276	58	333	TTCCAACAGGTTCGGTGGAG	59.892	20	TCAACAGCCCGCCAGAATAG	60.108	20	279	59	337
c46612_g1	(AGA)6	18	337	354	TTCCAAAGAGTCTCCGCCAC	59.965	20	GGCCAAAACGAACTTGGACC	59.968	20	211	199	409	CCAAAGAGTCTCCGCCACAT	60.036	20	GGCCAAAACGAACTTGGACC	59.968	20	209	201	409	TTCCAAAGAGTCTCCGCCAC	59.965	20	CTCCGGCCAAAACGAACTTG	60.04	20	215	199	413
c70957_g3	(CG)7	14	60	73	TTCATTTCGGACCGAGCCTC	60.108	20	GAAGAGCGTGAACTGGGGAA	59.965	20	152	25	176	TTCATTTCGGACCGAGCCTC	60.108	20	CGTGAACTGGGGAACATCGA	60.038	20	146	25	170	TTCATTTCGGACCGAGCCTC	60.108	20	CAATGCCGAAGAGCGTGAAC	60.179	20	159	25	183
c70833_g1	(GCA)5	15	1389	1403	TTCATTGTCCCTTGGCTCCC	59.96	20	CAATGGCGCAATACCCCATG	59.968	20	187	1325	1511	CATTGTCCCTTGGCTCCCTT	59.96	20	CAATGGCGCAATACCCCATG	59.968	20	185	1327	1511	TTCATTGTCCCTTGGCTCCC	59.96	20	AATGGCGCAATACCCCATGA	60.106	20	186	1325	1510
c107839_g1	(T)10	10	667	676	TTCATTGCTGAAGGGCCTGT	59.887	20	CCCTTCCTTTGCCTTCCTGA	59.594	20	231	588	818	TACTGGTGGTGTTGGTGGTG	59.818	20	CCCTTCCTTTGCCTTCCTGA	59.594	20	200	619	818	TTTCTCTTGACCAGGGCACG	60.25	20	CCCTTCCTTTGCCTTCCTGA	59.594	20	279	540	818
c62612_g1	(A)10	10	1741	1750	TTCATTGAGACGGATCGGGA	58.519	20	TGCAAAATGAGAAGAATCGGAGT	58.673	23	235	1612	1846	TCATTGAGACGGATCGGGAT	58.295	20	TGCAAAATGAGAAGAATCGGAGT	58.673	23	234	1613	1846	TCTGGTTCCTGACACGTGAA	58.884	20	TCCTTCCACTCTTTGATTGAATCCT	59.985	25	236	1548	1783
c116602_g1	(A)10	10	394	403	TTCATGTGTGCAAGAGCTGT	58.029	20	TGAGGGATGCGAGCTGATTC	59.894	20	178	269	446	TTCATGTGTGCAAGAGCTGT	58.029	20	GGATGCGAGCTGATTCGTCT	60.249	20	174	269	442	TTCATGTGTGCAAGAGCTGT	58.029	20	CCCCTTGAATCCGCCACTAA	59.745	20	210	269	478
c67552_g2	(A)12	12	106	117	TTCAGCGCCCATCACAATTT	58.744	20	GGCTGGTGGAAGTGGAAGTT	60.179	20	157	31	187	TTCAGCGCCCATCACAATTT	58.744	20	GGAAAGTGATGCTTTGGGGC	59.753	20	114	31	144	TTCAGCGCCCATCACAATTT	58.744	20	GAGGCTGGTGGAAGTGGAAG	60.322	20	159	31	189
c96203_g1	(A)10	10	502	511	TTCAGCAGCATTCCGGTCTT	59.963	20	GCAAATGTGCGCATCTTCTGA	60.136	21	122	416	537	TTCTTCAGCAGCATTCCGGT	59.963	20	GCAAATGTGCGCATCTTCTGA	60.136	21	125	413	537	TCGCTGTCTTCTAGTGTGCG	60.11	20	GCAAATGTGCGCATCTTCTGA	60.136	21	248	290	537
c66601_g1	(A)10	10	510	519	TTCAGAGTACGTTTAGGACTTGT	57.22	23	ACCAATGGTGTGTTTGGGGT	60.032	20	279	409	687	AGTTGTGAAATTGTTACGGGAAA	57.161	23	ACCAATGGTGTGTTTGGGGT	60.032	20	248	440	687	AGTTGTGAAATTGTTACGGGAAA	57.161	23	GCAGCAGAACCAATGGTGTG	60.039	20	256	440	695
c64652_g1	(T)12	12	1396	1407	TTCAGAGGGGGAGATGTCGT	59.959	20	ACCACCATCCTCCCCCTTAA	59.878	20	280	1200	1479	TTCAGAGGGGGAGATGTCGT	59.959	20	ATCCTCCCCCTTAAACCCCA	59.875	20	274	1200	1473	TTCAGAGGGGGAGATGTCGT	59.959	20	CCCCCTTAAACCCCAGCAAA	60.179	20	269	1200	1468
c116072_g1	(T)10	10	158	167	TTCAGAAGTACGTCCAGCGG	59.757	20	AGCATGTTGAGATACAAACAAATGA	57.782	25	187	16	202	TTCAGAAGTACGTCCAGCGG	59.757	20	AAGCATGTTGAGATACAAACAAATGA	58.34	26	188	16	203	TTCAGAAGTACGTCCAGCGG	59.757	20	AGCATGTTGAGATACAAACAAATGAT	58.166	26	187	16	202
c53137_g1	(AG)7	14	214	227	TTCAGAACGAGCCGCATCAT	60.108	20	GCGATCCATCCGAGTACCTG	60.039	20	276	29	304	ATTCAGAACGAGCCGCATCA	60.108	20	GCGATCCATCCGAGTACCTG	60.039	20	277	28	304	TTCAGAACGAGCCGCATCAT	60.108	20	ATTCCACGCCGCCATTTTTC	60.109	20	232	29	260
c65621_g1	(GCG)7gcagc(GCA)5	41	1133	1173	TTCACCTCAACGATCTCGCC	60.109	20	GAACTCTCCTCCCTCCCACT	59.958	20	275	1086	1360	TTCACCTCAACGATCTCGCC	60.109	20	AGAACTCTCCTCCCTCCCAC	59.958	20	276	1086	1361	CTCAACGATCTCGCCGGAAT	60.249	20	GAACTCTCCTCCCTCCCACT	59.958	20	270	1091	1360
c27414_g1	(T)10	10	722	731	TTCACCCGCCCACCTAATTC	60.035	20	TGCAAGCATTCTCTTTCCTTCT	58.24	22	238	520	757	TACTCGCCTCCTCTCGTTCA	60.036	20	TGCAAGCATTCTCTTTCCTTCT	58.24	22	254	504	757	TGTCGGGCCGATTAGATTGG	59.894	20	TGCAAGCATTCTCTTTCCTTCT	58.24	22	169	589	757
c50111_g1	(CT)7	14	418	431	TTCACAGCCGGTTCAAATGC	59.686	20	CACCTCTCCTTCAGCCTTGG	60.036	20	207	355	561	CCGGTTCAAATGCACCAACC	60.319	20	CACCTCTCCTTCAGCCTTGG	60.036	20	200	362	561	GCTTTCACAGCCGGTTCAAA	59.616	20	CACCTCTCCTTCAGCCTTGG	60.036	20	210	352	561
c28131_g1	(AT)6	12	218	229	TTCACAACTGCCTCCACTGG	60.179	20	TTGCCAGACTCCGTTCTTGT	59.532	20	197	82	278	TTCACAACTGCCTCCACTGG	60.179	20	TTTGCCAGACTCCGTTCTTGT	60.134	21	198	82	279	TTCACAACTGCCTCCACTGG	60.179	20	TGCCAGACTCCGTTCTTGTA	58.666	20	196	82	277
c70289_g1	(A)10	10	3967	3976	TTCAATCGAAAGCGGCTCCA	60.321	20	TCTGTGGAAAGAAGGTGCGA	59.244	20	140	3940	4079	CAATCCGCCGCAATAGAAGC	60.041	20	AGCTTCTGACTTGTTGGGGA	58.86	20	257	3777	4033	TCCAATCCGCCGCAATAGAA	59.821	20	AGCTTCTGACTTGTTGGGGA	58.86	20	259	3775	4033
c44360_g2	(A)13	13	80	92	TTCAAGCCCAGACAACAACA	57.864	20	TCCTGTGTTCCTTTGGTGGC	60.467	20	232	47	278	TTCAAGCCCAGACAACAACA	57.864	20	CCTGTGTTCCTTTGGTGGCT	60.468	20	231	47	277	TTCAAGCCCAGACAACAACA	57.864	20	TGGCATTCTGGTTCCTGTGT	59.522	20	244	47	290
c40400_g1	(CA)6	12	397	408	TTCAAGCACCAATCCTGCCA	60.179	20	TCAAATGCCAATGCTCCTGC	59.467	20	182	372	553	CGCTGCACTGCATGTATTGG	60.248	20	TCAAATGCCAATGCTCCTGC	59.467	20	203	351	553	CCGCTGCACTGCATGTATTG	60.248	20	TCAAATGCCAATGCTCCTGC	59.467	20	204	350	553
c56189_g1	(CCG)5	15	879	893	TTCAAGAACTGCCGGTACCC	59.964	20	CGGTGCTGGAGGTTATCGTT	60.108	20	100	841	940	TTCAAGAACTGCCGGTACCC	59.964	20	CGATATCGCCGAGACAGGAC	60.11	20	160	841	1000	CCCTCAACAGTTCCCTTCCC	59.962	20	CGGTGCTGGAGGTTATCGTT	60.108	20	178	763	940
c69636_g2	(ATC)6	18	3770	3787	TTCAAACGCATTGCTTCGCA	59.97	20	GGATTATGGAACGGGTGGCA	60.107	20	265	3670	3934	TTCAAACGCATTGCTTCGCA	59.97	20	TATGGAACGGGTGGCATGTC	60.107	20	261	3670	3930	TTCAAACGCATTGCTTCGCA	59.97	20	AGGATTATGGAACGGGTGGC	59.817	20	266	3670	3935
c34041_g1	(T)10	10	280	289	TTATTGAGGGATGAGGCGGC	59.891	20	TCCACCATCAAGATTCCCATCA	59.148	22	229	134	362	GCGAGGGATCTCATGCCATT	60.251	20	TCCACCATCAAGATTCCCATCA	59.148	22	199	164	362	GGATTGAGGCGAGGGATCTC	59.68	20	TCCACCATCAAGATTCCCATCA	59.148	22	207	156	362
c94620_g1	(GGC)5	15	125	139	TTATTGAAGGCGAGCGTTGC	59.554	20	CCATCCAATGTCGCCCTCAC	61.098	20	107	95	201	TTATTGAAGGCGAGCGTTGC	59.554	20	ATCCAATGTCGCCCTCACG	60.153	19	105	95	199	GCGCGGGCTTGTTCTTATTG	60.523	20	CCATCCAATGTCGCCCTCAC	61.098	20	121	81	201
c60944_g1	(TC)9	18	684	701	TTATGGAGAGGGTCACGGGT	59.958	20	CGTAGCTTCTTGTGGCGGTA	60.109	20	260	485	744	TCCTGGTCTGGCTCAGGTTA	59.884	20	CGTAGCTTCTTGTGGCGGTA	60.109	20	277	468	744	AGAGGGTCACGGGTATGGAT	59.735	20	CGTAGCTTCTTGTGGCGGTA	60.109	20	254	491	744
c63994_g1	(GGA)6	18	2718	2735	TTATGCCGCTCTCACAGAGG	59.538	20	GACCAAATGGCCAGATCCCA	60.033	20	260	2588	2847	GGGACCGGCAAGATGTACTT	59.748	20	CCCGCCTCTTCTTCACACAA	60.25	20	248	2554	2801	GGGACCGGCAAGATGTACTT	59.748	20	TCCTTATCCTCCTCCACCCC	59.732	20	267	2554	2820
c131962_g1	(TC)6	12	391	402	TTATGCCACCCTTACCCGTG	59.746	20	ATCCTTTTGTTCGTGCGTGC	60.04	20	207	223	429	TTATGCCACCCTTACCCGTG	59.746	20	GGGAAAGGTGAGGGCTTCAA	59.888	20	226	223	448	TTATGCCACCCTTACCCGTG	59.746	20	AAAAGGGGAAAGGTGAGGGC	60.179	20	231	223	453
c44867_g1	(T)12	12	896	907	TTATGATGTCCGCTGCCTCC	59.893	20	CTCACGGGATTTCTGAGCCA	59.75	20	195	746	940	GGGTAGGGTTGAACGGGTTC	60.322	20	CTCACGGGATTTCTGAGCCA	59.75	20	133	808	940	GCTGCCTCCTGTTAGCTGTT	60.322	20	CTCACGGGATTTCTGAGCCA	59.75	20	184	757	940
c30386_g1	(T)10	10	329	338	TTAGGGCCTGGTCACTCAGT	60.179	20	ACAACAAGCCTTAGTCCCACT	59.225	21	173	202	374	ACTTAGGGCCTGGTCACTCA	60.179	20	ACAACAAGCCTTAGTCCCACT	59.225	21	175	200	374	CTTAGGGCCTGGTCACTCAG	59.461	20	ACAACAAGCCTTAGTCCCACT	59.225	21	174	201	374
c123148_g1	(T)10	10	133	142	TTAGGGATCCCAGATGGCTG	58.562	20	TGAGGCTGACTAACTGGGGA	59.884	20	193	104	296	TTAGGGATCCCAGATGGCTG	58.562	20	GTGAGGCTGACTAACTGGGG	59.749	20	194	104	297	ATTAGGGATCCCAGATGGCTG	59.009	21	TGAGGCTGACTAACTGGGGA	59.884	20	194	103	296
c57683_g1	(A)10	10	745	754	TTAGGGAGAGAAGGGGAGGC	60.031	20	AGAAGGTGGTTGATGTTGGATGA	59.926	23	242	594	835	GGGAGAGGAGAAGGAGAGCT	59.738	20	AGAAGGTGGTTGATGTTGGATGA	59.926	23	220	616	835	AGGGAGAGGAGAAGGAGAGC	59.738	20	AGAAGGTGGTTGATGTTGGATGA	59.926	23	221	615	835
c71197_g1	(GCA)5	15	4782	4796	TTAGGCGCTCAAACTCTGCA	59.965	20	AAGCACAGCGGACAGAATCA	59.965	20	213	4611	4823	CAGGAGCAACTTCTGGAGCA	59.964	20	AAGCACAGCGGACAGAATCA	59.965	20	195	4629	4823	CAGGAGCAACTTCTGGAGCA	59.964	20	AGGCCAACACCATACCACAG	59.962	20	274	4629	4902
c84900_g1	(GCG)5	15	186	200	TTAGGAGTCGGTGTTGCTGG	59.68	20	TGTCGTCTGCATGGTGAACA	59.894	20	168	62	229	GGTTAGGAGTCGGTGTTGCT	59.679	20	TGTCGTCTGCATGGTGAACA	59.894	20	170	60	229	TTAGGAGTCGGTGTTGCTGG	59.68	20	CGTCTGCATGGTGAACAAGC	60.11	20	165	62	226
c60131_g2	(T)14	14	847	860	TTAGCTTGAGCCGCTTTTGC	59.759	20	GCTATCTTCAAGAGCACAAGTGT	59	23	157	786	942	CAGCTTTCCTTCGCATTGCA	59.758	20	GCTATCTTCAAGAGCACAAGTGT	59	23	272	671	942	GAACCACAGCCTGGAAGAGG	60.322	20	GCTATCTTCAAGAGCACAAGTGT	59	23	186	757	942
c50000_g1	(T)10	10	618	627	TTAGCTGCTTCCTCGCCAAA	59.964	20	CCCCACCCATCTGAAACTCA	59.302	20	270	476	745	TTTAGCTGCTTCCTCGCCAA	59.964	20	CCCCACCCATCTGAAACTCA	59.302	20	271	475	745	GCTGCTTCCTCGCCAAATTT	59.755	20	CCCCACCCATCTGAAACTCA	59.302	20	267	479	745
c28409_g1	(GT)7atgtgttcctgg(T)10	36	697	732	TTAGCTGCGATGGTGGAAGC	60.744	20	GCACAAAAGCCTCAGTCACC	59.688	20	270	508	777	GCTGCGATGGTGGAAGCATA	60.815	20	GCACAAAAGCCTCAGTCACC	59.688	20	267	511	777	TTAGCTGCGATGGTGGAAGC	60.744	20	CCACAAGACGGCACAAAAGC	60.595	20	280	508	787
c98045_g1	(T)10	10	126	135	TTAGCCTACGCAACACCTCG	60.109	20	GGGGCGATTGAGAGTGTTCA	60.036	20	224	1	224	TTAGCCTACGCAACACCTCG	60.109	20	CTCTCGCTATCACCTGCGAC	60.317	20	172	1	172	CGCACAGATCTACTCACCGT	59.548	20	GGGGCGATTGAGAGTGTTCA	60.036	20	158	67	224
c50555_g1	(T)10	10	247	256	TTAGCAGACCTTGACCGCAG	60.037	20	AGCTATGCAAAGATCCGTGT	57.301	20	229	132	360	AGTATTACAAGGTGCGGGCC	60.107	20	AGCTATGCAAAGATCCGTGT	57.301	20	253	108	360	GGCCATCGTTAGCAGACCTT	60.108	20	AGCTATGCAAAGATCCGTGT	57.301	20	237	124	360
c53424_g1	(AT)6	12	596	607	TTAGATCGGCTTGACCCCCT	60.326	20	TTGGGATGGTGCTCCTCCTA	59.956	20	173	469	641	TTAGATCGGCTTGACCCCCT	60.326	20	GGATGGTGCTCCTCCTAGGA	60.105	20	170	469	638	CCCCTCCACTCGAGTTGTTT	59.603	20	TTGGGATGGTGCTCCTCCTA	59.956	20	158	484	641
c71181_g1	(TA)6	12	2003	2014	TTAGAGGCGGCCATGTTGAG	60.108	20	ATTTCTTCGCTCGCTCACCA	60.037	20	250	1810	2059	CTTAGAGGCGGCCATGTTGA	60.108	20	ATTTCTTCGCTCGCTCACCA	60.037	20	251	1809	2059	TTAGAGGCGGCCATGTTGAG	60.108	20	GCTCCGTCTTCCCATCACTT	59.749	20	230	1810	2039
c44625_g1	(AG)8	16	982	997	TTACTTTGCACCCAGCCCAA	60.106	20	AGCTAGCTCTTTGGTTGAGGT	59.019	21	160	911	1070	TAGTGTTTGCGGCCAGTCTT	59.892	20	AGCTAGCTCTTTGGTTGAGGT	59.019	21	269	802	1070	TTACTTTGCACCCAGCCCAA	60.106	20	AGCTAGCTCTTTGGTTGAGGTC	60.028	22	160	911	1070
c79395_g1	(T)12	12	202	213	TTACTTGCATGCGGGCTACA	60.036	20	GGGCTAAGTCTCCATGCCTC	59.892	20	171	150	320	TACTTGCATGCGGGCTACAT	59.82	20	GGGCTAAGTCTCCATGCCTC	59.892	20	170	151	320	TTACTTGCATGCGGGCTACA	60.036	20	TGTGCACGCGTGAGAATGTA	60.319	20	280	150	429
c60100_g1	(A)10	10	1054	1063	TTACTTCTCATTGGCGGCCA	59.673	20	GCATTGTTGTCCTAGAAAAAGATGC	59.426	25	223	907	1129	GCTTACTTCTCATTGGCGGC	59.621	20	GCATTGTTGTCCTAGAAAAAGATGC	59.426	25	225	905	1129	GGCGGCCAATTCTATCTGCA	60.819	20	GCATTGTTGTCCTAGAAAAAGATGC	59.426	25	211	919	1129
c3775_g1	(CTC)5	15	114	128	TTACTCCTCGCCCTCAGGAA	59.959	20	GAGTTCACTGAGGCCGAGTC	60.109	20	123	80	202	TTTACTCCTCGCCCTCAGGA	59.959	20	GAGTTCACTGAGGCCGAGTC	60.109	20	124	79	202	TTACTCCTCGCCCTCAGGAA	59.959	20	GATGGAGTTCACTGAGGCCG	60.461	20	127	80	206
c68248_g1	(A)10	10	64	73	TTACTCCGAAAGCGAAGGCA	59.681	20	TGATTGATGGTCGCAGGCTT	60.035	20	104	9	112	TTACTCCGAAAGCGAAGGCA	59.681	20	TTGATTGATGGTCGCAGGCT	60.035	20	105	9	113	TTACTCCGAAAGCGAAGGCA	59.681	20	TTGGCAGTTCTCGATGTCCC	60.036	20	233	9	241
c84665_g1	(TCT)5	15	343	357	TTACGGCATTATCGGTCCGG	59.968	20	GGGCCTCAGAACTGGAACTC	60.036	20	214	256	469	CCCATTTGTTGCCGTGGAAG	60.038	20	TTCATGGCGGCTGACAAGAT	60.035	20	268	301	568	CCCATTTGTTGCCGTGGAAG	60.038	20	GGGCCTCAGAACTGGAACTC	60.036	20	169	301	469
c36458_g1	(A)10	10	380	389	TTACCCACACGATCCACTGC	60.037	20	AATCTCCAGAGCCAAGCTGC	60.394	20	169	341	509	CCACACGATCCACTGCTACA	59.754	20	AATCTCCAGAGCCAAGCTGC	60.394	20	165	345	509	CCCACACGATCCACTGCTAC	60.46	20	AATCTCCAGAGCCAAGCTGC	60.394	20	166	344	509
c63815_g1	(ACC)9(TCC)5	42	1192	1233	TTACCATGGCGCTCCTCATC	59.893	20	GGAGGGAGAGAGGAGGGTTT	59.957	20	154	1107	1260	TTACCATGGCGCTCCTCATC	59.893	20	CGGATTGGAGGGAGAGAGGA	60.106	20	160	1107	1266	TTACCATGGCGCTCCTCATC	59.893	20	ATGAGTGAGGATGTTGGCGG	60.108	20	204	1107	1310
c62858_g2	(T)11	11	482	492	TTACATCCCAACCACGCACA	59.891	20	TCAATGGGATACAGAAAGCAGGA	59.477	23	253	352	604	TACATCCCAACCACGCACAT	59.673	20	TCAATGGGATACAGAAAGCAGGA	59.477	23	252	353	604	AGTTACATCCCAACCACGCA	59.601	20	TCAATGGGATACAGAAAGCAGGA	59.477	23	255	350	604
c109502_g1	(A)10	10	129	138	TTACAGGGTCAAAGCAGGCA	59.524	20	TTTGCGGCTTCAACTGCTTC	59.969	20	210	3	212	TTACAGGGTCAAAGCAGGCA	59.524	20	ATCTTTCCTGGTTCCCTGCG	60.035	20	184	3	186	TTACAGGGTCAAAGCAGGCA	59.524	20	TCCTGGTTCCCTGCGAATTC	60.035	20	179	3	181
c63235_g1	(GGC)6	18	37	54	TTACACCAAGCGACGCTCTT	59.967	20	GAAGATGCTACGGTCCCTCG	59.969	20	197	5	201	TTACACCAAGCGACGCTCTT	59.967	20	CGAAGATGCTACGGTCCCTC	59.969	20	198	5	202	TTTACACCAAGCGACGCTCT	59.967	20	GAAGATGCTACGGTCCCTCG	59.969	20	198	4	201
c63716_g2	(T)10	10	373	382	TTACAACTTCGCACCGGGTT	60.179	20	TGTCTGACAACCGTTGTGCT	60.108	20	174	303	476	TTTACAACTTCGCACCGGGT	60.179	20	TGTCTGACAACCGTTGTGCT	60.108	20	175	302	476	TTACAACTTCGCACCGGGTT	60.179	20	AAGCCAGACACACCTGAAGG	59.891	20	147	303	449
c64968_g1	(AC)7	14	1479	1492	TTAATCATCCCCGTAGCGGC	59.966	20	GTTGATGCCGTCTGGTCTGA	60.037	20	268	1318	1585	GATCTCCAGGCCAAAACCCA	59.96	20	CAAAGCCGATTCTCCCCTGT	60.035	20	212	1432	1643	GATCTCCAGGCCAAAACCCA	59.96	20	ACAAAGCCGATTCTCCCCTG	60.035	20	213	1432	1644
c36860_g1	(T)10	10	283	292	TTAAGGGTCCATTTGGGCGG	60.324	20	AGGGTTTGTTTGAGGCAGCA	60.397	20	269	211	479	GGCGGCCACAACTGTATGTA	60.392	20	AGGGTTTGTTTGAGGCAGCA	60.397	20	254	226	479	GGCGGCCACAACTGTATGTA	60.392	20	CATGCATTGCCAAGATGCCC	60.532	20	279	226	504
c23942_g1	(T)11	11	148	158	TTAAGGGCACGGTCATTCCC	60.035	20	ATACTCCTCACTCCCCACCC	60.031	20	197	21	217	TTAAGGGCACGGTCATTCCC	60.035	20	TCACTCCCCACCCATCAGAG	60.619	20	190	21	210	TTAAGGGCACGGTCATTCCC	60.035	20	CTCACTCCCCACCCATCAGA	60.619	20	191	21	211
c29596_g1	(AAG)5ac(A)12	29	124	152	TTAAGAAACCCGTCAGCCCC	59.963	20	GCTGAGCATGCTTTAGCTGC	60.249	20	252	23	274	TTAAGAAACCCGTCAGCCCC	59.963	20	AAGTCCCAAGCACTGTGGTT	59.741	20	184	23	206	TTAAGAAACCCGTCAGCCCC	59.963	20	AAAGTCCCAAGCACTGTGGT	59.741	20	185	23	207
c55513_g1	(GAT)6	18	1117	1134	TTAACGTCGACCGGAGAAGC	60.11	20	CCTTCCTTCTTCGGCCAGTT	59.963	20	211	1044	1254	GCTTTAACGTCGACCGGAGA	60.11	20	CCTTCCTTCTTCGGCCAGTT	59.963	20	214	1041	1254	TCTGGCTTTAACGTCGACCG	60.388	20	CCTTCCTTCTTCGGCCAGTT	59.963	20	218	1037	1254
c58726_g1	(A)10	10	1796	1805	TTAACGAGATTCGACGCGGT	59.831	20	CCACCGCGGATCACATTAGA	59.896	20	258	1643	1900	TGCGACGTGACGGTTGATAT	59.828	20	CCACCGCGGATCACATTAGA	59.896	20	230	1671	1900	TTAACGAGATTCGACGCGGT	59.831	20	GGATCGAGCATTGGAACCCA	60.107	20	275	1643	1917
c46323_g1	(A)11gagat(AG)6	28	215	242	TTAACATGGCACCCCTCTTT	57.009	20	GGTGGGAGATGTTCCTTGGG	60.034	20	150	176	325	TTAACATGGCACCCCTCTTT	57.009	20	GGTGACTGGATGATGGTGGG	60.107	20	164	176	339	TTCTCCAGAGAAGGACCACA	57.601	20	GAAGGTTGCAAGTGCTGACA	58.976	20	258	20	277
c66468_g2	(A)11	11	518	528	TGTTTTTGCCTCTGCTGCAA	59.177	20	CAGCCCTCTCCTTTGCTACA	59.385	20	217	481	697	TTGTTTTTGCCTCTGCTGCA	59.177	20	CAGCCCTCTCCTTTGCTACA	59.385	20	218	480	697	TGTTTTTGCCTCTGCTGCAA	59.177	20	ACAGCCCTCTCCTTTGCTAC	59.384	20	218	481	698
c122339_g1	(T)10	10	69	78	TGTTTTTCGTGTCAAACAATGATTCT	58.967	26	TGGTTGTACACAAGACAATTTGT	57.094	23	110	13	122	TGTTTTTCGTGTCAAACAATGATTC	57.784	25	TGGTTGTACACAAGACAATTTGT	57.094	23	110	13	122	GTTTTTCGTGTCAAACAATGATTCT	57.55	25	TGGTTGTACACAAGACAATTTGT	57.094	23	109	14	122
c53449_g2	(AT)6	12	182	193	TGTTTTTCGGGACACATTGCT	58.972	21	ATTGCGTTGATGAGGTTGCG	59.831	20	252	67	318	TGTTTTTCGGGACACATTGCTC	59.966	22	ATTGCGTTGATGAGGTTGCG	59.831	20	252	67	318	TGTTTTTCGGGACACATTGCT	58.972	21	GCTGGCGGATGTATGGAGTT	60.179	20	214	67	280
c20784_g1	(T)10	10	40	49	TGTTTTGTAACTTTCATCAGCGA	57.257	23	ATTGGCCGCGATACAAGTCT	59.822	20	108	10	117	TGTTTTGTAACTTTCATCAGCGA	57.257	23	CATTGGCCGCGATACAAGTC	59.695	20	109	10	118	TGTTTTGTAACTTTCATCAGCGA	57.257	23	GCCGCGATACAAGTCTCCAA	60.46	20	104	10	113
c65401_g1	(T)10	10	1711	1720	TGTTTTGCCGCAACCGAATT	59.897	20	TGACAGGCTCCCAGAAAACC	59.89	20	263	1496	1758	TGTTTTGCCGCAACCGAATT	59.897	20	CTCCCAGAAAACCCAAGCCT	59.887	20	256	1496	1751	TGTTTTGCCGCAACCGAATT	59.897	20	AGGCTCCCAGAAAACCCAAG	59.887	20	259	1496	1754
c71223_g3	(T)10	10	116	125	TGTTTTGAGAAGCAGTCTATGGA	57.772	23	TCTCCAGACTGAGCTTGGGA	59.885	20	230	68	297	TGTTTTGAGAAGCAGTCTATGGA	57.772	23	CTCCAGACTGAGCTTGGGAC	59.751	20	229	68	296	TGTTTTGAGAAGCAGTCTATGGA	57.772	23	TCCAGACTGAGCTTGGGACA	60.472	20	228	68	295
c45610_g1	(A)13	13	116	128	TGTTTTCATGCAACCAAGCCT	59.238	21	ATGTGGGGCTTGACCATAGC	60.107	20	233	36	268	TGTTTTCATGCAACCAAGCCT	59.238	21	GGGCTTGACCATAGCCATGA	59.817	20	228	36	263	TGTTTTCATGCAACCAAGCCT	59.238	21	ACGGGTTCATGTGGGATGTG	60.322	20	248	36	283
c69330_g2	(ATG)5	15	545	559	TGTTTTCAATACATGGCCCACA	58.766	22	TTGTCCGACTTTTCCATAGCA	57.589	21	239	365	603	TGTTTTCAATACATGGCCCACA	58.766	22	TGTCCGACTTTTCCATAGCAT	57.373	21	238	365	602	TTGTTTTCAATACATGGCCCACA	59.357	23	TTGTCCGACTTTTCCATAGCA	57.589	21	240	364	603
c68102_g3	(T)12	12	609	620	TGTTTGGTTAGAAGGGGGAGA	58.291	21	TGAAGGCCTTAATCCCGCTT	59.376	20	173	568	740	AGTTGTTTGGTTAGAAGGGGGA	59.213	22	TGAAGGCCTTAATCCCGCTT	59.376	20	176	565	740	TGTTTGGTTAGAAGGGGGAGA	58.291	21	TTGTTGGCCTCCTAATGGCT	59.296	20	204	568	771
c104421_g1	(T)10agcttttttggcccttttttccgctttaacgggtggttgatggttggattaagggtttacctttttcttggctggtcttggggaaattgga(T)11	112	157	268	TGTTTGGTGTGTCGGTGTTT	58.464	20	AAATTCCCACGAACCCAGCA	60.179	20	233	122	354	TTGTTTGGTGTGTCGGTGTT	58.464	20	AAATTCCCACGAACCCAGCA	60.179	20	234	121	354	TTTGTTTGGTGTGTCGGTGT	58.464	20	AAATTCCCACGAACCCAGCA	60.179	20	235	120	354
c67884_g4	(AT)6	12	2872	2883	TGTTTGGGTGGTGCTTTTGG	59.461	20	TGCATTACAAACAAACTTTGGTGA	58.276	24	192	2729	2920	GTTTGGGTGGTGCTTTTGGA	59.173	20	TGCATTACAAACAAACTTTGGTGA	58.276	24	191	2730	2920	CCTTTGTTTGGGTGGTGCTT	59.17	20	TGCATTACAAACAAACTTTGGTGA	58.276	24	196	2725	2920
c81829_g1	(T)11	11	149	159	TGTTTGGCTCTTTGTTTCAAGAGT	59.538	24	AGGCAGGATTTAAGCAAGAGT	57.272	21	182	14	195	ACTGTTTGGCTCTTTGTTTCAAGA	59.538	24	AGGCAGGATTTAAGCAAGAGT	57.272	21	184	12	195	TCCTGATAAACTGTTTGGCTCT	57.359	22	AGGCAGGATTTAAGCAAGAGT	57.272	21	193	3	195
c24647_g1	(TG)6	12	72	83	TGTTTGGAATGGCTGCAGTT	58.588	20	TGAGGTGAGAATGAGCTTTTCA	57.644	22	179	49	227	TTGTTTGGAATGGCTGCAGT	58.588	20	TGAGGTGAGAATGAGCTTTTCA	57.644	22	180	48	227	TTGTTTGGAATGGCTGCAGTT	59.238	21	TGAGGTGAGAATGAGCTTTTCA	57.644	22	180	48	227
c63866_g1	(T)10	10	39	48	TGTTTGCCGCAGAAAAGGTG	59.898	20	GCAAACGATCAAAAGAGGCGA	59.803	21	122	5	126	TGGTGTTTGCCGCAGAAAAG	59.898	20	GCAAACGATCAAAAGAGGCGA	59.803	21	125	2	126	CTGGTGTTTGCCGCAGAAAA	59.898	20	GCAAACGATCAAAAGAGGCGA	59.803	21	126	1	126
c35524_g1	(A)11	11	221	231	TGTTTGCACGTTGCTAGCTG	59.693	20	AAGGCTCTGACTGAACCAGC	59.964	20	270	186	455	CCCTGGGTTACTTGATGCGA	59.748	20	TTGCAGGATAGGCTTTCCCG	60.107	20	154	141	294	TGTTTGCACGTTGCTAGCTG	59.693	20	TTGCAGGATAGGCTTTCCCG	60.107	20	109	186	294
c42874_g1	(AG)10	20	178	197	TGTTTGATCTTACCCCGCCC	60.035	20	AAGCAAGGACCTGTCTTCCG	59.965	20	264	47	310	CGGAAGCTCTTGACCTGTGT	59.966	20	TTCCGATGGTTCCACTTCCG	60.037	20	266	30	295	ACGGAAGCTCTTGACCTGTG	59.966	20	TTCCGATGGTTCCACTTCCG	60.037	20	267	29	295
c50079_g1	(T)12	12	516	527	TGTTTGAGAAAATTAGCATTCTGACCT	59.769	27	GATGTGTTTTCGCCACGGTC	60.11	20	229	355	583	TGTTTGAGAAAATTAGCATTCTGACCT	59.769	27	CTCGTACGTTGCTTGGCTTG	59.836	20	268	355	622	TGTTTGAGAAAATTAGCATTCTGACC	58.63	26	GATGTGTTTTCGCCACGGTC	60.11	20	229	355	583
c123951_g1	(T)13	13	70	82	TGTTTGACTTTGTTTGTGGGTTGA	59.961	24	TCCTAAGAACCTGCATCCCT	57.73	20	161	13	173	TGTTTGACTTTGTTTGTGGGTTGA	59.961	24	AGAACCTGCATCCCTATCACA	58.519	21	156	13	168	TGTTTGACTTTGTTTGTGGGTTGA	59.961	24	TCTTCCTAAGAACCTGCATCCC	59.494	22	164	13	176
c104722_g1	(TTA)5	15	85	99	TGTTTCTTTGGTCATGCTGGT	58.335	21	TGTGATGCATCAAAAACAAGGCT	59.93	23	114	21	134	TGTTTCTTTGGTCATGCTGGT	58.335	21	TGTGATGCATCAAAAACAAGGC	58.608	22	114	21	134	TGTTTCTTTGGTCATGCTGGTT	58.97	22	TGTGATGCATCAAAAACAAGGCT	59.93	23	114	21	134
c65277_g1	(GCT)5	15	114	128	TGTTTCTCCTCTCCACATGCC	59.996	21	GTGAGGTAAGCACTGGGGTC	60.036	20	131	72	202	TGTTTCTCCTCTCCACATGCC	59.996	21	GTGGGGGAGAAATGGTCGAG	60.108	20	179	72	250	TGTTTCTCCTCTCCACATGCC	59.996	21	CTCGGGTGAGGTAAGCACTG	60.109	20	136	72	207
c63793_g1	(ACA)5	15	713	727	TGTTTCCTAAGCAACTTGAGCT	58.179	22	ACTCAGCTTGTTCTTCTGTGA	57.173	21	247	609	855	TGTTTCCTAAGCAACTTGAGCT	58.179	22	ACCATACTCAGCTTGTTCTTCTGT	59.959	24	252	609	860	TGATGCAGAGCAAAATTGTTTCCT	59.961	24	ACTCAGCTTGTTCTTCTGTGA	57.173	21	263	593	855
c69259_g1	(TC)10	20	36	55	TGTTTCCGTCTCCTACCTCCA	60.203	21	CTTCACCGGCCATTGTTGTG	60.039	20	140	12	151	GGTGTCCCTTTCTGTTTCCG	58.764	20	CTTCACCGGCCATTGTTGTG	60.039	20	152	0	151	TGTTTCCGTCTCCTACCTCCA	60.203	21	TAGAGGGGATCGGATCGCTT	59.887	20	197	12	208
c71391_g1	(GCC)5	15	246	260	TGTTTCCCGCAGAAGAACGA	59.895	20	AAGAACCGCGGTTGATGCTA	60.037	20	250	98	347	TGTTTCCCGCAGAAGAACGA	59.895	20	TAAGAACCGCGGTTGATGCT	60.037	20	251	98	348	TGTTTCCCGCAGAAGAACGA	59.895	20	GTAAGAACCGCGGTTGATGC	59.904	20	252	98	349
c66943_g1	(A)10	10	77	86	TGTTTACTCAAACCTGGGAGG	57.498	21	TTATGGGCATTTCGGCACCT	60.034	20	170	29	198	TGTTTACTCAAACCTGGGAGG	57.498	21	TCTGCTCTGGTCTTTGCCAC	60.25	20	263	29	291	TGTTTACTCAAACCTGGGAGG	57.498	21	TCGGCACCTGTTATGGTTGT	59.601	20	159	29	187
c135768_g1	(A)10	10	172	181	TGTTTAAGGTTTTTCTTATGCAGGTCT	59.713	27	TGGTCACGTTTTGCCTCTCT	59.532	20	103	138	240	TGTTTAAGGTTTTTCTTATGCAGGT	57.645	25	TGGTCACGTTTTGCCTCTCT	59.532	20	103	138	240	TGTTTAAGGTTTTTCTTATGCAGGTC	58.57	26	TGGTCACGTTTTGCCTCTCT	59.532	20	103	138	240
c117101_g1	(TA)8	16	120	135	TGTTGTTTACTTGCTGAACCGT	58.989	22	TGCTTAAGATCCCTCGCATCA	59.238	21	206	64	269	TGTTGTTTACTTGCTGAACCGT	58.989	22	AGATCCCTCGCATCATCAACA	59.235	21	200	64	263	GTGTTGTTTACTTGCTGAACCGT	60.182	23	TGCTTAAGATCCCTCGCATCA	59.238	21	207	63	269
c83571_g1	(TG)7	14	384	397	TGTTGTCCGGATGCACCATT	60.251	20	TCTTCGCTTCTTAGAAGGCG	57.72	20	221	200	420	TGTTGTCCGGATGCACCATT	60.251	20	CTTCTTCGCTTCTTAGAAGGCG	59.399	22	223	200	422	TGTTGTCCGGATGCACCATT	60.251	20	TTCTTCGCTTCTTAGAAGGCG	58.393	21	222	200	421
c98566_g1	(AATG)5	20	209	228	TGTTGTCCATAGCGCAGAGG	60.108	20	GGCTACAAAGTCCTCGTAGCA	59.796	21	218	104	321	GCAGAGGAGAACCCGAACTC	60.109	20	GGCTACAAAGTCCTCGTAGCA	59.796	21	205	117	321	GTTGTCCATAGCGCAGAGGA	59.824	20	GGCTACAAAGTCCTCGTAGCA	59.796	21	217	105	321
c79165_g1	(CTG)5	15	243	257	TGTTGGCCATAAGGAGGCTG	60.034	20	GCAGCCCCAGTACTCCAATT	60.034	20	108	174	281	TGTTGGCCATAAGGAGGCTG	60.034	20	ATCGCAGGATTACTACGGCG	60.039	20	153	174	326	AGGCGGGGAGGAGTATTGAT	60.105	20	GCAGCCCCAGTACTCCAATT	60.034	20	160	122	281
c70053_g1	(A)10	10	656	665	TGTTGGAGCTGGTGACGTTT	60.107	20	TGTGCTGACCTCAACTACCA	58.581	20	260	468	727	TTCCTGTTGGAGCTGGTGAC	59.891	20	TGTGCTGACCTCAACTACCA	58.581	20	264	464	727	GTTCCTGTTGGAGCTGGTGA	59.891	20	TGTGCTGACCTCAACTACCA	58.581	20	265	463	727
c36545_g1	(T)12	12	551	562	TGTTGGACTGACATCGAAAGT	57.531	21	TGAAATGGGCGTGGTTCTCA	59.89	20	103	497	599	TGTTGGACTGACATCGAAAGT	57.531	21	AGTGGCTGTCCTGGGTTAGA	60.179	20	157	497	653	TGTTGGACTGACATCGAAAGTT	58.196	22	TGAAATGGGCGTGGTTCTCA	59.89	20	103	497	599
c70342_g1	(A)10	10	651	660	TGTTGCTGTTTCGGATCGGA	59.966	20	GTCCGTGACCGAACATGAGT	60.039	20	106	610	715	AGGGTTACGCGATTCGAGAC	59.9	20	GTCCGTGACCGAACATGAGT	60.039	20	280	436	715	GTCGGAAAGTACGGCCGTAT	59.899	20	GTCCGTGACCGAACATGAGT	60.039	20	163	553	715
c70612_g1	(T)10	10	2236	2245	TGTTGCTGGGAGTTAGGCTC	59.675	20	ACTCCAGTTGCAGTCTGAAATG	58.855	22	241	2147	2387	TGTTGCTGGGAGTTAGGCTC	59.675	20	ACTCCAGTTGCAGTCTGAAATGA	60.181	23	241	2147	2387	TGTTGCTGGGAGTTAGGCTC	59.675	20	AACTCCAGTTGCAGTCTGAAA	57.718	21	242	2147	2388
c68415_g1	(A)11	11	1861	1871	TGTTGCTGCACTCTCCTCTT	59.239	20	GTTCACCTTCTCCGTGGAGG	60.037	20	184	1816	1999	TGTTGCTGCACTCTCCTCTT	59.239	20	GGTTCACCTTCTCCGTGGAG	60.037	20	185	1816	2000	TTGTTGCTGCACTCTCCTCT	59.239	20	GTTCACCTTCTCCGTGGAGG	60.037	20	185	1815	1999
c49651_g1	(T)10	10	461	470	TGTTGCTACGATTGCACTGG	58.844	20	TCTGCACGGATACACTGATGA	58.901	21	251	288	538	GTTGCTACGATTGCACTGGT	58.843	20	TCTGCACGGATACACTGATGA	58.901	21	250	289	538	TTGTTGCTACGATTGCACTGG	59.465	21	TCTGCACGGATACACTGATGA	58.901	21	252	287	538
c119879_g1	(GCT)5	15	60	74	TGTTGCGATGCCCTTCTTCT	59.963	20	ACCACGAACTCTTGACGGTC	59.968	20	103	11	113	TGTTGCGATGCCCTTCTTCT	59.963	20	GACCACGAACTCTTGACGGT	59.968	20	104	11	114	TGTTGCGATGCCCTTCTTCT	59.963	20	CAGACCACGAGAGCCAGATC	59.898	20	272	11	282
c68268_g1	(GT)8ttg(TA)9	37	1431	1467	TGTTGCCGAGTTCTTGTTAACA	58.728	22	GCGTGCCAAGGGTTTATGAC	59.83	20	137	1383	1519	TGTTGCCGAGTTCTTGTTAACA	58.728	22	GGCGTCTGATGGAGGACATT	59.821	20	185	1383	1567	TGTTGCCGAGTTCTTGTTAACA	58.728	22	ATGTTCGGCGTCTGATGGAG	60.179	20	191	1383	1573
c71517_g3	(CTG)6	18	147	164	TGTTGCATTTGCGGTGAGTG	59.969	20	TGGCATGAACACTTTGCAGC	59.968	20	183	102	284	TGTTGCATTTGCGGTGAGTG	59.969	20	CAGGCCCCAACTTCTACCTG	60.035	20	124	102	225	ACCTGTGATTGCTGAAGGGG	59.961	20	TGGCATGAACACTTTGCAGC	59.968	20	219	66	284
c45804_g1	(AT)6	12	1263	1274	TGTTGCAGCAGAGATGACGT	59.966	20	GACGAAGACGGCTAGCGATA	59.415	20	115	1210	1324	TGTTGCAGCAGAGATGACGT	59.966	20	ACGAAGACGGCTAGCGATAG	59.413	20	114	1210	1323	AGGATCGCGAGGGCTACTAT	59.962	20	GACGAAGACGGCTAGCGATA	59.415	20	267	1058	1324
c79119_g1	(TC)6	12	87	98	TGTTGCACCTAATTCTTTTATGTCA	57.482	25	CCCCTAGTCTGTTTTCTGTCGT	59.701	22	139	2	140	TGTTGCACCTAATTCTTTTATGTCA	57.482	25	TCCCCTAGTCTGTTTTCTGTCG	59.439	22	140	2	141	TGCACCTAATTCTTTTATGTCATCA	57.064	25	CCCCTAGTCTGTTTTCTGTCGT	59.701	22	136	5	140
c58812_g1	(GAA)6	18	1160	1177	TGTTGATGGAGGTGGGGTTG	59.888	20	TCCTCCCCCAATTTCCTCCT	59.877	20	247	960	1206	TGTTGATGGAGGTGGGGTTG	59.888	20	TCCTCCTCCCCCAATTTCCT	59.877	20	250	960	1209	GTGTTGATGGAGGTGGGGTT	59.888	20	TCCTCCCCCAATTTCCTCCT	59.877	20	248	959	1206
c49580_g1	(T)10	10	286	295	TGTTGATCCCCTAGAGCTATGG	58.757	22	GGAGTTGTTTCCCGGTCACA	60.179	20	279	261	539	TGTTGATCCCCTAGAGCTATGG	58.757	22	TGGAGTTGTTTCCCGGTCAC	60.179	20	280	261	540	TCATGTTGATCCCCTAGAGCT	57.948	21	ACATCTAGCCAACTGAGCGC	60.461	20	265	258	522
c46710_g1	(T)10	10	347	356	TGTTGAGTTCCCACGCATCA	59.892	20	TCGATTCTTGAGCATCCACATCA	60.119	23	220	289	508	TGTTGAGTTCCCACGCATCA	59.892	20	CGATTCTTGAGCATCCACATCA	58.8	22	219	289	507	TGTTGAGTTCCCACGCATCA	59.892	20	CTTCGATTCTTGAGCATCCACA	58.735	22	222	289	510
c73435_g1	(A)10	10	199	208	TGTTGACACATGGAATCGTGA	57.881	21	TCGCACTGACTAGGCATGAT	58.885	20	168	75	242	TGTTGACACATGGAATCGTGA	57.881	21	ATCGCACTGACTAGGCATGA	58.885	20	169	75	243	CGTGATGTAAGGAAGTAGAGGCA	59.869	23	TCGCACTGACTAGGCATGAT	58.885	20	152	91	242
c59287_g1	(T)11	11	2530	2540	TGTTGAACGGGCAAAGAGGA	59.818	20	TGACTAGCAGAAAGGCCTGA	58.355	20	256	2321	2576	TGTTGAACGGGCAAAGAGGA	59.818	20	ACATGACTAGCAGAAAGGCCT	59.088	21	259	2321	2579	TGTTGAACGGGCAAAGAGGA	59.818	20	TGACTAGCAGAAAGGCCTGAA	59.022	21	256	2321	2576
c68298_g1	(T)10	10	370	379	TGTTGAAACCCTAGACGCCT	58.947	20	TGCAGGTTCCCAGGAGTAGA	59.884	20	166	317	482	TGTTGAAACCCTAGACGCCT	58.947	20	TCTGCAGGTTCCCAGGAGTA	59.884	20	168	317	484	GGATGCTTGTGGTAGTCAGCT	60.066	21	TGCAGGTTCCCAGGAGTAGA	59.884	20	188	295	482
c40330_g1	(T)10	10	948	957	TGTTCTTGTTTGAATCAAATAGGAGT	57.536	26	ATTGGAGTGCGACTGACAGG	60.037	20	244	854	1097	ACATGTCTTTAATGACTAAACTACAGC	58.063	27	ATTGGAGTGCGACTGACAGG	60.037	20	204	894	1097	ATGTTCTTGTTTGAATCAAATAGGAGT	57.918	27	ATTGGAGTGCGACTGACAGG	60.037	20	245	853	1097
c58746_g1	(T)15	15	1067	1081	TGTTCTTGGTGGTGATGGGG	59.888	20	TTCGCTCATTTCCCCCTTCC	60.034	20	238	901	1138	GCCCTGTTCTTGGTGGTGAT	60.251	20	TTCGCTCATTTCCCCCTTCC	60.034	20	242	897	1138	TGATGCGGATGGTTCTACCG	59.896	20	CCCAAAACCCCCAAACCCTA	59.809	20	260	853	1112
c66834_g1	(T)18	18	2395	2412	TGTTCTGGGGATATGGTGGC	59.449	20	ACCAGAATAGCAGCATGGCA	59.743	20	186	2270	2455	GTTCTGGGGATATGGTGGCT	59.153	20	ACCAGAATAGCAGCATGGCA	59.743	20	185	2271	2455	TGTTCTGGGGATATGGTGGC	59.449	20	CCAGAATAGCAGCATGGCAC	59.333	20	185	2270	2454
c51794_g1	(TA)7	14	1353	1366	TGTTCTGCAGATGGTCCTCA	58.649	20	TGATTGAGATGAACAGTACCGT	57.199	22	169	1283	1451	TGTTCTGCAGATGGTCCTCA	58.649	20	TGATTGAGATGAACAGTACCGTT	57.853	23	169	1283	1451	TGTTCTGCAGATGGTCCTCA	58.649	20	TTGATTGAGATGAACAGTACCGT	57.853	23	170	1283	1452
c70940_g1	(T)10	10	3486	3495	TGTTCTCCGTTCCTTGCCTC	59.965	20	GCAAACACGCAAGCCAGTAA	59.97	20	265	3357	3621	TGTTCTCCGTTCCTTGCCTC	59.965	20	TCCTTCCTGAAATGCGCCAT	60.034	20	216	3357	3572	TGTTCTCCGTTCCTTGCCTC	59.965	20	TGCCAGCAGTCAACTTGTCT	59.819	20	190	3357	3546
c33439_g1	(A)10	10	138	147	TGTTCGTGATCTCAGAGCAGA	58.837	21	GCAGATGCGGAGAAGGCTTA	60.179	20	262	46	307	ACAAGGTGAGGGAGGGCT	59.792	18	GCAGATGCGGAGAAGGCTTA	60.179	20	191	117	307	CACAAGGTGAGGGAGGGCT	61.227	19	GCAGATGCGGAGAAGGCTTA	60.179	20	192	116	307
c133362_g1	(A)10	10	139	148	TGTTCGTCGGTGCAATCTAGA	59.458	21	GGCGTTTAAAACCTTCCAAGCT	59.965	22	163	62	224	TGCGCTTGTACTTGCATTTGA	59.394	21	GGCGTTTAAAACCTTCCAAGCT	59.965	22	128	97	224	TGTTCGTCGGTGCAATCTAGA	59.458	21	TGGCGTTTAAAACCTTCCAAGC	60.224	22	164	62	225
c107356_g1	(T)10	10	232	241	TGTTCGGACAAGTCAAGATATCT	57.339	23	TCAGACCAAAAGAATAGAACATGTCT	58.547	26	207	94	300	TGTTCGGACAAGTCAAGATATCT	57.339	23	TCAGACCAAAAGAATAGAACATGTC	57.327	25	207	94	300	TGTTCGGACAAGTCAAGATATCT	57.339	23	CAGACCAAAAGAATAGAACATGTCT	57.321	25	206	94	299
c70233_g2	(AGA)6	18	275	292	TGTTCGCCATACCAGCAAGT	59.964	20	TTGCAGAGTTGGTTCCCTGG	60.179	20	269	125	393	TGTTCGCCATACCAGCAAGT	59.964	20	GGTTCCCTGGCTGCTTTGTA	60.251	20	259	125	383	TGTTCGCCATACCAGCAAGT	59.964	20	GCTGTTGCAGAGTTGGTTCC	59.688	20	273	125	397
c111636_g1	(AT)6	12	191	202	TGTTCGCCAAATGTGAGGGT	60.179	20	ACAGTGAGGCATTCCAAAGGT	59.854	21	261	18	278	GCTCTCATGTTTGTCTGCGC	60.179	20	ACAGTGAGGCATTCCAAAGGT	59.854	21	111	168	278	CTGTTCGCCAAATGTGAGGG	59.477	20	ACAGTGAGGCATTCCAAAGGT	59.854	21	262	17	278
c61151_g1	(T)10a(T)10	21	355	375	TGTTCCTTCAATTGGCTGTATGC	59.807	23	ACCAGCATTCAAGATTGAGGGT	59.958	22	238	267	504	TCCTTCAATTGGCTGTATGCT	57.629	21	ACCAGCATTCAAGATTGAGGGT	59.958	22	235	270	504	GTTCCTTCAATTGGCTGTATGCT	59.555	23	ACCAGCATTCAAGATTGAGGGT	59.958	22	237	268	504
c58780_g1	(TCC)5	15	996	1010	TGTTCCTCCGTATGCTTGTCC	60.066	21	ACGGAGGAACAAGATGAGGA	58.061	20	272	767	1038	CCTTCTTCACCTTGGACTCTCC	60.028	22	GGACAAGCATACGGAGGAACA	60.066	21	176	873	1048	GTTCCTCCGTATGCTTGTCCT	59.793	21	ACGGAGGAACAAGATGAGGA	58.061	20	271	768	1038
c68527_g1	(CTG)5	15	84	98	TGTTCCAAACAAAACGCCCA	59.104	20	CCCCCACTGATTATCTCGGC	59.965	20	219	14	232	TGTTCCAAACAAAACGCCCA	59.104	20	TCCCCTCTGGTCAACGAGAT	59.959	20	268	14	281	TGTTCCAAACAAAACGCCCA	59.104	20	ATCCTGTCCATGAGCGACAC	59.823	20	250	14	263
c8096_g1	(A)10	10	78	87	TGTTCATGGTGCAAAACAAAAGA	58.175	23	TGCATCAAATTAGCATGCTCGT	59.316	22	142	23	164	GGTGCAAAACAAAAGAAAATCCAGG	60.221	25	TGCATCAAATTAGCATGCTCGT	59.316	22	135	30	164	TGTTCATGGTGCAAAACAAAAGAA	58.759	24	TGCATCAAATTAGCATGCTCGT	59.316	22	142	23	164
c39045_g3	(TTA)6	18	199	216	TGTTCAGTTTTTGCTTGCAGC	58.73	21	TCCTGGCAAAATCTTCAACAGT	58.435	22	170	93	262	CTGTTCAGTTTTTGCTTGCAGC	59.717	22	TCCTGGCAAAATCTTCAACAGT	58.435	22	171	92	262	AGGCTAGGGATCTGTTCAGT	57.441	20	TCCTGGCAAAATCTTCAACAGT	58.435	22	182	81	262
c109832_g1	(AC)8	16	212	227	TGTTCACTTTAAGGCCCACTCT	59.558	22	GGTGTACCCTCCAACCCAAG	59.962	20	241	87	327	TGTTCACTTTAAGGCCCACTCT	59.558	22	TTAGCCAGCAGTAGCCCATG	59.819	20	168	87	254	TGTTGTTCACTTTAAGGCCCAC	59.309	22	GGTGTACCCTCCAACCCAAG	59.962	20	244	84	327
c100274_g1	(AGC)5	15	287	301	TGTTCACCGCAATCTGAGCT	59.965	20	TCCCTTAGCAAGAAAGCGCA	59.964	20	247	203	449	TGTTCACCGCAATCTGAGCT	59.965	20	CGCAGCAGTAGTCATTTGGC	59.902	20	231	203	433	TGCTGTTCACCGCAATCTGA	60.25	20	TCCCTTAGCAAGAAAGCGCA	59.964	20	250	200	449
c55447_g1	(A)10	10	160	169	TGTTCACCATTTCCTCTCACTTG	58.863	23	GGCTGTGTAATCATGCAGCG	59.971	20	247	92	338	GTTCACCATTTCCTCTCACTTGT	58.862	23	GGCTGTGTAATCATGCAGCG	59.971	20	246	93	338	TGTTCACCATTTCCTCTCACTTG	58.863	23	TTTGCAGCATTAGCCATGGC	59.824	20	270	92	361
c25137_g1	(CTT)5	15	688	702	TGTTACCAGCAGCAGCATCA	59.963	20	GAATGAGCGACGAACCAAGC	59.905	20	254	626	879	TGTTACCAGCAGCAGCATCA	59.963	20	CCAGGCTGAGGACTCGAAAG	60.108	20	167	626	792	TGTTACCAGCAGCAGCATCA	59.963	20	GAGGAATGAGCGACGAACCA	60.109	20	257	626	882
c44749_g2	(TTA)5	15	257	271	TGTTACATGAGGTGCGAGAGT	59.107	21	ACCTTCCCTTTGCCCAGATG	59.96	20	166	233	398	CTTCCGTTCCTTGGAGGTGT	59.603	20	TGTCAAAAGGATCTACCGGGG	59.442	21	199	100	298	ACTTCCGTTCCTTGGAGGTG	59.603	20	TGTCAAAAGGATCTACCGGGG	59.442	21	200	99	298
c37712_g1	(T)10	10	121	130	TGTTAAGGGCTAGGGCATTCC	59.786	21	AGCTACCCCTGTAAACTTGCT	59.014	21	123	36	158	TGTTAAGGGCTAGGGCATTCC	59.786	21	AGCTACCCCTGTAAACTTGCTT	59.624	22	123	36	158	TGTTAAGGGCTAGGGCATTCC	59.786	21	AAGCTACCCCTGTAAACTTGCT	59.624	22	124	36	159
c64489_g1	(AT)6	12	1400	1411	TGTGTTTTGAGGCTTCGAGC	59.056	20	ATCTGCACCCGCCCAATTAA	60.034	20	260	1211	1470	TGTGTTTTGAGGCTTCGAGC	59.056	20	TGTCCGAGTTCATCTGCACC	60.037	20	271	1211	1481	TGTGTTTTGAGGCTTCGAGC	59.056	20	TCTGCACCCGCCCAATTAAA	60.251	20	259	1211	1469
c65511_g1	(T)10	10	2090	2099	TGTGTTTCGATTGCCCTTTTGG	60.224	22	CCACCACGTGCAGAAAACAC	60.248	20	127	2065	2191	GTGTTTCGATTGCCCTTTTGG	58.597	21	CCACCACGTGCAGAAAACAC	60.248	20	126	2066	2191	TGTGTTTCGATTGCCCTTTTGG	60.224	22	GCTTTATTGCTGCCACCACG	60.457	20	139	2065	2203
c61121_g1	(TGA)5	15	6271	6285	TGTGTTGTTGGTATGAGCAGGA	59.894	22	CACCCTTCCAAAACCCAGGA	59.813	20	216	6202	6417	TGTGTTGTTGGTATGAGCAGGA	59.894	22	TCACCCTTCCAAAACCCAGG	59.813	20	217	6202	6418	TGTGTTGTTGGTATGAGCAGGA	59.894	22	CCTCACCCTTCCAAAACCCA	59.813	20	219	6202	6420
c97025_g1	(TA)6	12	398	409	TGTGTTGCAGAGATTGGGGT	59.522	20	ACCTGCTTCACATTTAACAGACA	58.54	23	208	239	446	AGCTGAGGAATGTGTTGCAGA	59.927	21	ACCTGCTTCACATTTAACAGACA	58.54	23	218	229	446	ATGTGTTGCAGAGATTGGGGT	59.924	21	ACCTGCTTCACATTTAACAGACA	58.54	23	209	238	446
c70230_g1	(T)11	11	3261	3271	TGTGTTGAAATGGGATGCGG	59.113	20	TCATTTCTAGAAGATCAGACAGCA	57.464	24	252	3140	3391	CTGTGTTGAAATGGGATGCGG	60.135	21	TCATTTCTAGAAGATCAGACAGCA	57.464	24	253	3139	3391	TGTGTTGAAATGGGATGCGG	59.113	20	TTTCTAGAAGATCAGACAGCATCT	57.211	24	249	3140	3388
c45525_g1	(A)10	10	123	132	TGTGTTAAAGATGTGTGTGAAAGGT	59.35	25	GTGCTCCACCCTCAAGGATT	59.67	20	138	86	223	TGTGTTAAAGATGTGTGTGAAAGGT	59.35	25	CTTGTGCTCCACCCTCAAGG	60.607	20	141	86	226	TGTGTTAAAGATGTGTGTGAAAGGT	59.35	25	CCTTGTGCTCCACCCTCAAG	60.607	20	142	86	227
c112654_g1	(AT)6	12	61	72	TGTGTGTTGACTGTTGACACT	57.948	21	CGGTCTGTTGCTGCATTGTT	59.688	20	114	29	142	TGTGTGTTGACTGTTGACACT	57.948	21	AATTTGCGGTCTGTTGCTGC	60.319	20	120	29	148	TGTGTGTTGACTGTTGACACT	57.948	21	GTTGCTGCATTGTTCACCCC	60.32	20	108	29	136
c42165_g1	(TC)7	14	264	277	TGTGTGGAAACTCTTGCCCA	59.743	20	GACCCTGTTGAATCTAGCCCA	59.44	21	224	89	312	TGTGTGGAAACTCTTGCCCA	59.743	20	ACCCTGTTGAATCTAGCCCA	58.331	20	223	89	311	GGCCATTGGTTGAGTGCAAA	59.608	20	GACCCTGTTGAATCTAGCCCA	59.44	21	262	51	312
c75764_g1	(A)10	10	193	202	TGTGTGCATAGGCCACAACA	60.179	20	TGCAAAAGCGAGACATCCAA	58.397	20	251	158	408	TGTGTGCATAGGCCACAACA	60.179	20	AGCGAGACATCCAAACACTCT	59.379	21	245	158	402	TGTGTGCATAGGCCACAACA	60.179	20	GCGAGACATCCAAACACTCTG	59.271	21	244	158	401
c55962_g1	(T)10	10	729	738	TGTGTGCAGTCAAGTCAGGT	59.459	20	TCCATGGATTGAGTTCGACCA	59.094	21	100	664	763	TGTGTGCAGTCAAGTCAGGT	59.459	20	TCCATGGATTGAGTTCGACCAA	59.696	22	100	664	763	TGTGTGCAGTCAAGTCAGGT	59.459	20	TTCCATGGATTGAGTTCGACCA	59.696	22	101	664	764
c53295_g1	(T)11	11	1138	1148	TGTGTGCACTTCGGAAGTCA	59.823	20	TGAGGACTGAGGTTACGGAA	57.702	20	277	928	1204	TGTGTGCACTTCGGAAGTCA	59.823	20	TTGAGGACTGAGGTTACGGA	57.702	20	278	928	1205	TGCACTTCGGAAGTCACCAG	60.25	20	TGAGGACTGAGGTTACGGAA	57.702	20	273	932	1204
c64979_g2	(T)19	19	78	96	TGTGTCTCATGTATATAATCCCTCAA	57.509	26	TGCTGACTGTCATTCACCTAGA	58.835	22	250	15	264	TTGTGTCTCATGTATATAATCCCTCA	57.509	26	TGCTGACTGTCATTCACCTAGA	58.835	22	251	14	264	TGTGTCTCATGTATATAATCCCTCAA	57.509	26	AGTATGCTGACTGTCATTCACCT	59.483	23	254	15	268
c67146_g1	(TGC)6	18	245	262	TGTGTCTCAAGCTCCACACA	59.17	20	GCCGGCTGTGTTTTCCCTTA	60.892	20	193	129	321	TGTGTCTCAAGCTCCACACA	59.17	20	CAAGCCGGCTGTGTTTTCC	60.007	19	196	129	324	TGTGTCTCAAGCTCCACACA	59.17	20	TATACAGGAGAGCAAGCCGG	58.959	20	208	129	336
c42846_g1	(T)11	11	653	663	TGTGTCGGGATTATGGATCTGG	59.631	22	CCAGACATGCACGATTTCGC	60.248	20	267	549	815	GTGTCGGGATTATGGATCTGGT	59.631	22	CCAGACATGCACGATTTCGC	60.248	20	266	550	815	TGTGTCGGGATTATGGATCTGG	59.631	22	CAGACATGCACGATTTCGCA	59.557	20	266	549	814
c74480_g1	(TG)6	12	93	104	TGTGTCATCAAGATCTGTGCA	57.594	21	GGGAATCCACTGACGCTGAA	60.036	20	226	50	275	TGTGTCATCAAGATCTGTGCAAC	59.5	23	GGGAATCCACTGACGCTGAA	60.036	20	226	50	275	TGTGTCATCAAGATCTGTGCAA	58.258	22	GGGAATCCACTGACGCTGAA	60.036	20	226	50	275
c55708_g1	(T)10	10	67	76	TGTGTCAACCACCTCTCAGG	59.241	20	TGTTTGAGGCTCTCGGTCAC	59.966	20	135	35	169	TGTGTCAACCACCTCTCAGG	59.241	20	TGAGGCTCTCGGTCACTTCT	60.251	20	131	35	165	TGTGTCAACCACCTCTCAGG	59.241	20	GTTTGAGGCTCTCGGTCACT	59.681	20	134	35	168
c42839_g1	(ATC)5	15	349	363	TGTGGTTGCCTGAGAAGCTC	60.25	20	TCAGTAGCCTCATCCCCATCA	60.062	21	250	248	497	GGTTGCCTGAGAAGCTCCAA	60.251	20	TCAGTAGCCTCATCCCCATCA	60.062	21	247	251	497	AATGGCAGATGTGGTTGCCT	60.252	20	TCAGTAGCCTCATCCCCATCA	60.062	21	259	239	497
c33673_g1	(T)11	11	179	189	TGTGGTTCTCAATCTTGTGCA	58.07	21	GCACCAGGGTTTGCATTCTG	60.038	20	200	100	299	TGTGGTTCTCAATCTTGTGCA	58.07	21	AGCACCAGGGTTTGCATTCT	60.179	20	201	100	300	TGTGGTTCTCAATCTTGTGCA	58.07	21	GAGCACCAGGGTTTGCATTC	59.755	20	202	100	301
c58699_g1	(T)11	11	1095	1105	TGTGGTTAGTTGACGGGTCG	59.968	20	CCCCCTATCCTCTCCACCAA	60.03	20	216	928	1143	GTGGTTAGTTGACGGGTCGT	59.967	20	CCCCCTATCCTCTCCACCAA	60.03	20	215	929	1143	GGGTCGTCAACAAGCTGGTA	59.966	20	CCCCCTATCCTCTCCACCAA	60.03	20	202	942	1143
c64010_g1	(CT)6	12	48	59	TGTGGTGACCGATACTGACG	59.476	20	ACTCTCAAAGGCCCGCTTAC	60.036	20	156	13	168	TGTGGTGACCGATACTGACG	59.476	20	ATTCCTGTGCTCTTCTCGGC	60.108	20	110	13	122	TGTGGTGACCGATACTGACG	59.476	20	ACTGATGGTGATGACGGACG	59.827	20	265	13	277
c55380_g2	(GGT)5	15	1664	1678	TGTGGTCTGGTTGGGTGAAC	60.107	20	CCCGTTCGTCGTTTTTGCAT	60.041	20	280	1577	1856	CGGGCAGAGTTTTTGGGTTG	59.968	20	CATTTGCAGTTGCTGGCCAA	60.25	20	157	1551	1707	AGTCTTGTCCTTGGACAGCG	59.966	20	CATTTGCAGTTGCTGGCCAA	60.25	20	276	1432	1707
c63731_g1	(TTA)5	15	514	528	TGTGGTATGTATGTGAATCCCCC	59.862	23	AGCTGCTCCAAACAGACCTT	59.524	20	275	440	714	TGTGGTATGTATGTGAATCCCCC	59.862	23	AAGCTGCTCCAAACAGACCT	59.524	20	276	440	715	GTGGTATGTATGTGAATCCCCCT	59.605	23	AGCTGCTCCAAACAGACCTT	59.524	20	274	441	714
c71069_g2	(A)10	10	27	36	TGTGGTATGTATGTAAATCCCCC	57.687	23	CTCAGGGGTTGATTGGTTGGA	59.925	21	162	0	161	TGTGGTATGTATGTAAATCCCCC	57.687	23	TCTCAGGGGTTGATTGGTTGG	59.925	21	163	0	162	TGTGGTATGTATGTAAATCCCCC	57.687	23	TCAGGGGTTGATTGGTTGGA	58.846	20	161	0	160
c56152_g1	(AT)7	14	421	434	TGTGGTAGGATTTCATGTCAAGA	57.503	23	GGAAGACTTGCCTTGCCTCT	59.963	20	245	254	498	AGGGTTTGTTAGTTTGATTTGCA	57.394	23	GGAAGACTTGCCTTGCCTCT	59.963	20	156	343	498	TGTGGTAGGATTTCATGTCAAGA	57.503	23	TTGGAAGACTTGCCTTGCCT	59.814	20	247	254	500
c52677_g1	(A)12	12	262	273	TGTGGGTGCCAATTAGTCCG	60.322	20	TGTGGGTCAGCACCAAGAAG	60.179	20	182	150	331	GGGTGCCAATTAGTCCGGTT	60.323	20	TGTGGGTCAGCACCAAGAAG	60.179	20	179	153	331	TGTGGGTGCCAATTAGTCCG	60.322	20	TTGTGGGTCAGCACCAAGAA	59.743	20	183	150	332
c58640_g1	(GAA)5	15	710	724	TGTGGGTGCAGACATGTACTC	59.998	21	AGGCATACATGAACTGCAGGA	59.439	21	222	610	831	TGTGGGTGCAGACATGTACTC	59.998	21	ACTGCAGGAGATTAACCCGA	58.431	20	210	610	819	TGTGGGTGCAGACATGTACT	58.944	20	AGGCATACATGAACTGCAGGA	59.439	21	222	610	831
c54101_g1	(AG)7	14	954	967	TGTGGGGAGAGAGGAGAAGG	59.958	20	ACTCCTTCCACTCCAAATTCCC	59.958	22	124	877	1000	GATGGATGCAGGGGAAGAGG	59.89	20	ACTCCTTCCACTCCAAATTCCC	59.958	22	145	856	1000	AATTGGAGGCGATGGGGATG	60.179	20	ACTCCTTCCACTCCAAATTCCC	59.958	22	202	799	1000
c43089_g1	(A)10	10	620	629	TGTGGGATGGAGATGCTATCT	58.018	21	CCCTTGGCCCTCTCTCAAAA	59.594	20	157	559	715	TGTGGGATGGAGATGCTATCT	58.018	21	ATCATGAAGAGGGCCCTTGG	59.445	20	170	559	728	TGTGGGATGGAGATGCTATCTT	58.679	22	CCCTTGGCCCTCTCTCAAAA	59.594	20	157	559	715
c69586_g2	(AG)6	12	64	75	TGTGGGAGAGAAGGGTGTCT	59.809	20	GAGGATTCCGACCCGAACTC	59.897	20	277	25	301	TGTGGGAGAGAAGGGTGTCT	59.809	20	TTCCGACCCGAACTCGATTG	60.109	20	272	25	296	GTGTGGGAGAGAAGGGTGTC	59.678	20	GAGGATTCCGACCCGAACTC	59.897	20	278	24	301
c107090_g1	(A)10	10	277	286	TGTGGCTTGATGTCCCAAGG	60.251	20	TGCTGTTAGAATTGAGGCCA	57.123	20	163	155	317	GCTTGATGTCCCAAGGGTGT	60.251	20	TGCTGTTAGAATTGAGGCCA	57.123	20	159	159	317	TGTGGCTTGATGTCCCAAGG	60.251	20	TGCTGTTAGAATTGAGGCCAA	57.847	21	163	155	317
c65510_g2	(GGC)5	15	1351	1365	TGTGGCTGGGAATTAGGCTG	60.034	20	CACTTCCCACACCCTCCTTC	59.963	20	230	1197	1426	GGGACTGTAGGTGCACTTCC	60.036	20	AGCTTCTCCTGGTTCAGCAC	59.964	20	252	1293	1544	GGGACTGTAGGTGCACTTCC	60.036	20	CACTTCCCACACCCTCCTTC	59.963	20	134	1293	1426
c66412_g1	(TA)6	12	1561	1572	TGTGGCCTCAGTGTACAATCT	59.022	21	GGCAACCAAAATGAAGCTAGCA	60.029	22	277	1353	1629	TGTGGCCTCAGTGTACAATCT	59.022	21	TGGCAACCAAAATGAAGCTAGC	60.029	22	278	1353	1630	TGTGGCCTCAGTGTACAATCTC	60.028	22	GGCAACCAAAATGAAGCTAGCA	60.029	22	277	1353	1629
c36667_g1	(A)10	10	40	49	TGTGGCATGTGTATAATCAGATTGC	59.991	25	ACACATGCGCATAATCCAATCA	59.049	22	202	6	207	TGTGTGGCATGTGTATAATCAGA	57.904	23	ACACATGCGCATAATCCAATCA	59.049	22	204	4	207	GTGGCATGTGTATAATCAGATTGCT	59.76	25	ACACATGCGCATAATCCAATCA	59.049	22	201	7	207
c21992_g1	(A)10	10	507	516	TGTGGCAAAGATCTAGGGTTCA	59.358	22	TGGCCCAGTGAATCTTAGTCT	58.449	21	102	443	544	TGTGGCAAAGATCTAGGGTTCA	59.358	22	TGGCCCAGTGAATCTTAGTCTT	59.087	22	102	443	544	TGTGGCAAAGATCTAGGGTTCAA	59.926	23	TGGCCCAGTGAATCTTAGTCT	58.449	21	102	443	544
c50370_g1	(T)12	12	852	863	TGTGGATGGAAGGGCATGAC	60.034	20	AGGCTCTAAGTAGACTTGCTGA	58.297	22	147	787	933	AAGCCGACAACGAATCCTGT	59.965	20	AGGCTCTAAGTAGACTTGCTGA	58.297	22	239	695	933	CACCAGCGGTATTGTGTTGC	60.11	20	AGGCTCTAAGTAGACTTGCTGA	58.297	22	118	816	933
c67846_g1	(CT)6	12	897	908	TGTGGACCTGAGGGCTATGA	59.957	20	AGAGGCGTATAACTCACCCA	57.845	20	274	733	1006	GTTGGAGGTCATCTCACCGG	60.108	20	AGAGGCGTATAACTCACCCA	57.845	20	220	787	1006	GTTGGAGGTCATCTCACCGG	60.108	20	TGCATCATCCTTCCTCTCCT	57.813	20	246	787	1032
c31625_g1	(AT)9	18	194	211	TGTGGAATGATGGTGATTCTGA	57.427	22	ACCTACCTTCAGGGACTCCT	58.906	20	188	127	314	TGTGGAATGATGGTGATTCTGA	57.427	22	AACCTACCTTCAGGGACTCCT	59.562	21	189	127	315	TGTGGAATGATGGTGATTCTGAA	58.079	23	ACCTACCTTCAGGGACTCCT	58.906	20	188	127	314
c97815_g1	(ATC)5	15	275	289	TGTGGAAAGATGAACCGAGGG	59.997	21	TGGAGGAGTAGATGGATTATTGGA	58.273	24	210	140	349	GTGGAAAGATGAACCGAGGGT	59.997	21	TGGAGGAGTAGATGGATTATTGGA	58.273	24	209	141	349	TGGAAAGATGAACCGAGGGT	58.642	20	TGGAGGAGTAGATGGATTATTGGA	58.273	24	208	142	349
c59486_g2	(AT)10	20	1648	1667	TGTGCTTTCTCTTTCTGGGCA	60.134	21	TTCTCTTCAGGAAGGCTCGC	59.752	20	189	1623	1811	GTGCTTTCTCTTTCTGGGCAC	59.732	21	TTCTCTTCAGGAAGGCTCGC	59.752	20	188	1624	1811	TGTGCTTTCTCTTTCTGGGCA	60.134	21	AGCAACAGCTGACCTGGAAC	60.536	20	150	1623	1772
c57233_g1	(AT)6	12	2188	2199	TGTGCTTGTTTTGGGTGTTGT	59.379	21	TGACACTTGACAGACTGACAA	57.114	21	176	2151	2326	TTGTGCTTGTTTTGGGTGTTGT	59.962	22	TGACACTTGACAGACTGACAA	57.114	21	177	2150	2326	TGTGCTTGTTTTGGGTGTTGT	59.379	21	TGACACTTGACAGACTGACAAT	57.593	22	176	2151	2326
c37764_g1	(T)11	11	1254	1264	TGTGCTGGGAATGTCCTTGA	59.23	20	AACTCTACAACCAGATCCACG	57.405	21	257	1032	1288	GTGCTGGGAATGTCCTTGAGA	59.996	21	AACTCTACAACCAGATCCACG	57.405	21	256	1033	1288	TGTTTGTGCTGGGAATGTCCT	60.134	21	AACTCTACAACCAGATCCACG	57.405	21	261	1028	1288
c65637_g1	(T)20	20	669	688	TGTGCTGGCTTGAGTTTTGC	59.897	20	GGCGTTTGTGTGTGTTGTGT	60.11	20	151	636	786	TGTGCTGGCTTGAGTTTTGC	59.897	20	AGGCGTTTGTGTGTGTTGTG	59.83	20	152	636	787	TGCTGGCTTGAGTTTTGCTG	59.614	20	GGCGTTTGTGTGTGTTGTGT	60.11	20	149	638	786
c66243_g1	(TA)7	14	522	535	TGTGCTGATATGTTGCCAATTGA	59.237	23	TAGGCTACCTCAGAGCCTCG	60.179	20	204	436	639	TGTGCTGATATGTTGCCAATTGA	59.237	23	CTACCTCAGAGCCTCGGAGA	59.818	20	200	436	635	TGTGCTGATATGTTGCCAATTG	57.887	22	TAGGCTACCTCAGAGCCTCG	60.179	20	204	436	639
c69494_g5	(T)10	10	628	637	TGTGCTATGTATGTCAATTTCCCT	58.245	24	CTATCGTGTCCGTGTCCTCG	59.972	20	256	490	745	TGTGCTATGTATGTCAATTTCCCT	58.245	24	GCCATGTCTATCGTGTCCGT	59.898	20	263	490	752	TGTGCTATGTATGTCAATTTCCCT	58.245	24	CGTGTCGCCATGTCTATCGT	60.248	20	269	490	758
c65050_g1	(T)10	10	28	37	TGTGCTATGTATGTAAAACCCCC	58.471	23	CCTATTGGACGGACCGACTG	59.898	20	232	2	233	TGTGCTATGTATGTAAAACCCCC	58.471	23	GGACGGACCGACTGAATTCA	59.754	20	226	2	227	TGTGCTATGTATGTAAAACCCCC	58.471	23	TGGACGGACCGACTGAATTC	59.754	20	227	2	228
c41978_g1	(A)12	12	28	39	TGTGCTATGTATGTAAAAACCCCC	59.049	24	TCCGATTAGTTGGTACCCACA	58.462	21	151	0	150	GTGCTATGTATGTAAAAACCCCC	57.49	23	TCCGATTAGTTGGTACCCACA	58.462	21	150	1	150	TGTGCTATGTATGTAAAAACCCCC	59.049	24	TCCGATTAGTTGGTACCCACAT	58.891	22	151	0	150
c53190_g1	(TC)6	12	88	99	TGTGCTAGATATGTAAAGACACGT	57.796	24	CGCAAGTCCACCAAGTTCCA	60.818	20	136	56	191	TGTGCTAGATATGTAAAGACACGTT	58.373	25	CGCAAGTCCACCAAGTTCCA	60.818	20	136	56	191	TGTGCTAGATATGTAAAGACACGT	57.796	24	GCAAGTCCACCAAGTTCCATG	59.729	21	135	56	190
c66004_g2	(T)10	10	1058	1067	TGTGCTACTTCATTGGAGGTGA	59.363	22	CAGCCATCAATGAAACTCACCA	59.179	22	202	988	1189	TGTGCTACTTCATTGGAGGTGA	59.363	22	ACAGCCATCAATGAAACTCACC	59.178	22	203	988	1190	TTCAGCCATCTTATTCCGCA	57.292	20	CAGCCATCAATGAAACTCACCA	59.179	22	161	1029	1189
c71387_g1	(AT)6	12	568	579	TGTGCTAAATCCCCCAAATCTCT	59.731	23	CCTCAAATTCGGCGCCAAAT	59.827	20	201	540	740	TGTGCTAAATCCCCCAAATCTCT	59.731	23	TCCAGCTTCATGGGCAAGTC	60.323	20	131	540	670	TGTGCTAAATCCCCCAAATCTCT	59.731	23	CCAGCTTCATGGGCAAGTCT	60.323	20	130	540	669
c64327_g1	(T)10	10	574	583	TGTGCGTCTTTGAGGAGGAC	59.966	20	TAGTTTGAAGGGGCCCTCCT	60.179	20	264	468	731	TGTGCGTCTTTGAGGAGGAC	59.966	20	AACTCACCAAGACAAGGGCC	60.179	20	195	468	662	TGTGCGTCTTTGAGGAGGAC	59.966	20	GCAACAAGCAAACCAACGGA	60.179	20	216	468	683
c67561_g4	(A)10	10	1854	1863	TGTGCGAGTTTTTCAAAGTGCA	60.095	22	CACTAGCGTGCCCTAAGTGT	59.753	20	226	1668	1893	TGTGCGAGTTTTTCAAAGTGCA	60.095	22	CTTAGCGAGCTTCCATCCCC	60.25	20	273	1668	1940	TGTGCGAGTTTTTCAAAGTGCA	60.095	22	CCTTAGCGAGCTTCCATCCC	60.25	20	274	1668	1941
c71378_g1	(T)10	10	779	788	TGTGCCTTTTAATGCTCCCA	57.699	20	TCCCAACAATATTCAGGAAGTGC	58.984	23	186	710	895	TGTGCCTTTTAATGCTCCCA	57.699	20	CCCAACAATATTCAGGAAGTGCT	58.981	23	185	710	894	TGTGCCTTTTAATGCTCCCA	57.699	20	TCCCAACAATATTCAGGAAGTGCT	60.264	24	186	710	895
c64312_g1	(T)10	10	1269	1278	TGTGCCGTGATATTGGAGGG	59.82	20	TAACTGCGGACTATGCGGAC	59.898	20	280	1107	1386	GCCGTGATATTGGAGGGCAT	60.251	20	TAACTGCGGACTATGCGGAC	59.898	20	277	1110	1386	TGTGCCGTGATATTGGAGGG	59.82	20	GCGGACTATGCGGACTACAT	59.686	20	275	1107	1381
c80028_g1	(A)10	10	138	147	TGTGCCGAGATGAGTTGGAG	59.753	20	ACTTCCAGGTTTACTATTATTTCTTGG	57.537	27	134	49	182	GTGCCGAGATGAGTTGGAGG	60.461	20	ACTTCCAGGTTTACTATTATTTCTTGG	57.537	27	133	50	182	TGTGCCGAGATGAGTTGGAG	59.753	20	CTTCCAGGTTTACTATTATTTCTTGGA	57.319	27	133	49	181
c70314_g1	(A)12	12	475	486	TGTGCCATGCCAATATGGGT	60.032	20	TTCCTGCAGTACTCAGGGGT	60.179	20	187	368	554	TGATCATGCCGTGCTGACAT	60.108	20	TTCCTGCAGTACTCAGGGGT	60.179	20	152	403	554	TTGATCATGCCGTGCTGACA	60.321	20	TTCCTGCAGTACTCAGGGGT	60.179	20	153	402	554
c46652_g1	(T)10	10	325	334	TGTGCCATAACTCATAGGTTCA	57.165	22	TGAAGGACGTGACTACTTTGGA	59.04	22	227	180	406	TGTAACTGTTGGATAATTGTGCCA	58.927	24	TGAAGGACGTGACTACTTTGGA	59.04	22	244	163	406	TTGTGCCATAACTCATAGGTTCA	57.827	23	TGAAGGACGTGACTACTTTGGA	59.04	22	228	179	406
c47476_g1	(T)13	13	69	81	TGTGCCAGTCGTTCACTTTG	58.986	20	TGGGATCAACAAGCTGGAAA	57.326	20	198	23	220	TGTGCCAGTCGTTCACTTTG	58.986	20	ATGGGATCAACAAGCTGGAA	57.095	20	199	23	221	TGTGCCAGTCGTTCACTTTG	58.986	20	CCTTATGGGATCAACAAGCTGG	59.046	22	203	23	225
c71062_g1	(AT)6	12	556	567	TGTGCCAAAAAGAGTGCTCA	58.239	20	TGTAGGCGAACGACCTCAAC	60.039	20	255	459	713	TGTGCCAAAAAGAGTGCTCA	58.239	20	GTGTAGGCGAACGACCTCAA	60.039	20	256	459	714	TGTGCCAAAAAGAGTGCTCA	58.239	20	CTCAACTTCACGCACTTGGC	60.041	20	241	459	699
c50074_g2	(AT)8	16	438	453	TGTGCATTTGACACTCCCCA	59.815	20	TTTGATGTTCGCTTTCCGGC	59.76	20	276	344	619	TGTGCATTTGACACTCCCCA	59.815	20	GGCGCGCAACTATTACCAAA	59.551	20	259	344	602	GTGTGCATTTGACACTCCCC	59.402	20	TTTGATGTTCGCTTTCCGGC	59.76	20	277	343	619
c100149_g1	(T)10	10	1202	1211	TGTGCAGCCAGAACGTAACA	60.179	20	TGAGCTCCATTACCTGTCAAACT	59.672	23	156	1145	1300	TCTACCTGTGCAGCCAGAAC	59.678	20	TGAGCTCCATTACCTGTCAAACT	59.672	23	162	1139	1300	GTTCTACCTGTGCAGCCAGA	59.678	20	TGAGCTCCATTACCTGTCAAACT	59.672	23	164	1137	1300
c56241_g1	(A)12	12	56	67	TGTGCACTTGTAGTAGCTCCT	58.752	21	GCACGCATTCTAATCGTGC	57.866	19	167	2	168	TGTGCACTTGTAGTAGCTCCT	58.752	21	CACGCATTCTAATCGTGCTATGT	59.509	23	166	2	167	TTGTGCACTTGTAGTAGCTCCT	59.367	22	GCACGCATTCTAATCGTGC	57.866	19	168	1	168
c40169_g1	(A)10	10	225	234	TGTGCAATCGTATGAGAGACTCT	59.303	23	TTTCATCAGGCTTGGGACCG	60.322	20	269	0	268	TGTGCAATCGTATGAGAGACTC	57.966	22	TTTCATCAGGCTTGGGACCG	60.322	20	269	0	268	GCAATCGTATGAGAGACTCTTGG	58.952	23	TTTCATCAGGCTTGGGACCG	60.322	20	266	3	268
c37930_g2	(T)10	10	44	53	TGTGATTGTAAAGGGGGCTTGA	59.891	22	ATCCACCCTGAACACATGCC	60.324	20	150	0	149	TGTGATTGTAAAGGGGGCTTGA	59.891	22	ACATGCCACTAAACAGCCCT	59.594	20	137	0	136	TGTGATTGTAAAGGGGGCTTGA	59.891	22	CACATGCCACTAAACAGCCC	59.472	20	138	0	137
c66531_g1	(T)11	11	782	792	TGTGATGTGAGCGGTTCCAA	59.892	20	AAAGACTGTTGGCAGCAGGT	60.107	20	211	700	910	ATGCATAAAGGTACCCGCCC	60.179	20	AAAGACTGTTGGCAGCAGGT	60.107	20	152	759	910	TGTGAGCGGTTCCAATTGGT	60.179	20	AAAGACTGTTGGCAGCAGGT	60.107	20	206	705	910
c102120_g1	(GT)6	12	107	118	TGTGATGGTTGATGTCTCGTGA	59.701	22	CGCTAGTGTGTGTTCGCTCT	60.387	20	183	14	196	AGTGTGATGGTTGATGTCTCGT	59.7	22	CGCTAGTGTGTGTTCGCTCT	60.387	20	185	12	196	GTGTGATGGTTGATGTCTCGTG	59.587	22	CGCTAGTGTGTGTTCGCTCT	60.387	20	184	13	196
c25429_g1	(A)10	10	1612	1621	TGTGATGGAAAAGAGGGGGC	59.96	20	AATCCCAAATGCCAAACCGC	60.036	20	123	1547	1669	TGTGATGGAAAAGAGGGGGC	59.96	20	TCGCTTTGTTCGCTTGCAAA	59.9	20	143	1547	1689	TGTGATGGAAAAGAGGGGGC	59.96	20	TCATCGCTTTGTTCGCTTGC	60.11	20	146	1547	1692
c71124_g3	(T)10	10	345	354	TGTGAGCTCTCCCATTACAATGT	59.736	23	CATACTGACCAGTGACCGCT	59.467	20	197	181	377	TGTGAGCTCTCCCATTACAATGT	59.736	23	AGCATACTGACCAGTGACCG	59.467	20	199	181	379	TGTGAGCTCTCCCATTACAATGT	59.736	23	GCATACTGACCAGTGACCGC	61.084	20	198	181	378
c56977_g1	(A)12	12	129	140	TGTGAGCGCTGAATACAATCCT	60.093	22	CTTTTGGGCGTCCAGGATCT	60.035	20	196	2	197	TGTGAGCGCTGAATACAATCCT	60.093	22	CCCTCACGTTCAAAGGTGGA	59.892	20	250	2	251	TGTGAGCGCTGAATACAATCCT	60.093	22	ATGCCCTCACGTTCAAAGGT	59.89	20	253	2	254
c68930_g1	(T)11	11	734	744	TGTGAGAGAGGGTGTCAGGA	59.517	20	TGGAAGGTCAAAAAGGAGGACA	59.488	22	272	516	787	AGAGAGGGTGTCAGGAGTGT	59.515	20	TGGAAGGTCAAAAAGGAGGACA	59.488	22	268	520	787	TGAGAGAGGGTGTCAGGAGT	59.219	20	TGGAAGGTCAAAAAGGAGGACA	59.488	22	270	518	787
c121884_g1	(TA)6	12	59	70	TGTGAGAATAATGAAGCCATCCA	57.885	23	TCTCAGGACTCTTGAGCCCT	59.589	20	109	5	113	GAGTCTTATAAGCCTCCACTGGT	59.293	23	TGAGACATGGTTCTCTTGGGTG	59.961	22	176	32	207	GAGTCTTATAAGCCTCCACTGGT	59.293	23	AGACATGGTTCTCTTGGGTGAC	59.961	22	174	32	205
c66938_g1	(TTA)6	18	1428	1445	TGTGAGAAAATGCAGCCCGA	60.251	20	TGGGGTGTCCTTTTCCTCTT	58.47	20	261	1257	1517	GTGAGAAAATGCAGCCCGAG	59.551	20	TGGGGTGTCCTTTTCCTCTT	58.47	20	260	1258	1517	TGTGAGAAAATGCAGCCCGA	60.251	20	ATGGGGTGTCCTTTTCCTCT	58.24	20	262	1257	1518
c5378_g1	(A)11	11	198	208	TGTGACTGGGTGGATTCATGT	59.295	21	AGCTTCCAACCATTAGGCCT	58.997	20	157	104	260	GTGACTGGGTGGATTCATGTCT	60.027	22	AGCTTCCAACCATTAGGCCT	58.997	20	156	105	260	CAGATGTGACTGGGTGGATTCA	60.027	22	AGCTTCCAACCATTAGGCCT	58.997	20	161	100	260
c55651_g1	(T)10caaggatttgaatcttagatctcttcttttgaggttaaaatattactctaaccaagtggttggcgatttatcttgtattattatgcttcatttgttg(T)10	117	962	1078	TGTGACTGCAGTAGAGGCTG	59.395	20	AGCTTTAATAAGTTACAAGCACATCA	57.664	26	273	841	1113	GTGACTGCAGTAGAGGCTGT	59.394	20	AGCTTTAATAAGTTACAAGCACATCA	57.664	26	272	842	1113	ACTGTGACTGCAGTAGAGGC	59.394	20	AGCTTTAATAAGTTACAAGCACATCA	57.664	26	275	839	1113
c67994_g3	(T)10	10	1956	1965	TGTGAATTCTTCGAGTGCGGT	60.27	21	ACACAAATAGGTTGCTCCAAACA	59.043	23	271	1856	2126	TGTGAATTCTTCGAGTGCGG	58.572	20	ACACAAATAGGTTGCTCCAAACA	59.043	23	271	1856	2126	GTGAATTCTTCGAGTGCGGT	58.571	20	ACACAAATAGGTTGCTCCAAACA	59.043	23	270	1857	2126
c46036_g2	(CA)6agaaataaaagggaggaatgtgggctagagggaatgggtttgcgttaatgcaagccgagaaatccgtgagaagattgtacggaaacagagaggtgtctg(T)10	121	638	758	TGTGAATGCGTGTTTGGCTG	59.969	20	CACACCCCCAACCAACTTCT	60.106	20	241	561	801	TGTGAATGCGTGTTTGGCTG	59.969	20	CTCACACCCCCAACCAACTT	60.106	20	243	561	803	GTGTGAATGCGTGTTTGGCT	59.969	20	CACACCCCCAACCAACTTCT	60.106	20	242	560	801
c98305_g1	(A)10	10	34	43	TGTGAATCAAGCTCTCCATAAACA	58.44	24	AACTGATGGGGCTTCATCCC	59.74	20	149	0	148	TCAAGCTCTCCATAAACATTTAGGG	58.878	25	AACTGATGGGGCTTCATCCC	59.74	20	143	6	148	TGTGAATCAAGCTCTCCATAAACA	58.44	24	TCCCCTCTTTTGGCTTCCAA	59.143	20	116	0	115
c115398_g1	(T)11	11	53	63	TGTGAATAACTAGTGCCGTTTGT	58.618	23	GTGAGGAACCAAACAAACCCA	58.896	21	181	15	195	TGTGAATAACTAGTGCCGTTTGT	58.618	23	TGTGAGGAACCAAACAAACCC	58.896	21	182	15	196	TCTTGTGAATAACTAGTGCCGT	57.469	22	GTGAGGAACCAAACAAACCCA	58.896	21	184	12	195
c69866_g1	(T)10	10	3450	3459	TGTGAAGTGGGAAGACCTTTCT	59.222	22	GGAGCCAAAGTGAACTCCGA	59.965	20	175	3319	3493	TGTGAAGTGGGAAGACCTTTCT	59.222	22	TGGAGCCAAAGTGAACTCCG	60.25	20	176	3319	3494	TGTGAAGTGGGAAGACCTTTC	57.791	21	GGAGCCAAAGTGAACTCCGA	59.965	20	175	3319	3493
c32394_g1	(AAC)6	18	69	86	TGTGAAGATTTGGTAGGAAAAGTGG	59.465	25	GTCGGCGGTAGAAGAGGATG	59.969	20	138	20	157	GTGAAGATTTGGTAGGAAAAGTGGT	59.465	25	GTCGGCGGTAGAAGAGGATG	59.969	20	137	21	157	TGTGAAGATTTGGTAGGAAAAGTGG	59.465	25	TCGGCGGTAGAAGAGGATGA	60.107	20	137	20	156
c126929_g1	(T)10	10	113	122	TGTGAAAGAGGTTGGTGGGG	59.815	20	ACCCACCGGTTTGGATATCT	58.408	20	137	14	150	GGGGGTGACAACGTTGATGA	60.251	20	ACCCACCGGTTTGGATATCT	58.408	20	121	30	150	TGGGGGTGACAACGTTGATG	60.536	20	ACCCACCGGTTTGGATATCT	58.408	20	122	29	150
c53226_g1	(A)12	12	624	635	TGTGAAACTGGTGAGCAGGT	59.454	20	AGAAGACTGGTTCACTGCTGT	59.235	21	237	591	827	GTGTGAAACTGGTGAGCAGG	59.053	20	AGAAGACTGGTTCACTGCTGT	59.235	21	238	590	827	TGTGAAACTGGTGAGCAGGT	59.454	20	AGAAGACTGGTTCACTGCTGTT	59.829	22	237	591	827
c47318_g1	(A)11	11	968	978	TGTGAAAATTTGCCTCAGCCC	59.656	21	TGGATTAAGAGTTTGTTCCGAAAGA	58.707	25	144	885	1028	TTGCCTCAGCCCTAATCTGA	58.416	20	TGGATTAAGAGTTTGTTCCGAAAGA	58.707	25	135	894	1028	TGTGAAAATTTGCCTCAGCCC	59.656	21	TGGATTAAGAGTTTGTTCCGAAAG	57.446	24	144	885	1028
c66240_g1	(GAA)7	21	2759	2779	TGTCTGGATCCTTGGCAACC	59.962	20	CGGGACCCTTCTCATTCGTT	59.751	20	270	2622	2891	CCTTGTCTGGATCCTTGGCA	59.671	20	CGGGACCCTTCTCATTCGTT	59.751	20	273	2619	2891	CGTCTGCTGCCATTCTCCTT	60.392	20	CGGGACCCTTCTCATTCGTT	59.751	20	172	2720	2891
c100851_g1	(AC)8	16	74	89	TGTCTGCGCATGTTCATTACT	58.301	21	GCTTGATGCATGCTGGTGTA	58.903	20	110	10	119	TCACTTGCACAAGCCAATTTCA	59.57	22	ACCCCTAAGATCATGGCAAGG	59.504	21	169	33	201	TGTCTGCGCATGTTCATTACTT	58.926	22	GCTTGATGCATGCTGGTGTA	58.903	20	110	10	119
c62520_g1	(A)11	11	112	122	TGTCTCGGGACACAATTTCA	57.079	20	CGCCACCTTCTTCGAAATATTGA	59.379	23	280	23	302	TCGGGACACAATTTCATATTTAGGA	58.345	25	ACACGCCACCTTCTTCGAAA	60.179	20	279	27	305	TGTCTCGGGACACAATTTCA	57.079	20	CGCCACCTTCTTCGAAATATTG	58.06	22	280	23	302
c69496_g4	(CCG)5	15	1205	1219	TGTCTCCATCGCCGTTTTCA	59.966	20	ACGAGAAGGTGGATCCATGC	59.821	20	167	1088	1254	CCGTTTTCATTGGCTCCGTC	59.832	20	ACGAGAAGGTGGATCCATGC	59.821	20	156	1099	1254	CATCGCCGTTTTCATTGGCT	59.829	20	ACGAGAAGGTGGATCCATGC	59.821	20	161	1094	1254
c36535_g1	(AAG)5	15	405	419	TGTCTCACTCGGTGGTCTCT	59.889	20	AAAGTGACGACCTGCTCACC	60.25	20	174	340	513	CGCGCTCTTTTGCTTCATGA	59.833	20	AAAGTGACGACCTGCTCACC	60.25	20	132	382	513	TCGCGCTCTTTTGCTTCATG	59.833	20	AAAGTGACGACCTGCTCACC	60.25	20	133	381	513
c54458_g1	(AT)6	12	140	151	TGTCTCAAAGTAATCTCACGAGCT	59.781	24	TTCAGGTGCTGCTCCACATT	59.889	20	277	31	307	TGTCTCAAAGTAATCTCACGAGCT	59.781	24	AATTCAGGTGCTGCTCCACA	59.889	20	279	31	309	TGTCTCAAAGTAATCTCACGAGCT	59.781	24	TCAGGTGCTGCTCCACATTC	60.322	20	276	31	306
c122175_g1	(A)10	10	145	154	TGTCTACTCAGTCCAGCCCT	59.59	20	GCAGGGGAGATGAGGGTCAA	61.275	20	138	83	220	TGTCTACTCAGTCCAGCCCT	59.59	20	CAGGGGAGATGAGGGTCAAA	58.711	20	137	83	219	TGTCTACTCAGTCCAGCCCT	59.59	20	AGCAGGGGAGATGAGGGTC	60.384	19	139	83	221
c67591_g2	(TTG)6	18	126	143	TGTCTAAGCTCGATTTGCAGTG	59.004	22	TGCCACCCACTTTGTTGACT	60.034	20	171	15	185	GGACATGTCTAAGCTCGATTTGC	59.998	23	TGCCACCCACTTTGTTGACT	60.034	20	176	10	185	TGGTAAGGACATGTCTAAGCTCG	59.869	23	TGCCACCCACTTTGTTGACT	60.034	20	182	4	185
c41463_g1	(GA)6	12	360	371	TGTCGGCGAAGGAGCTATTG	60.179	20	ACAGTCCTCGGACCACTACA	59.888	20	159	259	417	GATGTCGGCGAAGGAGCTAT	59.684	20	ACAGTCCTCGGACCACTACA	59.888	20	161	257	417	GCGATTGAGTGCAGAAGAGC	59.627	20	ACAGTCCTCGGACCACTACA	59.888	20	140	278	417
c66332_g2	(A)11	11	435	445	TGTCGGACGAAAAGATAACTCTGT	60.023	24	TGCAGCTGTAGGTGAAATCAGT	59.961	22	251	365	615	TGTCGGACGAAAAGATAACTCTG	58.518	23	TGCAGCTGTAGGTGAAATCAGT	59.961	22	251	365	615	GTCGGACGAAAAGATAACTCTGT	58.517	23	TGCAGCTGTAGGTGAAATCAGT	59.961	22	250	366	615
c100643_g1	(T)10	10	30	39	TGTCGCTACCTGCTGATTGC	60.741	20	AAGTACTCGGGCGCCAAATT	60.322	20	245	3	247	TGTCGCTACCTGCTGATTGC	60.741	20	GGGCGCCAAATTAGAGGTGA	60.394	20	237	3	239	TGTCGCTACCTGCTGATTGC	60.741	20	TTAGCGGCAGAAGTACTCGG	59.545	20	255	3	257
c126007_g1	(T)12	12	97	108	TGTCGCACGAGGTAAATTGA	57.558	20	ATTGTGACCAATTTCTTTGCCT	57.039	22	100	46	145	TGTCGCACGAGGTAAATTGAAC	59.523	22	ATTGTGACCAATTTCTTTGCCT	57.039	22	100	46	145	TTCTATTTGTCGCACGAGGT	57.264	20	TTGTGACCAATTTCTTTGCCTT	57.248	22	106	39	144
c69077_g1	(A)10	10	2952	2961	TGTCGATCATGTGGGGAAAGG	60.065	21	AGCCGCTGAGTATGAATCGG	59.967	20	257	2898	3154	TGTCGATCATGTGGGGAAAGG	60.065	21	CCATCCTCTGCTGCACTAGG	59.894	20	217	2898	3114	GTCGATCATGTGGGGAAAGGA	59.79	21	AGCCGCTGAGTATGAATCGG	59.967	20	256	2899	3154
c59286_g1	(A)10	10	273	282	TGTCGAATTCTTCCGTCCGA	59.117	20	TTTTTCCTCAACGGGGCCTC	60.539	20	185	175	359	TGTCGAATTCTTCCGTCCGA	59.117	20	CCTCAACGGGGCCTCAATTT	60.612	20	180	175	354	CTTCCGTCCGATCCTCTGC	59.933	19	TTTTTCCTCAACGGGGCCTC	60.539	20	176	184	359
c65897_g1	(T)11	11	917	927	TGTCGAAGGTGGGCTTCATC	60.036	20	GTTGCTCAGTTGGGCAACAG	59.969	20	193	888	1080	TGTCGAAGGTGGGCTTCATC	60.036	20	CCCATGAGGTTCTGGTTGCT	59.961	20	207	888	1094	TGTCGAAGGTGGGCTTCATC	60.036	20	ACGTAGACTAGGCGACCCAT	60.107	20	222	888	1109
c69675_g1	(GCC)6	18	455	472	TGTCGAACAGAAGGCTCAGG	59.682	20	AAGGTATGCAGCGAGATCCG	59.967	20	259	402	660	TGTCGAACAGAAGGCTCAGG	59.682	20	GCGGCTTCATTGACCGTTAC	59.904	20	222	402	623	TGTCGAACAGAAGGCTCAGG	59.682	20	CGTCAATCTTAGAGGCGGCT	59.897	20	236	402	637
c64820_g2	(AT)8	16	60	75	TGTCCTTCAAAAGTTCCATGAATCA	59.167	25	CCCTATGGCTTCCATGGAGC	60.251	20	202	27	228	TGTCCTTCAAAAGTTCCATGAATCA	59.167	25	TCGCTTTTTGCCCAGAGAGA	59.604	20	137	27	163	TGTCCTTCAAAAGTTCCATGAATCA	59.167	25	TTTGCCAAGACGAGTTCCCT	59.528	20	218	27	244
c69077_g1	(AT)8	16	2011	2026	TGTCCTCATTGCTGTCCATATCA	59.544	23	TGGACATGCCATTGAGTAAGGT	59.691	22	227	1957	2183	TCTTATGTCCTCATTGCTGTCCA	59.481	23	TGGACATGCCATTGAGTAAGGT	59.691	22	232	1952	2183	TGTCCTCATTGCTGTCCATATCA	59.544	23	TGGTATTTGTGGACATGCCA	57.406	20	236	1957	2192
c94225_g1	(T)10	10	152	161	TGTCCTCATGCGCTTTGAGT	59.965	20	GACAGCAAGAACGAGGACGA	60.039	20	240	12	251	AGTGTCCTCATGCGCTTTGA	59.965	20	GACAGCAAGAACGAGGACGA	60.039	20	242	10	251	ACTCCAAGTTGCCGACCAAA	60.107	20	ACAAGTACGAGGCCGACAAG	60.039	20	225	113	337
c31323_g1	(A)11	11	37	47	TGTCCTCAAGACTTCCTTCCC	59.021	21	CAACGGTGGATGAGATTGCG	59.625	20	269	6	274	CAAGACTTCCTTCCCTTTCCCA	59.892	22	CAACGGTGGATGAGATTGCG	59.625	20	263	12	274	AGACTTCCTTCCCTTTCCCA	57.866	20	CAACGGTGGATGAGATTGCG	59.625	20	261	14	274
c69593_g2	(A)12	12	80	91	TGTCCTATAACAAAAGAGGACTCGT	59.521	25	ATGGAGGCCCTGCATTCAAA	59.958	20	187	31	217	TGTCCTATAACAAAAGAGGACTCGT	59.521	25	AATGGAGGCCCTGCATTCAA	59.958	20	188	31	218	TGTCCTATAACAAAAGAGGACTCGT	59.521	25	TGGAGGCCCTGCATTCAAAA	60.179	20	186	31	216
c132514_g1	(T)12	12	363	374	TGTCCTAAGCTCCAAAAGGTCA	59.291	22	GTCGGTGGACCAATTTGTGC	60.04	20	124	337	460	TGTCCTAAGCTCCAAAAGGTCA	59.291	22	TCGGTGGACCAATTTGTGCT	60.179	20	123	337	459	TGTCCTAAGCTCCAAAAGGTCA	59.291	22	GTGAAGAGTCGGTGGACCAA	59.608	20	131	337	467
c65796_g1	(GCG)5	15	393	407	TGTCCGTTTCCGATGCATCA	60.037	20	TGATCCTCCAACCTAGGCCA	59.956	20	240	301	540	GCTTCTCTCCGCAACTCTGT	60.038	20	TGATCCTCCAACCTAGGCCA	59.956	20	257	284	540	TGCTTCTCTCCGCAACTCTG	60.038	20	TGATCCTCCAACCTAGGCCA	59.956	20	258	283	540
c63209_g2	(T)12	12	431	442	TGTCCCATCAAATGCAAACTGT	59.036	22	GACGAGTGGCCACTAATTTGC	59.869	21	280	404	683	TGTCCCATCAAATGCAAACTGT	59.036	22	CGAGTGGCCACTAATTTGCA	58.836	20	278	404	681	TGTCCCATCAAATGCAAACTGT	59.036	22	ACGAGTGGCCACTAATTTGC	58.835	20	279	404	682
c40228_g1	(A)10	10	41	50	TGTCCCATAGCTGAAAATGGAA	57.685	22	ACATTCCTTGGCCTGCTGAT	59.666	20	161	12	172	TCCATGTTTATGTCCCATAGCTGA	59.588	24	ACATTCCTTGGCCTGCTGAT	59.666	20	171	2	172	GTCCCATAGCTGAAAATGGAAACA	59.538	24	ACATTCCTTGGCCTGCTGAT	59.666	20	160	13	172
c96231_g1	(T)10	10	35	44	TGTCCCAAGTTTTAGAACCTATTTTAT	57.183	27	AGTTGGTGAACTCATGGGTTT	57.687	21	141	0	140	TGTCCCAAGTTTTAGAACCTATTTTAT	57.183	27	GGTGAACTCATGGGTTTAAGAGC	59.559	23	137	0	136	TGTCCCAAGTTTTAGAACCTATTTTAT	57.183	27	AAAGTTTGCAAGGGTTTGGTT	57.288	21	179	0	178
c57227_g1	(A)10	10	138	147	TGTCCAGTGCAATAGAACAGCA	60.224	22	ACCAGCAACTACATGGCTGA	59.308	20	167	33	199	TGTCCAGTGCAATAGAACAGCA	60.224	22	TGACCAGCAACTACATGGCT	59.308	20	169	33	201	TGTCCAGTGCAATAGAACAGCA	60.224	22	CAGCAACTACATGGCTGAGC	59.269	20	165	33	197
c94714_g1	(CGA)7	21	322	342	TGTCCAGATTTCCTTGCGCT	59.963	20	CATTTACGCAGCCTTGACGG	59.903	20	129	251	379	ATTTCCTTGCGCTGGAGGAA	59.962	20	CATTTACGCAGCCTTGACGG	59.903	20	122	258	379	TGTCCAGATTTCCTTGCGCT	59.963	20	GCGACTAGACTCCGCGTATC	60.111	20	177	251	427
c57872_g1	(AT)7	14	1379	1392	TGTCCACTCTGCGAATAAGCT	59.449	21	AGAACATTTGGGGGCAGAGG	59.96	20	141	1341	1481	TGTCACTTGCTGAATCCCAGT	59.579	21	GGCAGAGGCACACAGATTGT	60.607	20	280	1190	1469	ACTTGCTGAATCCCAGTTCCA	59.575	21	GGCAGAGGCACACAGATTGT	60.607	20	276	1194	1469
c95857_g1	(GAC)5	15	101	115	TGTCCACAAGAAGCGCAAGA	60.179	20	GCGCGTAGATGAGCACAAAG	59.974	20	161	42	202	TCTGTCCACAAGAAGCGCAA	60.179	20	GCGCGTAGATGAGCACAAAG	59.974	20	163	40	202	TGTCCACAAGAAGCGCAAGA	60.179	20	AGCTTGATGGCAGACAGGTC	60.036	20	141	42	182
c46276_g1	(A)12	12	697	708	TGTCATGTCGGAATCACCATCA	59.764	22	ACCGAAGAAAGATCCATGAGCA	59.763	22	223	659	881	TGTCATGTCGGAATCACCATCA	59.764	22	GACCTGACCAGATCTGATGACA	59.237	22	247	659	905	TGTCATGTCGGAATCACCATCA	59.764	22	TGACCTGACCAGATCTGATGAC	59.237	22	248	659	906
c62793_g1	(AT)7	14	650	663	TGTCATGGTAGCCCTTGCAT	59.375	20	TTGCAATATTACATCAAAAACCAACTT	57.447	27	266	428	693	ATGTCATGGTAGCCCTTGCA	59.375	20	TTGCAATATTACATCAAAAACCAACTT	57.447	27	267	427	693	TCATGGTAGCCCTTGCATTGT	59.994	21	TTGCAATATTACATCAAAAACCAACTT	57.447	27	264	430	693
c46767_g1	(A)11	11	45	55	TGTCATCTGATAAGGTGGTTGAT	57.301	23	GTGTCGTATCGTGTCCGTGT	60.11	20	223	0	222	TGTCATCTGATAAGGTGGTTGAT	57.301	23	CCCGTATCCGTGTCGTATCG	60.111	20	232	0	231	TGTCATCTGATAAGGTGGTTGAT	57.301	23	TGTCGTATCGTGTCCGTGTC	59.833	20	222	0	221
c52665_g1	(T)12	12	368	379	TGTCAGGCTTAGGTTCTGCA	58.944	20	CCCTCATCCCTCGATTTTCCC	60.203	21	220	202	421	TGGGCTTACGAAGTGGATCAC	60.066	21	CCCTCATCCCTCGATTTTCCC	60.203	21	156	266	421	TGTCAGGCTTAGGTTCTGCA	58.944	20	GTTGAAACCCTCATCCCTCGA	59.722	21	227	202	428
c64056_g1	(A)14	14	3585	3598	TGTCACCATTTTTCCTTGGCC	59.309	21	CCCAGTCTGTACTCAAAAACCG	59.194	22	233	3445	3677	GTCACCATTTTTCCTTGGCCT	59.029	21	CCCAGTCTGTACTCAAAAACCG	59.194	22	232	3446	3677	TTGTCACCATTTTTCCTTGGCC	59.896	22	CCCAGTCTGTACTCAAAAACCG	59.194	22	234	3444	3677
c70821_g1	(T)10	10	1241	1250	TGTCACATGCTTCCCCACAA	59.815	20	CACCACTAACACCACCTCGT	59.608	20	262	1071	1332	TGTCACATGCTTCCCCACAA	59.815	20	ACACCACTAACACCACCTCG	59.608	20	263	1071	1333	TTGTCACATGCTTCCCCACA	59.815	20	CACCACTAACACCACCTCGT	59.608	20	263	1070	1332
c58485_g1	(GAT)6	18	1708	1725	TGTCACAGAAGGAACCTGCC	59.891	20	TGAGCAGCATTTGTGAGAGGA	59.651	21	255	1536	1790	AGGAACCTGCCTTTTGGGTT	59.735	20	TGAGCAGCATTTGTGAGAGGA	59.651	21	246	1545	1790	AAGGAACCTGCCTTTTGGGT	59.735	20	TGAGCAGCATTTGTGAGAGGA	59.651	21	247	1544	1790
c115811_g1	(GA)8	16	51	66	TGTCAAGTTTAGACTAAGGCAACA	58.323	24	AGAGCTCCTCCTTAGGCGAA	60.033	20	108	15	122	TGTCAAGTTTAGACTAAGGCAACA	58.323	24	AACCCTAGAGCTCCTCACGT	59.96	20	199	15	213	TGTCAAGTTTAGACTAAGGCAACA	58.323	24	GCGAAACCCTAGAGCTCCTC	59.897	20	203	15	217
c65964_g1	(A)10	10	695	704	TGTCAAGGGTTGTGTTGGGA	59.374	20	GCTCACCACAATCTGCAACG	60.11	20	166	635	800	TGTCAAGGGTTGTGTTGGGA	59.374	20	GGCTCACCACAATCTGCAAC	59.758	20	167	635	801	TGTCAAGGGTTGTGTTGGGA	59.374	20	TAGGGCTCACCACAATCTGC	59.747	20	170	635	804
c111284_g1	(A)10	10	116	125	TGTCAAACCAGATGATCTTCTCT	57.248	23	TCTTTTTGGCATGTCTTCCCT	57.757	21	197	29	225	TGTCAAACCAGATGATCTTCTCT	57.248	23	TCTTTTTGGCATGTCTTCCCTT	58.424	22	197	29	225	TGTCAAACCAGATGATCTTCTCTT	57.881	24	TCTTTTTGGCATGTCTTCCCT	57.757	21	197	29	225
c70605_g1	(A)10	10	183	192	TGTATGTTGCGGGTTGGAGT	59.601	20	GAAGAGGACACTGCTGCTGT	59.965	20	263	62	324	TGTATGTTGCGGGTTGGAGT	59.601	20	GAGGACACTGCTGCTGTAGG	60.108	20	260	62	321	TGTATGTTGCGGGTTGGAGT	59.601	20	TGCTATATCACCGCGCAACA	60.179	20	219	62	280
c78690_g1	(AT)6	12	32	43	TGTATCTCCTCTCCACCTGCA	59.993	21	CGTGCATGCAGACCAAACAA	59.969	20	254	3	256	ATCTCCTCTCCACCTGCACG	61.326	20	CGTGCATGCAGACCAAACAA	59.969	20	251	6	256	GTATCTCCTCTCCACCTGCAC	59.589	21	CGTGCATGCAGACCAAACAA	59.969	20	253	4	256
c64558_g1	(ATG)5	15	466	480	TGTAGTTCTTTCCGACCCAGC	59.998	21	ACAGAGCAATTTGCCCAAGC	59.681	20	252	442	693	TGTAGTTCTTTCCGACCCAGC	59.998	21	CAGAGCAATTTGCCCAAGCT	59.393	20	251	442	692	TGTAGTTCTTTCCGACCCAGC	59.998	21	CAGAGCAATTTGCCCAAGCTT	59.998	21	251	442	692
c68939_g1	(A)10	10	1559	1568	TGTAGTACGTCATGGCGTCG	59.903	20	ATTCATTCGCCCGCAAAACC	60.109	20	250	1407	1656	GTAGTACGTCATGGCGTCGT	59.902	20	ATTCATTCGCCCGCAAAACC	60.109	20	249	1408	1656	TGTAGTACGTCATGGCGTCG	59.903	20	CAGACGTTACCCACTCGACC	60.109	20	231	1407	1637
c134501_g1	(A)10	10	124	133	TGTAGTACACTTGACCGCAGA	58.768	21	GTCCCTTGGGCAGAGTTTGA	59.89	20	252	71	322	TGTAGTACACTTGACCGCAGA	58.768	21	ATAGTGGTCCCTTGGGCAGA	60.253	20	258	71	328	TGTAGTACACTTGACCGCAGA	58.768	21	ATGGCAGATCGCACCAAGTT	60.323	20	204	71	274
c57991_g1	(GA)6	12	989	1000	TGTAGGTCGTCCACACTCCA	60.179	20	GCGGCCAATCCCTCATTTTC	59.897	20	262	782	1043	TTCTTGTTCAGATCCGGCGG	60.391	20	AGTAGGGCCATTGACCTCCT	59.955	20	246	823	1068	TTCTTGTTCAGATCCGGCGG	60.391	20	GCGGCCAATCCCTCATTTTC	59.897	20	221	823	1043
c84944_g1	(A)10	10	68	77	TGTAGGAATAACCGAGGCTGA	58.258	21	GCCCCTAACAAGAAGCCCTG	60.681	20	108	38	145	TGTAGGAATAACCGAGGCTGA	58.258	21	CCCCTAACAAGAAGCCCTGT	59.301	20	107	38	144	AGGAATAACCGAGGCTGATTCA	59.228	22	GCCCCTAACAAGAAGCCCTG	60.681	20	105	41	145
c42698_g1	(T)10	10	882	891	TGTAGGAACGAACGGTGGTG	59.968	20	CTTAGCAGCCCACCTCACAA	59.963	20	129	854	982	TGGTGTAGGAACGAACGGTG	59.968	20	CTTAGCAGCCCACCTCACAA	59.963	20	132	851	982	GTGTAGGAACGAACGGTGGT	59.967	20	CTTAGCAGCCCACCTCACAA	59.963	20	130	853	982
c64103_g2	(A)15	15	3750	3764	TGTAGCTTTCTTGCTTGGGGT	59.855	21	TGGACATAAAATTCTCCATCCGT	57.889	23	101	3711	3811	TGTAGCTTTCTTGCTTGGGGT	59.855	21	GGACATAAAATTCTCCATCCGTCA	58.877	24	100	3711	3810	TGTAGCTTTCTTGCTTGGGGT	59.855	21	TGGACATAAAATTCTCCATCCGTC	58.877	24	101	3711	3811
c12626_g1	(CA)7	14	257	270	TGTAGCTTCTAGGTTGCATGCA	60.027	22	AGAAATAACTGGGCCATATCTCTGT	59.629	25	138	209	346	GCTTCTAGGTTGCATGCAAGA	58.913	21	AGAAATAACTGGGCCATATCTCTGT	59.629	25	134	213	346	AGCTTCTAGGTTGCATGCAAG	58.91	21	AGAAATAACTGGGCCATATCTCTGT	59.629	25	135	212	346
c93896_g1	(TTG)5	15	32	46	TGTAGCCGACCCCACGTA	59.965	18	TCAGTCATGCAACACCCGAA	59.892	20	126	0	125	TGTAGCCGACCCCACGTAG	61.048	19	TCAGTCATGCAACACCCGAA	59.892	20	126	0	125	TGTAGCCGACCCCACGTA	59.965	18	CTCAGTCATGCAACACCCGA	60.321	20	127	0	126
c59872_g1	(TTG)5	15	32	46	TGTAGCCAACCCCACGTAG	59.023	19	CAAAGTTAGGTCGTGCAGCG	59.836	20	107	0	106	TGTAGCCAACCCCACGTAG	59.023	19	ACAAAGTTAGGTCGTGCAGC	58.773	20	108	0	107	TGTAGCCAACCCCACGTAG	59.023	19	AAAGTTAGGTCGTGCAGCGC	61.566	20	106	0	105
c50416_g2	(T)10	10	154	163	TGTAGCATTCTTCTCTCATGTTTTT	57.25	25	CCAGCATCACAACCAACAGC	60.039	20	117	75	191	ATGTAGCATTCTTCTCTCATGTTTT	57.065	25	CCAGCATCACAACCAACAGC	60.039	20	118	74	191	TCCTTCTTTATTGGCTATATTTCACCA	58.721	27	CCAGCATCACAACCAACAGC	60.039	20	185	7	191
c60176_g2	(AGG)5	15	768	782	TGTAGATGATGCGGCCGATC	60.038	20	CTCTCCTCCCTCTCCCTCTC	59.521	20	211	597	807	GTACCAGTGGAATGGGGTCG	60.108	20	CTCTCCTCCCTCTCCCTCTC	59.521	20	150	658	807	GTGTAGATGATGCGGCCGAT	60.32	20	CTCTCCTCCCTCTCCCTCTC	59.521	20	212	596	807
c68983_g1	(CT)9	18	978	995	TGTAGAAGGCCAATGCTGCA	59.962	20	GAGGGTCGGATCAGCTAACG	59.969	20	251	793	1043	TTCGATCCATCAGCGAAGGG	59.895	20	GAGGGTCGGATCAGCTAACG	59.969	20	167	877	1043	TGTAGAAGGCCAATGCTGCA	59.962	20	TCGGATCAGCTAACGACAGC	59.899	20	246	793	1038
c55800_g1	(T)11	11	212	222	TGTACTGTTCCTGAAGGTGCT	58.953	21	TCCTTTGCCATTCATCATTCGA	58.381	22	126	160	285	TGTACTGTTCCTGAAGGTGCTT	59.562	22	TCCTTTGCCATTCATCATTCGA	58.381	22	126	160	285	TTGTACTGTTCCTGAAGGTGCT	59.562	22	TCCTTTGCCATTCATCATTCGA	58.381	22	127	159	285
c68431_g2	(CAT)5	15	2236	2250	TGTACTGTAGCCTGGAGCCT	59.959	20	CCATGAATCAGGTCTGGGCA	59.743	20	102	2172	2273	TGTACTGTAGCCTGGAGCCT	59.959	20	TGCCATGAATCAGGTCTGGG	59.743	20	104	2172	2275	ACCACAAGCTATCGGCAGTT	59.675	20	CCATGAATCAGGTCTGGGCA	59.743	20	176	2098	2273
c63943_g6	(A)14	14	405	418	TGTACTGAGAGCTGCAGCAG	59.754	20	ACATAGTGCTGCTGACAACCA	59.928	21	275	267	541	GTACTGAGAGCTGCAGCAGT	59.754	20	ACATAGTGCTGCTGACAACCA	59.928	21	274	268	541	AGAAGGTTGCTGGAAGCTGG	60.251	20	ACATAGTGCTGCTGACAACCA	59.928	21	161	381	541
c59654_g1	(T)10	10	1770	1779	TGTACTCAAAGGCCTGCCAG	59.963	20	TCGTCAAAATTAATGCACATCTAAATT	57.146	27	144	1672	1815	GGCCTGCCAGCTTCTGATAA	60.107	20	TCGTCAAAATTAATGCACATCTAAATT	57.146	27	134	1682	1815	AGGAGGAATCCAGGAGAGCA	59.659	20	TCGTCAAAATTAATGCACATCTAAATT	57.146	27	239	1577	1815
c64395_g2	(A)10	10	341	350	TGTACATGCAGGCACAAAGC	59.402	20	TCAACCCAAAAGATCATGCGG	59.182	21	272	103	374	TGTACATGCAGGCACAAAGC	59.402	20	TGTCAACCCAAAAGATCATGCG	59.771	22	274	103	376	TGTACATGCAGGCACAAAGC	59.402	20	CAACCCAAAAGATCATGCGG	57.717	20	271	103	373
c128871_g1	(A)12	12	199	210	TGTACAGCCTGAAGCCGAAG	60.037	20	CCCAGTCTGCGTTTGCTACT	60.321	20	199	89	287	GTGCGCCTGATCTAAATGCG	60.042	20	CCCAGTCTGCGTTTGCTACT	60.321	20	238	50	287	TGTACAGCCTGAAGCCGAAG	60.037	20	CGTTTGCTACTGTGGCGTTG	60.384	20	190	89	278
c68097_g1	(ATA)6	18	196	213	TGTAATGGATGCCATGGCCT	59.443	20	AAAGGTGCATCGGGGTAAGG	60.034	20	222	101	322	GTGTAATGGATGCCATGGCC	59.324	20	AAAGGTGCATCGGGGTAAGG	60.034	20	223	100	322	TGTAATGGATGCCATGGCCT	59.443	20	GGTGCATCGGGGTAAGGATT	59.817	20	219	101	319
c117476_g1	(T)10	10	497	506	TGTAAGCTGAACCAAGGCCA	59.524	20	GTATGTCTGGTGTTGCCCGA	60.037	20	196	439	634	TGTAAGCTGAACCAAGGCCA	59.524	20	ATGTCTGGTGTTGCCCGATT	59.962	20	194	439	632	TGTAAGCTGAACCAAGGCCA	59.524	20	TGTCTGGTGTTGCCCGATTT	60.179	20	193	439	631
c71117_g1	(AAC)5	15	227	241	TGTAACTCACGTAATTTGTGAAACT	57.457	25	TATTCATGTGGCCGATCCCA	58.864	20	126	154	279	ACTTGTAACTCACGTAATTTGTGAA	57.457	25	TATTCATGTGGCCGATCCCA	58.864	20	129	151	279	ACAACTAAGATACTTGTAACTCACGT	58.345	26	TATTCATGTGGCCGATCCCA	58.864	20	140	140	279
c57967_g1	(T)10	10	6086	6095	TGTAACCCACTGGAAAGCCC	59.888	20	CTGCAGGTCCACATTTCCCA	60.251	20	110	6038	6147	ACCCAGCTTGTCAATGGGTT	59.812	20	TTCCCACAGAAGGCCATTGG	60.252	20	271	5863	6133	TGTAACCCACTGGAAAGCCC	59.888	20	AGAGCTGCAGGTCCACATTT	59.597	20	114	6038	6151
c20343_g1	(A)10	10	128	137	TGGTTTTCTTTGTCGGAGTTCG	59.39	22	TCCAGCATCAAGGGATCCATC	59.577	21	230	93	322	TGGTTTTCTTTGTCGGAGTTCG	59.39	22	CAGCATCAAGGGATCCATCCT	59.576	21	228	93	320	TGGTTTTCTTTGTCGGAGTTCG	59.39	22	TCCAGCATCAAGGGATCCAT	58.474	20	230	93	322
c26967_g1	(A)10	10	819	828	TGGTTTTCTCACCGTTGGCA	60.394	20	GGGATTTGTGCTGTTTGGGC	60.321	20	215	737	951	TGGTTTTCTCACCGTTGGCA	60.394	20	GGATTTGTGCTGTTTGGGCA	59.608	20	214	737	950	ATTTTGGTTGGCATGCTGCG	60.671	20	GGGATTTGTGCTGTTTGGGC	60.321	20	271	681	951
c65031_g1	(T)13	13	1470	1482	TGGTTTTCCTTTTGCGGCTT	59.173	20	CACTTGGATCAAAAGATCAGATACCA	59.175	26	211	1329	1539	TGGTTTTCCTTTTGCGGCTT	59.173	20	TGAATCACAATTTCACTTGGATCA	57.102	24	224	1329	1552	TGGTTTTCCTTTTGCGGCTT	59.173	20	TGATGAATCACAATTTCACTTGGA	57.102	24	227	1329	1555
c61886_g1	(T)11	11	128	138	TGGTTTTCAGGGTAGGGATCA	58.362	21	GCAGTTCCCAAACAGACCCT	60.179	20	264	78	341	TGAATGGTTTTCAGGGTAGGGA	59.01	22	GCAGTTCCCAAACAGACCCT	60.179	20	268	74	341	TGGTTTTCAGGGTAGGGATCAT	58.802	22	GCAGTTCCCAAACAGACCCT	60.179	20	264	78	341
c8525_g1	(TAA)7	21	72	92	TGGTTTGAGCTCCACTTGAA	57.273	20	TGGTAGTTGGCAAGCACGAT	59.964	20	204	32	235	TTGGTTTGAGCTCCACTTGA	57.273	20	TGGTAGTTGGCAAGCACGAT	59.964	20	205	31	235	TGGTTTGAGCTCCACTTGAA	57.273	20	AGGCTGGTCCACTCAATTGG	59.961	20	221	32	252
c51677_g1	(A)10	10	118	127	TGGTTTGAAAATAGACAATGAATGCT	58.331	26	TCAACATTATTTGGCGTCCGT	58.572	21	217	41	257	TGGTTTGAAAATAGACAATGAATGC	57.112	25	TCAACATTATTTGGCGTCCGT	58.572	21	217	41	257	TGGTTTGAAAATAGACAATGAATGCT	58.331	26	TCAACATTATTTGGCGTCCGTT	59.185	22	217	41	257
c57901_g1	(GA)9	18	64	81	TGGTTTCTTCTCTTCGTTGCTC	58.869	22	ACAGGAGCTTGTTAAGGCCC	59.962	20	250	22	271	TGGTTTCTTCTCTTCGTTGCTCT	60.181	23	ACAGGAGCTTGTTAAGGCCC	59.962	20	250	22	271	TGAGCTTGGTTTCTTCTCTTCGT	60.181	23	ACAGGAGCTTGTTAAGGCCC	59.962	20	256	16	271
c69778_g1	(T)10	10	705	714	TGGTTTCCCTTGCTTGTTGC	59.536	20	AAAGTGCAGTTTGGGGGTCA	60.033	20	122	675	796	TGGTTTCCCTTGCTTGTTGC	59.536	20	ACCGCCAACAAAGAACCTCA	60.107	20	202	675	876	TGGTTTCCCTTGCTTGTTGC	59.536	20	AAGTGCAGTTTGGGGGTCAT	59.812	20	121	675	795
c94251_g1	(AT)8	16	333	348	TGGTTTCAGTGCCCAGACTT	59.449	20	TCCTAACCGCCAAAGCAACA	60.179	20	270	237	506	TTGGTTTCAGTGCCCAGACT	59.449	20	TCCTAACCGCCAAAGCAACA	60.179	20	271	236	506	TGGTTTCAGTGCCCAGACTT	59.449	20	CCGCCAAAGCAACAATCAGT	59.685	20	264	237	500
c60293_g1	(T)13	13	2016	2028	TGGTTGTCTCCTCTGCATGG	59.674	20	ACCAATGTGTACAGTAACAGGCA	60.181	23	264	1807	2070	TGGTTGTCTCCTCTGCATGG	59.674	20	CCAATGTGTACAGTAACAGGCA	58.592	22	263	1807	2069	TGGTTGTCTCCTCTGCATGG	59.674	20	ACCAATGTGTACAGTAACAGGC	58.591	22	264	1807	2070
c63943_g6	(T)13	13	674	686	TGGTTGTCAGCAGCACTATGT	59.928	21	CCACCCCAAAACCCTCTCAA	59.813	20	203	521	723	TGGTTGTCAGCAGCACTATGT	59.928	21	TTCCACCCCAAAACCCTCTC	59.519	20	205	521	725	TCTTTTGGTTGTCAGCAGCAC	59.595	21	CCACCCCAAAACCCTCTCAA	59.813	20	208	516	723
c66136_g1	(A)10	10	779	788	TGGTTGGGTAGACATATATTTGAGA	57.316	25	ACCAACTCCTAACAGATTCCTG	57.44	22	200	650	849	TGGTTGGGTAGACATATATTTGAGAA	57.903	26	ACCAACTCCTAACAGATTCCTG	57.44	22	200	650	849	ATGGTTGGGTAGACATATATTTGAGA	57.725	26	ACCAACTCCTAACAGATTCCTG	57.44	22	201	649	849
c68139_g1	(T)10	10	904	913	TGGTTGGGATCAGGGAAGAGA	60.203	21	GCAAAACAAACCCTCTCCACA	59.246	21	218	752	969	TGGTTGGGATCAGGGAAGAGA	60.203	21	ACAAACCCTCTCCACATGACA	59.226	21	213	752	964	GCTGAAGGAGTGAAACAAGCC	59.732	21	GCAAAACAAACCCTCTCCACA	59.246	21	186	784	969
c71214_g1	(TGA)5	15	972	986	TGGTTGGCTAGAAGTTGTTCGA	59.897	22	AATGGGGGAAGGCAATACCC	59.735	20	167	844	1010	TGGTTGGCTAGAAGTTGTTCG	58.51	21	AATGGGGGAAGGCAATACCC	59.735	20	167	844	1010	GGTTGGCTAGAAGTTGTTCGA	58.237	21	AATGGGGGAAGGCAATACCC	59.735	20	166	845	1010
c124591_g1	(T)11	11	212	222	TGGTTGGCCTTTTGTGCAAT	59.164	20	TGTACATGCCTGAGACTCCT	57.762	20	160	151	310	ATGGTTGGCCTTTTGTGCAA	59.164	20	TGTACATGCCTGAGACTCCT	57.762	20	161	150	310	TGGTTGGCCTTTTGTGCAAT	59.164	20	TTGTACATGCCTGAGACTCCT	58.46	21	161	151	311
c57626_g1	(T)11	11	906	916	TGGTTGGAGTGGCAACTGTT	60.034	20	TCCCCCAACACAGCATGAAA	59.813	20	235	720	954	TGGTTGGAGTGGCAACTGTT	60.034	20	TTGAATCCCCCAACACAGCA	59.813	20	240	720	959	TTGGTTGGAGTGGCAACTGT	60.034	20	TCCCCCAACACAGCATGAAA	59.813	20	236	719	954
c85671_g1	(A)10	10	139	148	TGGTTGGACTGGAACTGTGT	59.084	20	ACCAACAAGCCTGAGCATCA	59.889	20	199	7	205	TGGTTGGACTGGAACTGTGT	59.084	20	ACACCAACAAGCCTGAGCAT	60.179	20	201	7	207	AGCCTGATGAAGCAACTGTGA	59.927	21	ACCAACAAGCCTGAGCATCA	59.889	20	108	98	205
c70413_g1	(A)14	14	31	44	TGGTTGCTTGAAGTTAGAAATTGT	57.536	24	TGTTGCAGTGGTTTGTTTTTCCT	59.993	23	249	2	250	TGGTTGCTTGAAGTTAGAAATTGT	57.536	24	TGTTGCAGTGGTTTGTTTTTCC	58.67	22	249	2	250	TGGTTGCTTGAAGTTAGAAATTGT	57.536	24	CTGTTGCAGTGGTTTGTTTTTCC	59.629	23	250	2	251
c49460_g1	(TGG)5	15	745	759	TGGTTGCGGAGGTATTGTCC	60.036	20	CCACTGTCCCCCGTACTAGA	60.034	20	197	660	856	GCGGAGGAATTCGAGTACGT	59.9	20	CCACTGTCCCCCGTACTAGA	60.034	20	255	602	856	GTGTTCCAGTCCCGGAGTTT	59.892	20	CCACTGTCCCCCGTACTAGA	60.034	20	173	684	856
c119495_g1	(T)11	11	344	354	TGGTTGCCATGGTTGCAAAG	59.894	20	TGTCAACTTGATCAATCTGCAAA	57.229	23	213	198	410	TGGTTGCCATGGTTGCAAAG	59.894	20	TTGTCAACTTGATCAATCTGCAA	57.229	23	214	198	411	GGTTGCCATGGTTGCAAAGT	59.893	20	TGTCAACTTGATCAATCTGCAAA	57.229	23	212	199	410
c45654_g1	(T)12	12	598	609	TGGTTGCACTGAGATTAATGCA	58.58	22	CCCTTTCTCGCCATCCTTGA	59.747	20	262	509	770	TGGTTGCACTGAGATTAATGCA	58.58	22	AATGAACCCCCTTTCTCGCC	60.323	20	270	509	778	TGGTTGCACTGAGATTAATGCA	58.58	22	TGGCTGTGATGTGCGCATAT	60.464	20	205	509	713
c60270_g1	(CCG)5	15	567	581	TGGTTGAACAGATCCCAGGC	59.962	20	TCAAGTTGGTCGGCCTTCTC	59.965	20	135	482	616	TGGTTGAACAGATCCCAGGC	59.962	20	TTCGCCGGCTTATTTTTCGC	60.179	20	213	482	694	TGGTTGAACAGATCCCAGGC	59.962	20	CGTCTTTTCCGCCGATTTCG	60.247	20	229	482	710
c77468_g1	(A)10	10	207	216	TGGTTCTCTGCTTGAGGATGG	59.72	21	TGTGCTGTAATAATTGGCTAGTTAAAC	58.544	27	133	179	311	TGGTTCTCTGCTTGAGGATGG	59.72	21	TGTGCTGTAATAATTGGCTAGTTAAA	57.431	26	133	179	311	TGGTTCTCTGCTTGAGGATGG	59.72	21	GTGCTGTAATAATTGGCTAGTTAAACT	58.325	27	132	179	310
c28051_g1	(GGT)5	15	302	316	TGGTTCTCAACGGAGCAGAC	59.966	20	ATCCTCGGTGGTGGAGAAGA	59.959	20	116	257	372	TGGTTCTCAACGGAGCAGAC	59.966	20	CATCCTCGGTGGTGGAGAAG	59.823	20	117	257	373	CCAGTGTTGCAGCAGTAAGC	59.761	20	ATCCTCGGTGGTGGAGAAGA	59.959	20	206	167	372
c69952_g1	(T)11	11	1219	1229	TGGTTCCCGTTATTGGTCCT	58.636	20	TCCTCAAGGACCACAAGATAAGC	60.055	23	236	1081	1316	TGGTTCCCGTTATTGGTCCT	58.636	20	TCAAGGACCACAAGATAAGCACA	59.928	23	233	1081	1313	TGGTTCCCGTTATTGGTCCT	58.636	20	ACAAAGATTCCTCAAGGACCACA	59.862	23	244	1081	1324
c95272_g1	(T)10	10	52	61	TGGTTCATTGAGGACAGCGT	59.604	20	ACGGGTGTATCTTGGTCAGC	59.751	20	220	17	236	AGGACAGCGTTTGATCTCGT	59.396	20	ACGGGTGTATCTTGGTCAGC	59.751	20	210	27	236	TGGTTCATTGAGGACAGCGT	59.604	20	CGGGTGTATCTTGGTCAGCT	59.463	20	219	17	235
c90299_g1	(ATG)5	15	94	108	TGGTTATAGGACTTCCAAAGGCT	59.15	23	GTAAGCCACCACCAGATGCT	60.035	20	160	26	185	AGTTGACACCATTCTTAGCATGG	58.988	23	GTAAGCCACCACCAGATGCT	60.035	20	180	6	185	TGGTTATAGGACTTCCAAAGGCT	59.15	23	TAAGCCACCACCAGATGCTC	59.747	20	159	26	184
c59823_g1	(T)10	10	47	56	TGGTTAAGATTGTCAGAAAAACAGT	57.361	25	GCTGCATGAGAAAGACAGCA	58.837	20	100	1	100	TGGTTAAGATTGTCAGAAAAACAGT	57.361	25	TGCTGCATGAGAAAGACAGC	58.837	20	101	1	101	TGGTTAAGATTGTCAGAAAAACAGT	57.361	25	TTGCTGCATGAGAAAGACAGC	59.461	21	102	1	102
c60046_g1	(T)12	12	242	253	TGGTGTTTCCGGCATATGGT	59.67	20	TCAGAAAGGAACATCAAGGGTGA	59.606	23	214	79	292	CCCGTATGGACCTCTTCCCT	60.399	20	TCAGAAAGGAACATCAAGGGTGA	59.606	23	279	14	292	TCCGTATTGGTGTTTCCGGC	60.674	20	TCAGAAAGGAACATCAAGGGTGA	59.606	23	221	72	292
c43156_g1	(T)10	10	200	209	TGGTGTTTAGTGACTGCATCAGA	59.929	23	GCTGTTCTGCACGGATCAAC	59.833	20	238	135	372	TGGTGTTTAGTGACTGCATCAGA	59.929	23	TTCTTCTGGGGCTGTTCTGC	60.251	20	248	135	382	TGGTGTTTAGTGACTGCATCAG	58.598	22	GCTGTTCTGCACGGATCAAC	59.833	20	238	135	372
c57548_g1	(AT)7tgactattcaatttacatgttctacaggttgggaaatggtagtttccaagggtgtttttatac(T)10	87	1197	1283	TGGTGTTGCTGAAGAATGCA	58.31	20	CCTGAACAGGTTTCATGCTTGT	59.375	22	239	1129	1367	TGGTGTTGCTGAAGAATGCA	58.31	20	ACTGCAAACCAAATCAGTGGA	58.335	21	186	1129	1314	TGGAGATGGATTGCAAGTTGC	59.179	21	ACTGCAAACCAAATCAGTGGA	58.335	21	249	1066	1314
c32026_g1	(TA)7	14	95	108	TGGTGTGGTTGTGGCTTTCT	60.034	20	GGTACACGATCGAGCGTCAA	60.179	20	193	2	194	TGGTGTGGTTGTGGCTTTCT	60.034	20	GAGGTACACGATCGAGCGTC	60.316	20	195	2	196	CTGGTGTGGTTGTGGCTTTC	59.615	20	GGTACACGATCGAGCGTCAA	60.179	20	194	1	194
c61512_g1	(T)10	10	1487	1496	TGGTGTGGCTCTGTGGTTTT	60.034	20	AGGAAATCGAGAGCAAAAACGA	58.601	22	107	1421	1527	ACCGGTTTTTCTGATGCCCT	59.888	20	AGGAAATCGAGAGCAAAAACGA	58.601	22	202	1326	1527	TTTCTGGTGGTGTGGCTCTG	60.179	20	AGGAAATCGAGAGCAAAAACGA	58.601	22	114	1414	1527
c56445_g2	(A)10	10	1165	1174	TGGTGTGCACTGCCATGATT	60.54	20	TGCAATGGTCATTCCCGTCA	59.963	20	120	1130	1249	TTGGTGTGCACTGCCATGAT	60.54	20	TGCAATGGTCATTCCCGTCA	59.963	20	121	1129	1249	ATTGGTGTGCACTGCCATGA	60.54	20	TGCAATGGTCATTCCCGTCA	59.963	20	122	1128	1249
c59934_g1	(AT)7	14	331	344	TGGTGTGACGAGGTGATCTG	59.397	20	TGCTGAGATACAACTCTCTCCT	58.025	22	250	282	531	GGTGTGACGAGGTGATCTGA	59.111	20	TGCTGAGATACAACTCTCTCCT	58.025	22	249	283	531	TGGTGTGACGAGGTGATCTG	59.397	20	TGCTGAGATACAACTCTCTCCTT	58.652	23	250	282	531
c70260_g1	(T)11	11	4033	4043	TGGTGTCAAGTAAGTTGCTGC	59.053	21	ACGCTGGAAAACACGCCTAT	60.321	20	233	4009	4241	TGGACTCAGGATGGTATCAGC	58.958	21	ACGCTGGAAAACACGCCTAT	60.321	20	271	3971	4241	GGACTCAGGATGGTATCAGCT	58.675	21	ACGCTGGAAAACACGCCTAT	60.321	20	270	3972	4241
c119317_g1	(T)11	11	52	62	TGGTGTAGCACGTTGACAGG	60.25	20	GGCATTGAAATCATCCCACGG	59.932	21	188	5	192	GGTGTAGCACGTTGACAGGT	60.25	20	GGCATTGAAATCATCCCACGG	59.932	21	187	6	192	GGTGGTGTAGCACGTTGACA	60.531	20	GGCATTGAAATCATCCCACGG	59.932	21	190	3	192
c76471_g1	(A)10	10	82	91	TGGTGTACCTCCTCCATGCT	60.253	20	GCAGGCTCCTTAATCCGACT	59.534	20	218	3	220	TGGTGTACCTCCTCCATGCT	60.253	20	AGCAGGCTCCTTAATCCGAC	59.534	20	219	3	221	CCTCCTCCATGCTATGAGCC	59.676	20	GCAGGCTCCTTAATCCGACT	59.534	20	211	10	220
c123933_g1	(TGA)5	15	104	118	TGGTGGTTTGACTGAGATGCT	59.579	21	TGCACCCAGGATTTGAAAGA	57.326	20	155	27	181	TGGTGGTTTGACTGAGATGCT	59.579	21	TGCACCCAGGATTTGAAAGATG	59.173	22	155	27	181	TGGTGGTTTGACTGAGATGCT	59.579	21	GCACCCAGGATTTGAAAGATGT	59.172	22	154	27	180
c87103_g1	(AG)6	12	193	204	TGGTGGGCGAGTCTCTCTTA	59.961	20	TTGAGTAGCCGCATCCCTTG	60.108	20	223	24	246	TGGTGGGCGAGTCTCTCTTA	59.961	20	GGCTTCGATCGGTCTTGAGT	59.826	20	237	24	260	TGGTGGGCGAGTCTCTCTTA	59.961	20	CTTGAGTAGCCGCATCCCTT	59.821	20	224	24	247
c137296_g1	(A)11	11	94	104	TGGTGGGAATTTGAGTGCAAG	59.037	21	AAACCCGGCGAGGTAAACTT	59.891	20	154	65	218	GGTTGTGTTTGAATGGTGGGA	58.964	21	AAACCCGGCGAGGTAAACTT	59.891	20	167	52	218	AGGTTGTGTTTGAATGGTGGG	58.961	21	AAACCCGGCGAGGTAAACTT	59.891	20	168	51	218
c48276_g1	(GAA)5	15	262	276	TGGTGGCTCAAAGCTTGTTTG	59.863	21	ACTGTCAGCAACGAGTCCTG	59.967	20	146	185	330	TGGTGGCTCAAAGCTTGTTTG	59.863	21	CTACAGTGGGGAGTCGCTTC	59.826	20	212	185	396	TGGTGGCTCAAAGCTTGTTTG	59.863	21	CTTCTACAGTGGGGAGTCGC	59.826	20	215	185	399
c53790_g2	(A)12	12	50	61	TGGTGGAGACTTACCGAAGA	57.702	20	GAGGGGGCTCAGCATTGAAT	60.106	20	141	22	162	AGTTTGGTGGAGACTTACCGA	58.677	21	GAGGGGGCTCAGCATTGAAT	60.106	20	145	18	162	TGGAGACTTACCGAAGAAAGGG	59.434	22	GAGGGGGCTCAGCATTGAAT	60.106	20	138	25	162
c134421_g1	(T)12	12	86	97	TGGTGGAATTAGAGAGGAGGA	57.223	21	CAATTGCACGCAACAGACCA	59.969	20	109	30	138	TGGTGGAATTAGAGAGGAGGA	57.223	21	GCACGCAACAGACCAATACG	60.179	20	104	30	133	TGGTGGAATTAGAGAGGAGGATG	59.03	23	CAATTGCACGCAACAGACCA	59.969	20	109	30	138
c53370_g1	(A)10	10	1564	1573	TGGTGCTTTTCTGTTGGGGT	60.033	20	CTCTGGACCCAAACCGTGAA	59.892	20	204	1525	1728	TGGTGCTTTTCTGTTGGGGT	60.033	20	ACATGCTCTGGACCCAAACC	60.251	20	209	1525	1733	GTGGTGCTTTTCTGTTGGGG	59.611	20	CTCTGGACCCAAACCGTGAA	59.892	20	205	1524	1728
c38411_g1	(A)11	11	687	697	TGGTGCTTGAAGCTGACAGA	59.531	20	CTGATCCCAGTATTTGAGGTTGA	57.897	23	259	522	780	TGGTGCTTGAAGCTGACAGA	59.531	20	TGATCCCAGTATTTGAGGTTGATCT	59.57	25	258	522	779	TGTGCAAAAAGGGTGGCAAG	59.822	20	TCTTCATGCAATTTTGTTGAGTGT	58.095	24	253	489	741
c113384_g1	(T)10	10	379	388	TGGTGCTGCTGCTAGCTTTA	59.675	20	TGCCAATAAGCACAAGTAAAGCA	59.428	23	102	320	421	GGTGCTGCTGCTAGCTTTAC	59.27	20	TGCCAATAAGCACAAGTAAAGCA	59.428	23	101	321	421	TGGTGCTGCTGCTAGCTTTA	59.675	20	TGCCAATAAGCACAAGTAAAGCAA	59.961	24	102	320	421
c54475_g1	(A)10	10	92	101	TGGTGCCTTGATGATCTGGA	58.712	20	GGAAGCCTAGTCTCAGTGCC	59.823	20	258	53	310	TTGGTGCCTTGATGATCTGGA	59.365	21	GGAAGCCTAGTCTCAGTGCC	59.823	20	259	52	310	TGGTGCCTTGATGATCTGGA	58.712	20	GCCTAGTCTCAGTGCCTTGT	59.389	20	254	53	306
c62199_g1	(A)10	10	38	47	TGGTGCCTGCCAACTACAAT	59.888	20	CTGGGGGCATTCAGACTTCA	59.671	20	219	11	229	TGGTGCCTGCCAACTACAAT	59.888	20	ACTGGGGGCATTCAGACTTC	59.67	20	220	11	230	AAAGTGGTGCCTGCCAACTA	59.815	20	CTGGGGGCATTCAGACTTCA	59.671	20	223	7	229
c25966_g1	(T)11	11	101	111	TGGTGCAGACCTATTTGGACA	59.298	21	ACTCAATGGCTTAATGTCTCACA	58.09	23	179	40	218	TGGTGCAGACCTATTTGGACAA	59.893	22	ACTCAATGGCTTAATGTCTCACA	58.09	23	179	40	218	TGGTGCAGACCTATTTGGACA	59.298	21	AACTCAATGGCTTAATGTCTCACA	58.684	24	180	40	219
c71016_g1	(A)13	13	396	408	TGGTGCACCTTATACTCTCCA	58.172	21	TGCGGATACATTGAAAGGCAG	58.984	21	175	262	436	TGGTGCACCTTATACTCTCCA	58.172	21	TGCGGATACATTGAAAGGCA	57.879	20	175	262	436	GCCTTTTAGAATGACTCACGCT	58.997	22	TGCGGATACATTGAAAGGCAG	58.984	21	263	174	436
c66278_g1	(ATT)5tttttgggtgatcttttaatag(A)10	47	2549	2595	TGGTGCACCTACTCAGCAAG	59.965	20	ACATCCTTGGACAACAATCGA	57.583	21	241	2417	2657	CTGGTGCACCTACTCAGCAA	59.965	20	ACATCCTTGGACAACAATCGA	57.583	21	242	2416	2657	TTCCGTGCGTGCAGAAATTG	60.041	20	ACATCCTTGGACAACAATCGA	57.583	21	195	2463	2657
c67906_g1	(T)11	11	1660	1670	TGGTGATTGAGCACTCCGAG	59.753	20	TCTCTAATTACAGCATCCTCGAGG	59.479	24	160	1566	1725	GCACTCCGAGATGACAAGGT	59.752	20	TCTCTAATTACAGCATCCTCGAGG	59.479	24	150	1576	1725	TGGTGATTGAGCACTCCGAG	59.753	20	CTCTAATTACAGCATCCTCGAGG	58.196	23	159	1566	1724
c66248_g1	(GAA)5	15	54	68	TGGTGATGATGAAGAAGATGATGA	57.757	24	AAAGCCAGTCAGCGGCTAAT	60.035	20	109	22	130	TGATGGTGATGATGAAGAAGATGA	57.757	24	AAAGCCAGTCAGCGGCTAAT	60.035	20	112	19	130	TGAAGAAGATGATGGTGATGATGA	57.757	24	AAAGCCAGTCAGCGGCTAAT	60.035	20	121	10	130
c134226_g1	(A)11	11	174	184	TGGTGAGAGAAAATGGGCTT	57.022	20	GCATCCATCTAGCTTGCAGC	59.408	20	263	38	300	TTGGTGAGAGAAAATGGGCT	57.022	20	GCATCCATCTAGCTTGCAGC	59.408	20	264	37	300	TTGGTGAGAGAAAATGGGCTT	57.757	21	GCATCCATCTAGCTTGCAGC	59.408	20	264	37	300
c54929_g1	(T)13	13	798	810	TGGTGACATCTGGTCCATGA	58.345	20	CCAGTCTGAAACCCCTAGGC	59.747	20	186	698	883	ATTGTTTGGCTGGAAAGGCT	58.279	20	CCAGTCTGAAACCCCTAGGC	59.747	20	218	666	883	TGTTTGGCTGGAAAGGCTAG	58.09	20	CCAGTCTGAAACCCCTAGGC	59.747	20	216	668	883
c54836_g1	(T)12	12	1183	1194	TGGTGACATCAAGGTCCAGC	59.963	20	ACGTTGACTTGACCGAATGT	57.766	20	243	1042	1284	TGGTGACATCAAGGTCCAGC	59.963	20	ACGTTGACTTGACCGAATGTTG	59.713	22	243	1042	1284	TATTTCGAGTCGGCACAGGG	59.825	20	ACGTTGACTTGACCGAATGT	57.766	20	216	1069	1284
c24546_g1	(T)12	12	143	154	TGGTGAAGGTGGAGGAGGAA	60.105	20	CCATTCACCCATTCTACAAGCC	59.31	22	188	25	212	ATGGTGAAGGTGGAGGAGGA	59.881	20	CCATTCACCCATTCTACAAGCC	59.31	22	189	24	212	AAGTGGATGGGGTGTTGCTT	59.812	20	CCATTCACCCATTCTACAAGCC	59.31	22	170	43	212
c65903_g1	(GA)6	12	29	40	TGGTGAAGGATGAGAGAGGGA	59.637	21	TGGGGAAGTAATTCGACCGC	60.108	20	126	1	126	TGGTGAAGGATGAGAGAGGGA	59.637	21	AGCAGCTGTGATGAGAGCAG	60.108	20	178	1	178	TGGTGAAGGATGAGAGAGGGA	59.637	21	TAATTCGACCGCCTGGACTG	59.825	20	118	1	118
c40621_g1	(A)11	11	232	242	TGGTGAAGCAATTGCACTCT	58.015	20	TGGTGTTTGGTTGCTTGTGC	60.108	20	183	142	324	TGGTGAAGCAATTGCACTCT	58.015	20	TGGTCTGTTGTAGCTGGGTG	59.604	20	218	142	359	TGGTGAAGCAATTGCACTCTT	58.69	21	TGGTGTTTGGTTGCTTGTGC	60.108	20	183	142	324
c41808_g1	(TG)6	12	217	228	TGGTCTTGTCTGTGGGCATC	59.963	20	TCGCGACACCACCTTTTACA	59.896	20	171	89	259	GATGGTCTTGTCTGTGGGCA	59.963	20	TCGCGACACCACCTTTTACA	59.896	20	173	87	259	CCGGTCTCGCTGAAGAAAGT	60.038	20	TCGCGACACCACCTTTTACA	59.896	20	217	43	259
c129765_g1	(T)10	10	251	260	TGGTCTGAACATGTATAATGAAGGGT	60.07	26	AGTCAACCATTTCCTGCAAGC	59.385	21	270	15	284	GTGGTCTGAACATGTATAATGAAGGG	59.739	26	AGTCAACCATTTCCTGCAAGC	59.385	21	271	14	284	GGTGGTCTGAACATGTATAATGAAGG	59.739	26	AGTCAACCATTTCCTGCAAGC	59.385	21	272	13	284
c71061_g2	(C)10	10	872	881	TGGTCTAGGTGGGAGGAAGG	59.957	20	GAGAAGCCGACGACTCTCAA	59.478	20	173	822	994	TGGTCTAGGTGGGAGGAAGG	59.957	20	GGAGAAGGTTCGAGAAGGCA	59.391	20	278	822	1099	CCAGGAGAATGACACGGGAG	59.823	20	GAGAAGCCGACGACTCTCAA	59.478	20	226	769	994
c48809_g1	(GCT)5	15	723	737	TGGTCGTGTGCTGGAGAAAA	59.821	20	CGGATCTGCGCTCTCATTGA	60.249	20	271	583	853	TTGGTCGTGTGCTGGAGAAA	59.821	20	CGGATCTGCGCTCTCATTGA	60.249	20	272	582	853	TGGTCGTGTGCTGGAGAAAA	59.821	20	GACGGATCTGCGCTCTCATT	60.249	20	273	583	855
c64856_g1	(T)11	11	830	840	TGGTCGCATTGTGTTTCGAG	59.135	20	TGATTCTGAGTGGGTCCTGC	59.385	20	245	749	993	CTGGTCGCATTGTGTTTCGA	59.135	20	TGATTCTGAGTGGGTCCTGC	59.385	20	246	748	993	TCTGGTCGCATTGTGTTTCG	59.135	20	TGATTCTGAGTGGGTCCTGC	59.385	20	247	747	993
c68600_g1	(AT)7	14	986	999	TGGTCCGCCGAATTACTCTG	59.825	20	CCCCCTCATATATAGGGTTGGG	58.877	22	169	861	1029	GGTCCGCCGAATTACTCTGT	59.825	20	CCCCCTCATATATAGGGTTGGG	58.877	22	168	862	1029	CCATGGTCCGCCGAATTACT	60.179	20	CCCCCTCATATATAGGGTTGGG	58.877	22	172	858	1029
c81449_g1	(T)10	10	167	176	TGGTCATTTGTAGGAGGCTCC	59.44	21	TTCCAATCTCTTAGTTATGCCATTTT	57.406	26	153	61	213	TTGGTCATTTGTAGGAGGCTCC	60.026	22	TTCCAATCTCTTAGTTATGCCATTTT	57.406	26	154	60	213	GGTCATTTGTAGGAGGCTCC	57.666	20	TTCCAATCTCTTAGTTATGCCATTTT	57.406	26	152	62	213
c36902_g1	(T)13	13	517	529	TGGTCAGATTGGTGCGTTGT	60.179	20	GGCCGCATTCCCTAGAAGAA	59.82	20	242	345	586	GGTCAGATTGGTGCGTTGTG	59.762	20	GGCCGCATTCCCTAGAAGAA	59.82	20	241	346	586	GTCAGATTGGTGCGTTGTGT	59.056	20	GGCCGCATTCCCTAGAAGAA	59.82	20	240	347	586
c88099_g1	(T)13	13	271	283	TGGTCACTCCACAACTCCTA	57.608	20	TGGGAGAGAGCAAAGAAAGGA	58.661	21	185	191	375	TGGTCACTCCACAACTCCTAA	58.315	21	TGGGAGAGAGCAAAGAAAGGA	58.661	21	185	191	375	TGGTCACTCCACAACTCCTA	57.608	20	TTGGGAGAGAGCAAAGAAAGGA	59.289	22	186	191	376
c51266_g1	(A)10	10	566	575	TGGTCACATTGAGCTCCCTG	59.674	20	AGTGGAGTAGAAGGGAGTGGA	59.283	21	154	452	605	GTGGTCACATTGAGCTCCCT	59.674	20	AGTGGAGTAGAAGGGAGTGGA	59.283	21	155	451	605	AGTGGTCACATTGAGCTCCC	59.674	20	AGTGGAGTAGAAGGGAGTGGA	59.283	21	156	450	605
c88167_g1	(A)10	10	357	366	TGGTCACATCGAGGGCAATT	59.672	20	ACTAGAAAATGAAGGAAATTTATCGGA	57.319	27	158	254	411	TGGTCACATCGAGGGCAATT	59.672	20	CACTAGAAAATGAAGGAAATTTATCGG	57.278	27	159	254	412	TGGTCACATCGAGGGCAATT	59.672	20	CCACTAGAAAATGAAGGAAATTTATCG	57.278	27	160	254	413
c69329_g2	(TG)6	12	416	427	TGGTCAATGGGTCACGAGTG	59.965	20	CCGGCTGTTGTAGGAGTGTT	59.965	20	253	220	472	GTCAATGGGTCACGAGTGGT	59.965	20	CCGGCTGTTGTAGGAGTGTT	59.965	20	251	222	472	TGGTCAATGGGTCACGAGTG	59.965	20	TTGCATAGCCGGCTGTTGTA	60.036	20	261	220	480
c10125_g1	(GA)6tcaatctgaggaagttgtgaaggtgatcgcaacaagtgtatttgtacatgtttatctatttctagtggattcatggtgcggtgtagctccgtgg(T)11	117	166	282	TGGTCAAGTTCTTTAAGTGTGAGT	58.259	24	TCGAGGACTCCAAAGTAAAAGCT	59.676	23	268	106	373	TGGTCAAGTTCTTTAAGTGTGAGT	58.259	24	TCATGATTCGAGGACTCCAAAGT	59.484	23	275	106	380	TGGTCAAGTTCTTTAAGTGTGAGT	58.259	24	TCGAGGACTCCAAAGTAAAAGC	58.339	22	268	106	373
c71136_g1	(ATA)6	18	6059	6076	TGGTCAAGCAACTGCAGTCT	59.819	20	GGTTTCCATGGCTTGCCCTA	60.324	20	278	5992	6269	TCAAGCAACTGCAGTCTCCT	59.239	20	GGTTTCCATGGCTTGCCCTA	60.324	20	275	5995	6269	GTCAAGCAACTGCAGTCTCC	59.129	20	GGTTTCCATGGCTTGCCCTA	60.324	20	276	5994	6269
c113328_g1	(A)10	10	208	217	TGGTCAAGAAACTGGTCAGCT	59.51	21	AGGAAAAGGGACTGACTGCA	58.86	20	236	99	334	ACTGCACTCTTGAGTTCACCT	59.235	21	AGGAAAAGGGACTGACTGCA	58.86	20	257	78	334	GCACTCTTGAGTTCACCTTGG	59.124	21	AGGAAAAGGGACTGACTGCA	58.86	20	254	81	334
c44440_g1	(ATT)6	18	608	625	TGGTATGGGGAGGAAGAGGG	60.03	20	CCAACCATACATTCAGCTTTAAACG	59.2	25	201	523	723	GGAGTAAGCGCCTCAAACCT	60.036	20	CCAACCATACATTCAGCTTTAAACG	59.2	25	141	583	723	GAAGTGGATGGCTCGTCGAT	59.897	20	CCAACCATACATTCAGCTTTAAACG	59.2	25	241	483	723
c56609_g1	(TGG)7	21	2147	2167	TGGTATGCGGCTCGATCTTC	59.968	20	TGTAAACCCTGGGTTGCCTC	59.888	20	216	1979	2194	CTTCTTATGGTGGTGGCGGT	60.035	20	TGTAAACCCTGGGTTGCCTC	59.888	20	200	1995	2194	TTCTTATGGTGGTGGCGGTC	60.036	20	TGTAAACCCTGGGTTGCCTC	59.888	20	199	1996	2194
c49595_g1	(A)11	11	686	696	TGGTAGGATAGAAAGGCCTCA	57.585	21	CAGGCAATGGTTAGCAGAAGC	59.866	21	137	658	794	TGGTAGGATAGAAAGGCCTCA	57.585	21	GTTGCATTAGTAGCACCAGGC	59.598	21	153	658	810	TTGGTAGGATAGAAAGGCCTCA	58.269	22	CAGGCAATGGTTAGCAGAAGC	59.866	21	138	657	794
c63383_g1	(A)11	11	98	108	TGGTAGCAAATAACTGGTCACT	57.366	22	TGGTGAAAGGCATGAGCTGA	59.599	20	150	58	207	AGCAAATAACTGGTCACTTAGAGC	59.062	24	TGGTGAAAGGCATGAGCTGA	59.599	20	146	62	207	TGGTAGCAAATAACTGGTCACTT	58.019	23	TGGTGAAAGGCATGAGCTGA	59.599	20	150	58	207
c132307_g1	(CAGA)5	20	213	232	TGGTACGAACGCATGAACCA	59.966	20	CCCTCTCCTCGGCTCTGTAT	60.179	20	106	153	258	TGCAAAGACGTTGGGGAAGT	60.107	20	CCCTCTCCTCGGCTCTGTAT	60.179	20	154	105	258	CCGCGACAAAAGAACAGAGC	60.111	20	CCCTCTCCTCGGCTCTGTAT	60.179	20	206	53	258
c55022_g1	(AC)6	12	235	246	TGGTACACCCAAAACAACCT	57.169	20	TAGCTCCCGGTGGTGTTCTA	59.96	20	201	200	400	TGGTACACCCAAAACAACCT	57.169	20	ACAGCCTGGAGTGACTGTTG	59.893	20	263	200	462	TGGTACACCCAAAACAACCT	57.169	20	TCCCGGTGGTGTTCTAGGAA	60.179	20	197	200	396
c70571_g4	(GA)9	18	653	670	TGGTAATGGGAGTCGTTGCC	60.036	20	TGAGAAGCTGCTCTACCCCA	60.252	20	216	542	757	AATGGGAGTCGTTGCCTGAG	60.036	20	TGAGAAGCTGCTCTACCCCA	60.252	20	212	546	757	GGTAATGGGAGTCGTTGCCT	59.748	20	TGAGAAGCTGCTCTACCCCA	60.252	20	215	543	757
c57579_g1	(A)10	10	1023	1032	TGGTAACCCCAAGTCTGAGA	57.591	20	GCAAACCTGCGGCACATATG	60.526	20	206	888	1093	TGGTAACCCCAAGTCTGAGA	57.591	20	AACCTGCGGCACATATGAGA	59.459	20	203	888	1090	TGGTAACCCCAAGTCTGAGA	57.591	20	ACCTGCGGCACATATGAGAT	59.239	20	202	888	1089
c55882_g2	(T)12	12	150	161	TGGTAAAAGACTGCCAGATTTTGT	59.107	24	GGCCAGTCATCCATTGGTGA	60.034	20	214	3	216	TGGTAAAAGACTGCCAGATTTTGT	59.107	24	GCGAAGGTCTTGAGGGAAGT	59.678	20	280	3	282	TGGTAAAAGACTGCCAGATTTTGT	59.107	24	TGGCCAGTCATCCATTGGTG	60.324	20	215	3	217
c43717_g1	(A)12	12	107	118	TGGGTTTTTACATACATAGCAGTTGA	59.057	26	TCTTCCTTAATGCACGCCAA	57.807	20	243	27	269	TGGGTTTTTACATACATAGCAGTTGA	59.057	26	TTCTTCCTTAATGCACGCCA	57.807	20	244	27	270	TGGGTTTTTACATACATAGCAGTTG	57.848	25	TCTTCCTTAATGCACGCCAA	57.807	20	243	27	269
c69073_g1	(CTT)6	18	1439	1456	TGGGTTCTGGTTTCAGTGGA	58.782	20	CTGCTCCTCTGCATGCAGTA	59.823	20	276	1330	1605	TGGGTTCTGGTTTCAGTGGAA	59.433	21	CTGCTCCTCTGCATGCAGTA	59.823	20	276	1330	1605	ATGGGTTCTGGTTTCAGTGGA	59.22	21	CTGCTCCTCTGCATGCAGTA	59.823	20	277	1329	1605
c58142_g1	(T)11	11	2492	2502	TGGGTTCGTGTCATCCTTGT	59.238	20	GGCCGAATGAAAGGGGAAGA	60.034	20	256	2359	2614	TGGGTTCGTGTCATCCTTGT	59.238	20	GGTACACAATTTCAGCGGCC	59.83	20	272	2359	2630	TGGGTTCGTGTCATCCTTGT	59.238	20	ACAATTTCAGCGGCCGAATG	59.829	20	267	2359	2625
c41357_g1	(T)10	10	302	311	TGGGTTCAGTGAAGCGTGAA	59.821	20	ATCCCATAACCAATATACTCTGCT	57.04	24	259	97	355	ATGGGTTCAGTGAAGCGTGA	59.604	20	ATCCCATAACCAATATACTCTGCT	57.04	24	260	96	355	CGAATGGGTTCAGTGAAGCG	59.556	20	ATCCCATAACCAATATACTCTGCT	57.04	24	263	93	355
c58797_g2	(T)18	18	443	460	TGGGTTAGGATTTGTGTGTGGA	59.556	22	TGCTCGGCTTTTCTATTGAGGT	60.027	22	211	284	494	TGGGTTAGGATTTGTGTGTGG	58.13	21	TGCTCGGCTTTTCTATTGAGGT	60.027	22	211	284	494	TGGGTTAGGATTTGTGTGTGGA	59.556	22	TGCTCGGCTTTTCTATTGAGG	58.368	21	211	284	494
c70283_g3	(CTA)5	15	76	90	TGGGTTAGCCTTCTAAGTAATCACA	59.514	25	GCTTCTTTGTGGCTGGAGCT	60.893	20	130	8	137	TGGGTTAGCCTTCTAAGTAATCACA	59.514	25	AGCTTCTTTGTGGCTGGAGC	60.893	20	131	8	138	TGGGTTAGCCTTCTAAGTAATCACA	59.514	25	AGAAGCTTCTTTGTGGCTGGA	59.856	21	134	8	141
c95377_g1	(T)12	12	75	86	TGGGTGTTGTGTAGATAAATTTCCC	59.287	25	TGTGAGAGGGAGAGGAGTGG	59.96	20	164	16	179	TGGGTGTTGTGTAGATAAATTTCCC	59.287	25	GAGTGAGGGGGATTGCTAGC	59.892	20	137	16	152	TGGGTGTTGTGTAGATAAATTTCCC	59.287	25	GTGGCCAACTAGAGTGAGGG	59.749	20	148	16	163
c81037_g1	(A)10	10	122	131	TGGGTGGTGAGAATGTCTGC	59.963	20	TCCAACAAGGCAACAATCGC	59.686	20	156	11	166	TGGGTGGTGAGAATGTCTGC	59.963	20	GCAGTCCAACAAGGCAACAA	59.541	20	160	11	170	GGGTGGTGAGAATGTCTGCT	59.674	20	TCCAACAAGGCAACAATCGC	59.686	20	155	12	166
c1756_g1	(A)10	10	42	51	TGGGTGGTATGTATGTCAAGACC	59.801	23	GGAGCATATCCGCTTGAGCT	59.965	20	241	15	255	GGGTGGTATGTATGTCAAGACCC	60.433	23	GGAGCATATCCGCTTGAGCT	59.965	20	240	16	255	GGTGGTATGTATGTCAAGACCC	58.195	22	GGAGCATATCCGCTTGAGCT	59.965	20	239	17	255
c101044_g1	(T)11	11	144	154	TGGGTGGATGCATACTGAATGT	59.758	22	CGTAACCCTTGTCGTGGTCA	59.968	20	110	111	220	TGGGTGGATGCATACTGAATGT	59.758	22	TTGTACCACTCGTTGTCGCA	59.897	20	174	111	284	TGGGTGGATGCATACTGAATGT	59.758	22	CGTTGTCGCATGTGTAGCAC	60.179	20	164	111	274
c127402_g1	(GGT)6attaacattggtgggtaggggagggagtatgtgatggtgtgatatatgagt(GA)6	81	39	119	TGGGTGCTGAGTACTAGTTCG	59.183	21	CGAGCATGACTTTGATGCCG	59.973	20	167	4	170	GGGTGCTGAGTACTAGTTCGT	59.183	21	CGAGCATGACTTTGATGCCG	59.973	20	166	5	170	TGGGTGCTGAGTACTAGTTCG	59.183	21	GATGCCGAGGTCATGGCATA	59.965	20	154	4	157
c71583_g2	(A)11	11	147	157	TGGGTGATATGTAGGTAAATTTCCCT	59.608	26	AGGAAAGCGCCAGATGCTAC	60.463	20	201	45	245	TGGGTGATATGTAGGTAAATTTCCCT	59.608	26	ATAGGAAAGCGCCAGATGCT	59.528	20	203	45	247	TGGGTGATATGTAGGTAAATTTCCCT	59.608	26	TGGTCAAGAGCCCTGTCAGA	60.472	20	233	45	277
c37120_g1	(T)12	12	387	398	TGGGTGACACATTCTCCTCC	59.016	20	CGGGGTATAAAGGAAGGGCA	59.159	20	239	304	542	TGGGTGACACATTCTCCTCC	59.016	20	ACGGGGTATAAAGGAAGGGC	59.158	20	240	304	543	GGGTGACACATTCTCCTCCT	58.72	20	CGGGGTATAAAGGAAGGGCA	59.159	20	238	305	542
c66846_g2	(TA)8	16	348	363	TGGGTAGGTGAGGGTATGGG	60.031	20	TCTCTGACATGGCCACACAC	59.965	20	211	284	494	TGGGTAGGTGAGGGTATGGG	60.031	20	GTCTCTGACATGGCCACACA	59.965	20	212	284	495	TGGGTAGGTGAGGGTATGGG	60.031	20	TGTCTCTGACATGGCCACAC	59.965	20	213	284	496
c70011_g1	(T)12	12	60	71	TGGGTAGGTAAGGGCTTCTCT	59.635	21	CGCAGACACCCAGATCTACC	59.897	20	100	14	113	TCTGGGTAGGTAAGGGCTTCT	59.635	21	CGCAGACACCCAGATCTACC	59.897	20	102	12	113	TCTTCTGGGTAGGTAAGGGCT	59.635	21	CGCAGACACCCAGATCTACC	59.897	20	105	9	113
c129287_g1	(AT)7	14	133	146	TGGGGTTTAGTCTCACACCAG	59.303	21	CTTCCCATTGCCTAATGCGC	59.969	20	184	28	211	GGGGTTTAGTCTCACACCAGT	59.302	21	CTTCCCATTGCCTAATGCGC	59.969	20	183	29	211	TGGGGTTTAGTCTCACACCA	58.191	20	CTTCCCATTGCCTAATGCGC	59.969	20	184	28	211
c70572_g1	(T)15	15	4021	4035	TGGGGTTTAAGCCAACCTCC	59.886	20	TTGTTATACCGAGGCTGCCT	58.799	20	121	3938	4058	CGCAGCAGAAGTACAGCATG	59.627	20	TTGTTATACCGAGGCTGCCT	58.799	20	273	3786	4058	GGGGTTTAAGCCAACCTCCT	59.592	20	TTGTTATACCGAGGCTGCCT	58.799	20	120	3939	4058
c67605_g2	(A)15ttggtactttgatggttctctgagttttgaaggatggagtgtatgagttgaaggggtctactcttttgcttcttaccgatttgcctgtcttacaacca(T)10	123	77	199	TGGGGTTGTGGGGATAACCT	60.479	20	TCCCCGCAGAAAGAAAAGCA	60.179	20	249	31	279	TGGGGTTGTGGGGATAACCT	60.479	20	AGCATGCAGATCCCAGGTTT	59.666	20	233	31	263	TGGGGTTGTGGGGATAACCT	60.479	20	AAGCATGCAGATCCCAGGTT	59.666	20	234	31	264
c38028_g1	(T)19	19	1062	1080	TGGGGTTCTGGGAGCTAAGT	60.179	20	CCCACATGCTCGTTATCATGC	59.735	21	216	1000	1215	TTGGGCTGTGGAAGAACAGG	60.179	20	CCCACATGCTCGTTATCATGC	59.735	21	278	938	1215	CTGTGGAAGAACAGGGGTGG	60.251	20	CCCACATGCTCGTTATCATGC	59.735	21	273	943	1215
c63695_g2	(TAT)6tg(TTA)7	41	572	612	TGGGGTGTCAAGTACAGGGA	60.105	20	TCATTAAAAATGTTGTCAAATCGCCT	58.849	26	210	459	668	TGGGGTGTCAAGTACAGGGA	60.105	20	TGTTGTCAAATCGCCTATAATAGTCA	58.731	26	200	459	658	TGGGGTGTCAAGTACAGGGA	60.105	20	TCATTAAAAATGTTGTCAAATCGCC	57.655	25	210	459	668
c64669_g1	(ATT)5	15	2460	2474	TGGGGTGCAGTAATTGAAGCA	60.203	21	CCTGCTCCTATTCTCATACATGGA	59.47	24	229	2390	2618	TGGGGTGCAGTAATTGAAGCA	60.203	21	TCCTGCTCCTATTCTCATACATGG	59.47	24	230	2390	2619	TGGGGTGCAGTAATTGAAGCA	60.203	21	CCTGCTCCTATTCTCATACATGG	58.17	23	229	2390	2618
c67772_g4	(AAT)5	15	610	624	TGGGGGTTGTAGCTGCTTTT	59.813	20	TTTCCCGGCCATATGCTTGT	60.034	20	213	571	783	TTGGGGGTTGTAGCTGCTTT	59.813	20	TTTCCCGGCCATATGCTTGT	60.034	20	214	570	783	TTTGGGGGTTGTAGCTGCTT	59.813	20	TTTCCCGGCCATATGCTTGT	60.034	20	215	569	783
c57275_g2	(T)11	11	253	263	TGGGGGCCATTTTGTTTGTT	58.783	20	ACAAAGCTAATCACCCTATCAGGA	59.278	24	259	149	407	TTGGGGGCCATTTTGTTTGT	58.783	20	ACAAAGCTAATCACCCTATCAGGA	59.278	24	260	148	407	TGGGGGCCATTTTGTTTGTT	58.783	20	ACAAAGCTAATCACCCTATCAGG	57.959	23	259	149	407
c62766_g1	(A)11	11	512	522	TGGGGGCCAAGTTAGGAGAT	60.254	20	ATACATCCCCAGCCACCTCT	60.03	20	180	481	660	TGGGGGCCAAGTTAGGAGAT	60.254	20	GGCAGACATCCCACCAATCA	60.034	20	201	481	681	TGGGGGCCAAGTTAGGAGAT	60.254	20	TGGCAGACATCCCACCAATC	60.034	20	202	481	682
c49809_g1	(T)11	11	873	883	TGGGGGAGTGCAAGAATTGG	60.252	20	GGTTTGGGAAATCAAAGCCACA	59.896	22	203	768	970	GGTGGGGGAGTGCAAGAATT	60.252	20	GGTTTGGGAAATCAAAGCCACA	59.896	22	205	766	970	GTCTTGGCAAGAGAGGGTGA	59.313	20	GGTTTGGGAAATCAAAGCCACA	59.896	22	162	809	970
c122561_g1	(CAT)5	15	84	98	TGGGGGAGGATCTGGAGAAG	60.031	20	ACGAGTCAAACCGTCGCTAG	60.11	20	146	10	155	TCTCGTCTGGAGTTTCCCCA	60.179	20	CAAGAGACAAAACAGCCGGC	60.04	20	255	61	315	AGGAAGCGGGTTTTCCACTT	59.815	20	CAAGAGACAAAACAGCCGGC	60.04	20	274	42	315
c64192_g1	(GAA)5	15	1398	1412	TGGGGGAGGATCCTGAGAAG	60.031	20	TCTTCGCCTCCAAATCCCAC	60.035	20	256	1363	1618	CTGGGGGAGGATCCTGAGAA	60.031	20	TCTTCGCCTCCAAATCCCAC	60.035	20	257	1362	1618	TTCTGGGGGAGGATCCTGAG	60.031	20	TCTTCGCCTCCAAATCCCAC	60.035	20	259	1360	1618
c135016_g1	(AT)8	16	296	311	TGGGGGACAACCTGTAGGAT	59.88	20	TGCAAACTGTTTGATTACTCCACA	59.358	24	197	165	361	ATGGGGGACAACCTGTAGGA	59.88	20	TGCAAACTGTTTGATTACTCCACA	59.358	24	198	164	361	TGGGGGACAACCTGTAGGAT	59.88	20	ACGGAATCAATGCTAATCCTTGA	58.219	23	237	165	401
c52252_g1	(AG)8	16	1414	1429	TGGGGCGTTTAATGGTTCCA	59.887	20	GGTTGGCAGATCCTTCCACA	59.962	20	200	1329	1528	TGGGGCGTTTAATGGTTCCA	59.887	20	TGGTTGGCAGATCCTTCCAC	59.962	20	201	1329	1529	TGGGGCGTTTAATGGTTCCA	59.887	20	CGACAGCGCATAAACCACTG	59.905	20	152	1329	1480
c120831_g1	(A)10	10	103	112	TGGGGCCTGGATGTAGTGTA	59.957	20	GGGGTTGTTTGGTTGAAGAGG	59.313	21	199	10	208	TTGTTGGGGCCTGGATGTAG	59.669	20	GGGGTTGTTTGGTTGAAGAGG	59.313	21	203	6	208	CTTGTTGGGGCCTGGATGTA	59.669	20	GGGGTTGTTTGGTTGAAGAGG	59.313	21	204	5	208
c47318_g1	(AT)6	12	753	764	TGGGGCCCACTCTTCTTTCT	60.772	20	GGGCTGAGGCAAATTTTCACA	59.656	21	266	640	905	TGGGGCCCACTCTTCTTTCT	60.772	20	TCAGATTAGGGCTGAGGCAA	58.416	20	274	640	913	TGGGGCCCACTCTTCTTTCT	60.772	20	AGGGCTGAGGCAAATTTTCAC	59.38	21	267	640	906
c103450_g1	(T)12	12	260	271	TGGGGCAGTTGACGTAAAGA	59.24	20	TGCATCCAAGGAGTTCAACA	57.345	20	136	171	306	TGTTGAACTCCTTGGATGCA	57.345	20	TCTTTACGTCAACTGCCCCA	59.24	20	236	121	356	TGGGGCAGTTGACGTAAAGA	59.24	20	TGCATCCAAGGAGTTCAACATG	59.179	22	136	171	306
c65190_g5	(T)10	10	1453	1462	TGGGGCAGTTAAAATGGGGT	59.51	20	ACCAAAGGCTGCTTTAGGTCA	59.855	21	274	1287	1560	TGGGGCAGTTAAAATGGGGTT	60.133	21	ACCAAAGGCTGCTTTAGGTCA	59.855	21	274	1287	1560	TTGGGGCAGTTAAAATGGGGT	60.133	21	ACCAAAGGCTGCTTTAGGTCA	59.855	21	275	1286	1560
c63476_g1	(A)10	10	203	212	TGGGGCAGGTGTAATCCATT	58.993	20	GCATGAGCCGTCCAAACAAG	60.11	20	247	161	407	TTGGGGCAGGTGTAATCCAT	58.993	20	GCATGAGCCGTCCAAACAAG	60.11	20	248	160	407	ATTGGGGCAGGTGTAATCCA	58.993	20	GCATGAGCCGTCCAAACAAG	60.11	20	249	159	407
c98940_g1	(CTT)6	18	190	207	TGGGGCAAGATTTTCTGGCT	59.885	20	TCCTCTCCATGGACTTGTGC	59.385	20	162	71	232	GGTCTTGGTGCATTTACCGC	59.83	20	TCCTCTCCATGGACTTGTGC	59.385	20	230	3	232	TGGGGCAAGATTTTCTGGCT	59.885	20	CTCTCCATGGACTTGTGCGG	60.742	20	160	71	230
c56131_g1	(GT)6	12	1103	1114	TGGGGATTGAGCTTGCTGAG	60.035	20	GCAGAGGGCAAGATTCCAGT	60.035	20	194	1002	1195	CTGGGGATTGAGCTTGCTGA	60.035	20	GCAGAGGGCAAGATTCCAGT	60.035	20	195	1001	1195	TGGGGATTGAGCTTGCTGAG	60.035	20	GTCAAGAAGGTTCCCGCAGA	59.965	20	209	1002	1210
c56660_g1	(A)11	11	96	106	TGGGGATGTAGACTTCAAATAAGCT	59.808	25	TCCTACCCCACTTCAGCCTT	60.179	20	277	54	330	TGGGGATGTAGACTTCAAATAAGCT	59.808	25	TTCCTACCCCACTTCAGCCT	60.179	20	278	54	331	TGGGGATGTAGACTTCAAATAAGC	58.563	24	TCCTACCCCACTTCAGCCTT	60.179	20	277	54	330
c82763_g1	(GA)8	16	263	278	TGGGGAGATTGAACCGAACA	58.939	20	CATGCGTACCTGCATTCGTG	59.973	20	240	218	457	TGTGGGGAGATTGAACCGAA	58.939	20	CATGCGTACCTGCATTCGTG	59.973	20	242	216	457	TTGTGGGGAGATTGAACCGA	58.939	20	CATGCGTACCTGCATTCGTG	59.973	20	243	215	457
c47252_g1	(AG)6	12	987	998	TGGGGAATTGCTTTTGTGCG	59.967	20	CTCTCCTCCTCCCCCTCTCT	60.999	20	220	802	1021	TGAATGAGGCGATGACGAGG	59.897	20	CTCTCCTCCTCCCCCTCTCT	60.999	20	181	841	1021	TGGGGAATTGCTTTTGTGCG	59.967	20	TCTCCTCCTCCCCCTCTCT	59.912	19	219	802	1020
c71380_g3	(T)12	12	343	354	TGGGGAAGCGAATGGACATC	60.107	20	CGTAGCTAGACGTGTCAGGC	60.248	20	264	231	494	TGGGGAAGCGAATGGACATC	60.107	20	GCCGTAGCTAGACGTGTCAG	60.248	20	266	231	496	GCTTTTGGGGAAGCGAATGG	60.109	20	CGTAGCTAGACGTGTCAGGC	60.248	20	269	226	494
c30179_g1	(T)10	10	460	469	TGGGCTTGCAGTTTCAATGC	59.966	20	GGAGCCAATCCTACTGATGCA	59.858	21	146	420	565	TGGGCTTGCAGTTTCAATGC	59.966	20	AGCCAATCCTACTGATGCAGG	59.858	21	144	420	563	TGGGCTTGCAGTTTCAATGC	59.966	20	ACAGCAGGAATAGGAGCCAA	58.711	20	158	420	577
c63759_g1	(T)10	10	237	246	TGGGCTTCCTCTATTGACCT	57.73	20	CGGGATGTGGATGAGTACCG	59.968	20	137	137	273	TGGGCTTCCTCTATTGACCTT	58.438	21	CGGGATGTGGATGAGTACCG	59.968	20	137	137	273	TTGGGCTTCCTCTATTGACCT	58.438	21	CGGGATGTGGATGAGTACCG	59.968	20	138	136	273
c70960_g1	(AG)6	12	128	139	TGGGCTTAAAGATGATCCTTTATTTT	57.392	26	CACAACCCTCTATGCTCGCA	60.108	20	172	27	198	TGGGCTTAAAGATGATCCTTTATTTT	57.392	26	TATGCTCGCAAACGTAGGCA	60.109	20	162	27	188	TGGGCTTAAAGATGATCCTTTATTTT	57.392	26	TCACAACCCTCTATGCTCGC	59.824	20	173	27	199
c65322_g3	(A)10	10	140	149	TGGGCTGGGAGTTGTTTCTT	59.444	20	CACATGAGATCGCATCCCCA	59.893	20	261	82	342	TGGGCTGGGAGTTGTTTCTT	59.444	20	ACACATGAGATCGCATCCCC	59.893	20	262	82	343	ATGGGCTGGGAGTTGTTTCT	59.22	20	CACATGAGATCGCATCCCCA	59.893	20	262	81	342
c60404_g1	(T)14	14	328	341	TGGGCTGAATGAAAGAGGGG	59.667	20	GGTTTGGTGGTCCTTGGGAT	59.886	20	273	280	552	TGGGCTGAATGAAAGAGGGG	59.667	20	GAAGCAGAAGGAAACGACGC	59.836	20	115	280	394	GGGCTGAATGAAAGAGGGGG	60.396	20	GGTTTGGTGGTCCTTGGGAT	59.886	20	272	281	552
c135981_g1	(CT)8	16	88	103	TGGGCTCATTGTCATCGTCC	60.108	20	GAGAGGGAGGCGAGGAAGTA	60.107	20	119	9	127	TGGGCTCATTGTCATCGTCC	60.108	20	CGGAGGCTGCAATGAAGAGA	60.108	20	145	9	153	TGGGCTCATTGTCATCGTCC	60.108	20	TTCTCGTGAGCATCGTGGAC	60.109	20	265	9	273
c58456_g1	(A)11	11	400	410	TGGGCTCACATCAAACATCA	57.417	20	GGTAAAATTAAAAGTTTGATGTGCTGT	57.959	27	120	333	452	TGGGCTCACATCAAACATCA	57.417	20	AGGTAAAATTAAAAGTTTGATGTGCTG	57.74	27	121	333	453	TTGGGCTCACATCAAACATCA	58.126	21	GGTAAAATTAAAAGTTTGATGTGCTGT	57.959	27	121	332	452
c39042_g1	(A)10gaagcagcatatgaccctacaacaagaaccctttg(A)11	56	155	210	TGGGCTCAAATTTAGAGGGGT	59	21	CCCTCAAAATTTGAACCCGCA	59.657	21	215	27	241	TGGGCTCAAATTTAGAGGGGT	59	21	ACCCTCAAAATTTGAACCCGC	59.657	21	216	27	242	TGTGGGCTCAAATTTAGAGGGG	60.292	22	CCCTCAAAATTTGAACCCGCA	59.657	21	217	25	241
c1914_g1	(T)10	10	227	236	TGGGCTATAACTTGGGCAACA	59.644	21	GGTTGTACACCATTTACTTGTTTCT	57.965	25	118	200	317	GCCACATTAGCTGTCAATGCA	59.526	21	GGTTGTACACCATTTACTTGTTTCT	57.965	25	152	166	317	TGCCACATTAGCTGTCAATGC	59.526	21	GGTTGTACACCATTTACTTGTTTCT	57.965	25	153	165	317
c66010_g1	(T)11	11	776	786	TGGGCTACAGTTCCATCCTG	59.088	20	TGCATCGTCAACACATGGGA	59.964	20	212	655	866	TGGGCTACAGTTCCATCCTG	59.088	20	GGGATGATCTTTCACGCGGA	60.179	20	196	655	850	TGGGCTACAGTTCCATCCTG	59.088	20	CGCGGATGATTGACATGAGC	59.766	20	182	655	836
c56856_g1	(TC)8	16	31	46	TGGGCTAATCCAATTTCAGGT	57.244	21	AACTGCAGCTCCACCAAATG	59.036	20	262	5	266	TGGGCTAATCCAATTTCAGGTTG	59.231	23	AACTGCAGCTCCACCAAATG	59.036	20	262	5	266	TGGGCTAATCCAATTTCAGGT	57.244	21	ACATAAACTGCAGCTCCACCA	59.926	21	267	5	271
c52502_g1	(A)18	18	361	378	TGGGCGTACAACATTAGCAGT	59.997	21	CGGCTTCTTCCCTGTCTTCA	59.678	20	213	292	504	AGTGGGCGTACAACATTAGCA	59.997	21	CGGCTTCTTCCCTGTCTTCA	59.678	20	215	290	504	TGGGCGTACAACATTAGCAGT	59.997	21	ACTTCGGCTTCTTCCCTGTC	59.678	20	217	292	508
c67330_g1	(AGA)5	15	866	880	TGGGCGAAGAAGTAGTCTGC	59.753	20	AGCCCCTCCATAATCAGGTT	58.087	20	221	748	968	TGGGCGAAGAAGTAGTCTGC	59.753	20	AAGCCCCTCCATAATCAGGT	58.087	20	222	748	969	GGGCGAAGAAGTAGTCTGCC	60.46	20	AGCCCCTCCATAATCAGGTT	58.087	20	220	749	968
c70280_g1	(T)10	10	1402	1411	TGGGCCTCCATCACATGTTG	60.324	20	TGGGTGCTTGACGTTGTTCA	60.393	20	196	1246	1441	GGCCTCCATCACATGTTGGT	60.324	20	TGGGTGCTTGACGTTGTTCA	60.393	20	194	1248	1441	GTGGGCCTCCATCACATGTT	60.324	20	TGGGTGCTTGACGTTGTTCA	60.393	20	197	1245	1441
c135631_g1	(TA)7	14	280	293	TGGGCCAAACCTGGTGATTT	60.105	20	ACAAAATGCCTCAAGACAAGGA	58.435	22	223	123	345	CAAGTTGCATGATGTGGGCC	60.109	20	ACAAAATGCCTCAAGACAAGGA	58.435	22	237	109	345	TTGCATGATGTGGGCCAAAC	59.679	20	ACAAAATGCCTCAAGACAAGGA	58.435	22	233	113	345
c46665_g1	(A)10	10	194	203	TGGGCATTTGATCACGCAGA	60.322	20	GGGGTTGTTTCGTTCGTGTC	59.694	20	112	131	242	TGGGCATTTGATCACGCAGA	60.322	20	GCATGGGGTTGTTTCGTTCG	60.387	20	116	131	246	TGGGCATTTGATCACGCAGA	60.322	20	TGGGGTTGTTTCGTTCGTGT	60.393	20	113	131	243
c93045_g1	(TGA)5	15	131	145	TGGGCATTGTATAACGAAGGGT	59.76	22	TGCTATTTTATAAGTTTTGTGCATTGA	57.08	27	177	55	231	TGGGCATTGTATAACGAAGGG	58.074	21	TGCTATTTTATAAGTTTTGTGCATTGA	57.08	27	177	55	231	GGGCATTGTATAACGAAGGGT	58.073	21	TGCTATTTTATAAGTTTTGTGCATTGA	57.08	27	176	56	231
c57050_g1	(CT)7	14	1441	1454	TGGGCATCGGATTTCTTGCT	60.034	20	TCCCGTGTGTGAGAGAGAGA	59.599	20	209	1288	1496	TGGGCATCGGATTTCTTGCT	60.034	20	TCTCCCGTGTGTGAGAGAGA	59.599	20	211	1288	1498	TGGGCATCGGATTTCTTGCT	60.034	20	TGTGAGAGAGAGAACGGGGA	59.596	20	202	1288	1489
c59757_g1	(A)11	11	182	192	TGGGCAGTCCAAATCAAACT	57.62	20	CGCATGTAGCCAATCTCACC	59.06	20	279	83	361	TGGGCAGTCCAAATCAAACT	57.62	20	TCGCATGTAGCCAATCTCACC	60.473	21	280	83	362	TGGGCAGTCCAAATCAAACT	57.62	20	CGCATGTAGCCAATCTCACCT	60.474	21	279	83	361
c71346_g1	(A)11	11	59	69	TGGGCAGAACTCAAGTTGCA	60.107	20	TCTTTTGTGTGATCCTGCGT	57.745	20	197	17	213	TGGGCAGAACTCAAGTTGCA	60.107	20	TTCTTTTGTGTGATCCTGCGT	58.429	21	198	17	214	TGGGCAGAACTCAAGTTGCA	60.107	20	TTTCTTTTGTGTGATCCTGCGT	59.051	22	199	17	215
c80932_g1	(A)11	11	227	237	TGGGCAGAAACTTAGTTTACCCA	59.861	23	AGAGCTTCAATTGGACACAACT	58.175	22	228	180	407	TGGGCAGAAACTTAGTTTACCCA	59.861	23	AAGAGCTTCAATTGGACACAACT	58.79	23	229	180	408	ACCCATTTGCAGATCTTGAGA	57.273	21	AGAGCTTCAATTGGACACAACT	58.175	22	210	198	407
c136580_g1	(AT)8cggggaagtacaagatatcgacaaaacatg(T)10	56	96	151	TGGGCAATTCATTGAGCTTGTG	60.029	22	TCATCTTTCTTGAGAAAACAAGGTCA	59.172	26	167	44	210	TGGGCAATTCATTGAGCTTGTG	60.029	22	ACTCATCTTTCTTGAGAAAACAAGGT	59.169	26	169	44	212	TGGGCAATTCATTGAGCTTGTG	60.029	22	CTCATCTTTCTTGAGAAAACAAGGTCA	59.987	27	168	44	211
c90505_g1	(A)10	10	102	111	TGGGCAATGTTGACACTGAAC	59.319	21	CCTTGCGACCAACTGGATCT	60.036	20	167	19	185	TGTTGACACTGAACTTGAGCG	59.067	21	CCTTGCGACCAACTGGATCT	60.036	20	160	26	185	GGGCAATGTTGACACTGAACT	59.044	21	CCTTGCGACCAACTGGATCT	60.036	20	166	20	185
c71334_g2	(T)10	10	138	147	TGGGATTTTGGAATGTGCGC	59.754	20	TGGTTCACAAATCAATCAAAGTCA	57.537	24	251	55	305	GCGCACCCAAATCTGTCAAA	59.686	20	TGGTTCACAAATCAATCAAAGTCA	57.537	24	223	83	305	TGGGATTTTGGAATGTGCGC	59.754	20	ACCTAACTTGGTTCACAAATCAATCA	59.451	26	259	55	313
c52306_g6	(GA)6	12	658	669	TGGGATTAGGCCAAGGGAGA	59.954	20	AGCCCCCATGACTCTCTCAT	60.03	20	257	446	702	GATTAGGCCAAGGGAGACGG	59.893	20	AGCCCCCATGACTCTCTCAT	60.03	20	254	449	702	GGATTAGGCCAAGGGAGACG	59.893	20	AGCCCCCATGACTCTCTCAT	60.03	20	255	448	702
c70103_g1	(A)11	11	556	566	TGGGATTACTTAGACGTGCTGT	59.17	22	CGTCGCCGTCAATCACTTTG	60.179	20	273	443	715	TGGGATTACTTAGACGTGCTGT	59.17	22	TCGTCGCCGTCAATCACTTT	60.319	20	274	443	716	TGGGATTACTTAGACGTGCTGT	59.17	22	CTCGTCGCCGTCAATCACTT	60.733	20	275	443	717
c131409_g1	(T)12	12	63	74	TGGGATGGTTGTAGCTAGCTG	59.514	21	TGTTACAAACCACTACCACACT	57.509	22	181	36	216	GGGATGGTTGTAGCTAGCTGT	59.513	21	TGTTACAAACCACTACCACACT	57.509	22	180	37	216	TGGGATGGTTGTAGCTAGCTG	59.514	21	TGTTACAAACCACTACCACACTT	58.154	23	181	36	216
c36666_g1	(AGA)6	18	423	440	TGGGATGGGCTGTTTGAAGA	59.223	20	CTGCTTCCCTGCCATCCTAC	60.179	20	279	234	512	GAGATGGAGGTGCTGTTTCCA	59.996	21	CTCCTCCTTCCGTTTCCTCG	59.826	20	279	270	548	GAGATGGAGGTGCTGTTTCCA	59.996	21	CTGCTTCCCTGCCATCCTAC	60.179	20	243	270	512
c42734_g1	(GAT)6	18	676	693	TGGGATCGGGGACACTTACT	59.958	20	CTCCATCTCCCGAGTCCTCA	60.106	20	197	608	804	AGTGGGATCGGGGACACTTA	59.958	20	CTCCATCTCCCGAGTCCTCA	60.106	20	199	606	804	TAGTGGGATCGGGGACACTT	59.958	20	CTCCATCTCCCGAGTCCTCA	60.106	20	200	605	804
c4212_g1	(T)11	11	664	674	TGGGATATGGTACTCGGGGT	59.436	20	TCGCAGTATCATGTGAGACGG	59.934	21	241	475	715	TGGGATATGGTACTCGGGGT	59.436	20	CATGTGAGACGGGACTCTCA	58.823	20	232	475	706	TGGGATATGGTACTCGGGGT	59.436	20	TGTGAGACGGGACTCTCAAGA	60.203	21	230	475	704
c60728_g1	(A)15	15	3356	3370	TGGGAGTCTTGGCCCTCATA	59.956	20	CGCCTAAGAAAACATGGCGC	60.523	20	241	3229	3469	AGTGACTCAGTTGTGGCTGG	59.893	20	CGCCTAAGAAAACATGGCGC	60.523	20	258	3212	3469	AGTTGTGGCTGGGAGTCTTG	59.891	20	CGCCTAAGAAAACATGGCGC	60.523	20	250	3220	3469
c55778_g1	(T)11	11	1017	1027	TGGGAGGTGCTGTTTAGTTGG	60.203	21	CCACCCAACCGCAATTAACC	59.755	20	216	859	1074	GGGAGGTGCTGTTTAGTTGGT	60.203	21	CCACCCAACCGCAATTAACC	59.755	20	215	860	1074	GGGAGGTGCTGTTTAGTTGG	58.465	20	CCACCCAACCGCAATTAACC	59.755	20	215	860	1074
c29667_g1	(T)10	10	202	211	TGGGACTAGGTCTATGGCCT	59.058	20	TCATATGTAATTTCGGTTGCCCT	58.212	23	256	34	289	GGGACTAGGTCTATGGCCTGA	60.133	21	TCATATGTAATTTCGGTTGCCCT	58.212	23	255	35	289	TTGGGACTAGGTCTATGGCCT	59.706	21	TCATATGTAATTTCGGTTGCCCT	58.212	23	257	33	289
c110927_g1	(A)10	10	58	67	TGGGACTAAGGCTTGTTGTTGT	60.092	22	GCAGAAATCGACAGAACCACC	59.535	21	205	0	204	TGGGACTAAGGCTTGTTGTTGT	60.092	22	CAGGTAGCAATCTAGGGCACA	59.514	21	248	0	247	AGGCTTGTTGTTGTTGGTCT	57.856	20	GCAGAAATCGACAGAACCACC	59.535	21	197	8	204
c62132_g2	(TA)6	12	66	77	TGGGACTAAAATGACCCCCTG	59.361	21	AGCTCGCCTTTACCCTAGCT	60.688	20	126	10	135	GGGACTAAAATGACCCCCTGT	59.361	21	AGCTCGCCTTTACCCTAGCT	60.688	20	125	11	135	TCTGGGACTAAAATGACCCCC	59.08	21	AGCTCGCCTTTACCCTAGCT	60.688	20	128	8	135
c71117_g6	(CAA)5	15	329	343	TGGGACCGGTCTATACACCC	60.398	20	TATTCATGTGGCCGATCCCA	58.864	20	211	169	379	CTTGAACCGGCCCAATCATG	59.543	20	TATTCATGTGGCCGATCCCA	58.864	20	229	151	379	CCTTGAACCGGCCCAATCAT	60.684	20	TATTCATGTGGCCGATCCCA	58.864	20	230	150	379
c53577_g1	(T)11	11	1941	1951	TGGGACATGGAGGACAAAACT	59.22	21	ACGCTTTGGCATTTGTGTCC	59.968	20	279	1850	2128	TGGGACATGGAGGACAAAACTT	59.823	22	ACGCTTTGGCATTTGTGTCC	59.968	20	279	1850	2128	TGGGACATGGAGGACAAAAC	57.714	20	ACGCTTTGGCATTTGTGTCC	59.968	20	279	1850	2128
c71328_g1	(TCA)5	15	2415	2429	TGGGACATGAGGAGGGAGAG	60.032	20	GAGCTTGAGGGGGACAACAG	60.322	20	242	2228	2469	TGGGACATGAGGAGGGAGAG	60.032	20	ATGAGCTTGAGGGGGACAAC	59.67	20	244	2228	2471	AGGGCGGTGTACTTGGATTG	60.035	20	ATGAGCTTGAGGGGGACAAC	59.67	20	100	2372	2471
c70041_g2	(T)10	10	2546	2555	TGGGACACGTTGAAGTTCCA	59.458	20	CATTTGCACGGGTTGAAGGG	60.038	20	216	2482	2697	TGGGACACGTTGAAGTTCCA	59.458	20	TTTGCACGGGTTGAAGGGAT	60.179	20	214	2482	2695	TGGGACACGTTGAAGTTCCA	59.458	20	ATTTGCACGGGTTGAAGGGA	60.179	20	215	2482	2696
c66315_g1	(T)11	11	1760	1770	TGGGACAACCATTGATGCGT	60.251	20	ACAATGACAGCACCGACAGT	59.893	20	192	1626	1817	TGGGACAACCATTGATGCGT	60.251	20	CGAACAATGACAGCACCGAC	59.836	20	195	1626	1820	GCGTTTTTCTGTCTGGACGC	60.384	20	ACAATGACAGCACCGACAGT	59.893	20	176	1642	1817
c61220_g1	(A)11	11	919	929	TGGGAATTTGCGAGGAAGGA	59.304	20	GTGCACTCCATAGTCACGACA	60.068	21	230	768	997	TGGGAATTTGCGAGGAAGGA	59.304	20	AGTGCACTCCATAGTCACGAC	59.797	21	231	768	998	TGGGAATTTGCGAGGAAGGA	59.304	20	TGCACTCCATAGTCACGACA	58.747	20	229	768	996
c61214_g1	(T)12	12	222	233	TGGGAAGTTGGTTTTGGAAGGA	60.024	22	TCCTCCTATCCTGACACCCC	59.735	20	100	172	271	TGGGAAGTTGGTTTTGGAAGG	58.606	21	TCCTCCTATCCTGACACCCC	59.735	20	100	172	271	AGTTCTGGTGACTTCCAAGAGG	59.63	22	TGCACTTGGATGACATGGGT	59.595	20	262	197	458
c114742_g1	(GT)6	12	107	118	TGGGAAGTCATCAGTTGGTC	57.141	20	TCTACCTGTTTCGCTTTCGGA	59.385	21	121	84	204	AGATGGGAAGTCATCAGTTGGT	59.084	22	TCTACCTGTTTCGCTTTCGGA	59.385	21	124	81	204	AGATGGGAAGTCATCAGTTGGTC	60.055	23	TCTACCTGTTTCGCTTTCGGA	59.385	21	124	81	204
c43498_g1	(T)12	12	267	278	TGGGAAGATGGGATGAGGTT	58.014	20	GGTATACATGTAAATTCCCCGAAAT	57.245	25	129	191	319	TTGGGAAGATGGGATGAGGT	58.014	20	GGTATACATGTAAATTCCCCGAAAT	57.245	25	130	190	319	TGCTCAAATTGGGAAGATGGGA	59.957	22	GGTATACATGTAAATTCCCCGAAAT	57.245	25	138	182	319
c69882_g1	(T)11	11	2166	2176	TGGGAACATCTGCAACAGCA	60.179	20	CTGCTTTGCATCCCTTGTGG	59.754	20	269	2061	2329	GGCGAGCCCGAAAAGAATTG	60.179	20	CTGCTTTGCATCCCTTGTGG	59.754	20	236	2094	2329	GCAAATGCTGTGTACTGGCG	60.455	20	CTGCTTTGCATCCCTTGTGG	59.754	20	252	2078	2329
c63992_g1	(TCA)5	15	1796	1810	TGGGAAACGCTTCTTTCCCC	60.539	20	TCCTTGCCCGAACAACTACT	58.947	20	230	1608	1837	GGAAACGCTTCTTTCCCCGA	60.605	20	TCCTTGCCCGAACAACTACT	58.947	20	228	1610	1837	TGGGAAACGCTTCTTTCCCC	60.539	20	CCTTGCCCGAACAACTACTG	58.843	20	229	1608	1836
c63378_g2	(T)10aattattttgtacgaaagcaatttcggcttgctttacctgcctttttcccaa(T)14	76	98	173	TGGGAAAAGCAAGAGTTATTGAAGT	59.167	25	AATCGCCGCAATATTTCCGC	60.04	20	214	54	267	TGGGAAAAGCAAGAGTTATTGAAG	57.669	24	AATCGCCGCAATATTTCCGC	60.04	20	214	54	267	GGGAAAAGCAAGAGTTATTGAAGT	57.667	24	AATCGCCGCAATATTTCCGC	60.04	20	213	55	267
c57057_g1	(T)10	10	1192	1201	TGGGAAAAGACGGAATCGGG	60.036	20	TTCTCTCTCTCCTCCCGAGC	60.107	20	113	1146	1258	GGAGATCGATCGAGCGGATC	59.902	20	TTCTCTCTCTCCTCCCGAGC	60.107	20	199	1060	1258	ATAGATCTCTGGCGACGGGA	59.889	20	TTCTCTCTCTCCTCCCGAGC	60.107	20	216	1043	1258
c116112_g1	(T)10	10	158	167	TGGCTTTCTTCTCTGAATGGTCA	59.927	23	GCAAGTTGCATCGCCTAGTC	59.625	20	195	8	202	ACTGGCTTTCTTCTCTGAATGGT	59.926	23	GCAAGTTGCATCGCCTAGTC	59.625	20	197	6	202	GGCTTTCTTCTCTGAATGGTCA	58.321	22	GCAAGTTGCATCGCCTAGTC	59.625	20	194	9	202
c67848_g1	(T)11	11	1108	1118	TGGCTTGACGTTGAAGATTGA	58.155	21	GGATCACCAAGTTTCCTGAGAGT	59.992	23	278	982	1259	TGGCTTGACGTTGAAGATTGA	58.155	21	AGGATCACCAAGTTTCCTGAGA	58.749	22	279	982	1260	TGGCTTGACGTTGAAGATTGA	58.155	21	AGGATCACCAAGTTTCCTGAGAG	59.737	23	279	982	1260
c9767_g1	(A)10	10	270	279	TGGCTTCTTAGGGCAACTTCT	59.295	21	CCCTGGCCAGCTTGAGAAG	60.378	19	252	227	478	TGGCTTCTTAGGGCAACTTCT	59.295	21	CTTTCATGAAGCCAACCCTGG	59.453	21	267	227	493	TGGCTTCTTAGGGCAACTTCT	59.295	21	TTTCATGAAGCCAACCCTGG	58.369	20	266	227	492
c43729_g1	(GA)6	12	544	555	TGGCTTCTCTGCAACTCCTG	59.964	20	CCAATAGCCGACGCCATTCT	60.533	20	147	440	586	GCAGAGCGGAGAAGAAGTGT	60.038	20	CCAATAGCCGACGCCATTCT	60.533	20	189	398	586	GTGCAGAGCGGAGAAGAAGT	60.038	20	CCAATAGCCGACGCCATTCT	60.533	20	191	396	586
c13032_g1	(T)10	10	784	793	TGGCTTCCCTCGATCATTATAACT	59.407	24	TCTCGATGTCACAAGTCCAACA	59.636	22	221	639	859	ATTATGGCTTCCCTCGATCATT	57.352	22	TCTCGATGTCACAAGTCCAACA	59.636	22	225	635	859	AGGTCCAAATTTGACCTACTCCA	59.344	23	TGTCACAAGTCCAACATAGGTGA	59.61	23	278	576	853
c59564_g1	(A)13	13	1852	1864	TGGCTTCAGATCAATTCCGCT	60.065	21	TGCAAACAATGTAAATAGATGTGAAAA	57.244	27	275	1694	1968	TGGCTTCAGATCAATTCCGCT	60.065	21	ATGCAAACAATGTAAATAGATGTGAAA	57.074	27	276	1694	1969	TGGCTTCAGATCAATTCCGCT	60.065	21	AATGCAAACAATGTAAATAGATGTGAA	57.074	27	277	1694	1970
c75338_g1	(T)10	10	177	186	TGGCTTACGAAAAGGTAGCAGA	59.699	22	GGTTTGCTTTGTCGGACCAC	59.97	20	115	102	216	TGGCTTACGAAAAGGTAGCAGA	59.699	22	TGCTTTGTCGGACCACAGAA	59.821	20	111	102	212	TGGCTTACGAAAAGGTAGCAGA	59.699	22	TTGCTTTGTCGGACCACAGA	59.821	20	112	102	213
c61757_g1	(T)11	11	1405	1415	TGGCTGTTCAGAAGTTTGTGC	59.595	21	GCCTTTTGCATTCCCAAGGA	59.024	20	244	1319	1562	GGCTGTTCAGAAGTTTGTGCT	59.322	21	GCCTTTTGCATTCCCAAGGA	59.024	20	243	1320	1562	TGGCTGTTCAGAAGTTTGTGC	59.595	21	CCTTTTGCATTCCCAAGGACC	59.724	21	243	1319	1561
c42315_g1	(T)10	10	1677	1686	TGGCTGGAATTTAGCGACACT	59.997	21	GTCATGGAAGGGGTCTGCTT	59.67	20	153	1594	1746	TGGCTGGAATTTAGCGACACT	59.997	21	AAGTCATGGAAGGGGTCTGC	59.67	20	155	1594	1748	TGGCTGGAATTTAGCGACACT	59.997	21	AGTCATGGAAGGGGTCTGCT	60.549	20	154	1594	1747
c51114_g1	(A)10	10	195	204	TGGCTGCGAACCATTTGAAG	59.402	20	TGTAGACAAGGAGGCATTGGC	60.34	21	257	11	267	TGGCTGCGAACCATTTGAAG	59.402	20	GTAGACAAGGAGGCATTGGC	58.616	20	256	11	266	TGGCTGCGAACCATTTGAAG	59.402	20	GCATTGGCCGTCCATCTTAA	58.611	20	244	11	254
c110279_g1	(T)11	11	194	204	TGGCTGCATTGACTTTTCACA	58.97	21	TGGCAACTCCTCGTACACAA	59.246	20	200	32	231	TGGCTGCATTGACTTTTCACAG	59.965	22	TGGCAACTCCTCGTACACAA	59.246	20	200	32	231	TGGCTGCATTGACTTTTCACA	58.97	21	TGATGATGGCAACTCCTCGT	59.095	20	206	32	237
c4004_g1	(TC)6	12	355	366	TGGCTCTCTTCTCTCTCCCC	60.033	20	TCTTCTTCCATTGCTATCCTCCA	58.96	23	184	223	406	GGCTCTCTTCTCTCTCCCCT	59.738	20	TCTTCTTCCATTGCTATCCTCCA	58.96	23	183	224	406	TGGCTCTCTTCTCTCTCCCC	60.033	20	CTTCTTCCATTGCTATCCTCCA	57.572	22	183	223	405
c70070_g1	(GAG)5	15	409	423	TGGCTCTACCTGTGTCGAGA	59.962	20	CGTCATCACCCTCTTCCTCG	59.899	20	242	263	504	TGGCTCTACCTGTGTCGAGA	59.962	20	GCAGAAGTCTCTACGGGAGC	59.898	20	198	263	460	CAGCCAGTGTATCCCTGGTG	60.108	20	GGACAACAGGAGCAGAGGTC	60.037	20	248	296	543
c65562_g2	(AAG)6	18	903	920	TGGCTCGGTCATTACTGCTT	59.387	20	TCCAGCACAGGAGGTTTCAC	59.891	20	151	795	945	TTGGCTCGGTCATTACTGCT	59.387	20	TCCAGCACAGGAGGTTTCAC	59.891	20	152	794	945	TGGCTCGGTCATTACTGCTT	59.387	20	TTTTGCTTGTCTGGGGAGGG	60.179	20	172	795	966
c105856_g1	(ATC)5	15	92	106	TGGCTCGAGTTCAGATTGTAGG	59.834	22	CGCAAATAGTTTTGGCAAGGC	59.274	21	105	26	130	GGCTCGAGTTCAGATTGTAGGA	59.573	22	CGCAAATAGTTTTGGCAAGGC	59.274	21	104	27	130	GGCTCGAGTTCAGATTGTAGG	58.185	21	CGCAAATAGTTTTGGCAAGGC	59.274	21	104	27	130
c114538_g1	(T)15	15	122	136	TGGCTCGAGCTTCGTTCTTT	59.966	20	GCCAATCCACCGTTTCCAAC	60.039	20	154	94	247	TTGGCTCGAGCTTCGTTCTT	59.966	20	GCCAATCCACCGTTTCCAAC	60.039	20	155	93	247	TTTGGCTCGAGCTTCGTTCT	59.966	20	GCCAATCCACCGTTTCCAAC	60.039	20	156	92	247
c113326_g1	(A)10	10	90	99	TGGCTCCTAAGAATTCTCGCA	59.169	21	AAAAAGTTTAAGCTTAGGAGGGTAAA	57.228	26	120	66	185	TGGCTCCTAAGAATTCTCGCA	59.169	21	AGTTTAAGCTTAGGAGGGTAAATTTT	57.048	26	116	66	181	TGGCTCCTAAGAATTCTCGCA	59.169	21	AAGTTTAAGCTTAGGAGGGTAAATTT	57.048	26	117	66	182
c64780_g3	(AT)8	16	233	248	TGGCTCCAGGATTCCTCAGA	59.957	20	CCCTCTTCTGCCCCTCTAGT	60.032	20	230	157	386	TGGCTCCAGGATTCCTCAGA	59.957	20	ACCCTCTTCTGCCCCTCTAG	60.032	20	231	157	387	TGGCTCCAGGATTCCTCAGA	59.957	20	CTACCCTCTTCTGCCCCTCT	60.032	20	233	157	389
c62430_g1	(A)12	12	136	147	TGGCTCACGTCATAGTCCAAG	59.795	21	CGCTCCATATCAACGTTGCG	60.043	20	268	72	339	GGCTCACGTCATAGTCCAAGT	59.795	21	CGCTCCATATCAACGTTGCG	60.043	20	267	73	339	TGGCTCACGTCATAGTCCAA	58.738	20	CGCTCCATATCAACGTTGCG	60.043	20	268	72	339
c52699_g1	(A)10	10	851	860	TGGCTCACGCTTGATGAAGT	59.965	20	GGCTTCAATACTATCGGACCCT	59.367	22	215	696	910	TGGCTCACGCTTGATGAAGT	59.965	20	AGGCTTCAATACTATCGGACCC	59.367	22	216	696	911	ATCCGGGTTCAAGATGGCTC	59.819	20	GGCTTCAATACTATCGGACCCT	59.367	22	253	658	910
c64088_g2	(A)13	13	326	338	TGGCTATGTCCTGTTGCCAC	60.322	20	CCTGTGCTATTTGGGAACAGC	59.526	21	270	203	472	GATGGTGCTCCCCTCCTTTT	59.667	20	CCTGTGCTATTTGGGAACAGC	59.526	21	175	298	472	GCCACCGCTGCAAATTTCAT	60.39	20	CCTGTGCTATTTGGGAACAGC	59.526	21	255	218	472
c63514_g1	(A)11	11	218	228	TGGCTAGGATATGATCAGCCA	58.093	21	CAACCGAATGCACACCCCTA	60.322	20	220	178	397	TGGCTAGGATATGATCAGCCA	58.093	21	AACCGAATGCACACCCCTAC	60.322	20	219	178	396	TTGGCTAGGATATGATCAGCCA	58.749	22	CAACCGAATGCACACCCCTA	60.322	20	221	177	397
c6548_g1	(ATC)5	15	48	62	TGGCTAGAAAAGAAGTAACATCCT	57.626	24	ACTGGTGCCCACTCAACAAA	60.034	20	119	20	138	TGGCTAGAAAAGAAGTAACATCCT	57.626	24	AAAGTCAACACTGGTGCCCA	60.034	20	128	20	147	TGGCTAGAAAAGAAGTAACATCCTT	58.22	25	ACTGGTGCCCACTCAACAAA	60.034	20	119	20	138
c59842_g1	(TGA)6	18	1207	1224	TGGCTACTCTGTGAAGGAGC	59.102	20	AGAGAAGGAAGCTTTTCTGCA	57.501	21	255	1041	1295	TGGCTACTCTGTGAAGGAGC	59.102	20	CAAGAGAAGGAAGCTTTTCTGCA	59.433	23	257	1041	1297	TGGCTACTCTGTGAAGGAGC	59.102	20	ACAAGAGAAGGAAGCTTTTCTGC	59.432	23	258	1041	1298
c45658_g1	(A)10	10	204	213	TGGCTACGTCCTGTTGTCAT	59.026	20	CTGTTGGAAGCAGAGAGGGG	60.036	20	243	93	335	ATGGCTACGTCCTGTTGTCA	59.026	20	CTGTTGGAAGCAGAGAGGGG	60.036	20	244	92	335	TGATGGCTACGTCCTGTTGT	59.026	20	CTGTTGGAAGCAGAGAGGGG	60.036	20	246	90	335
c36683_g1	(T)10	10	580	589	TGGCTAATTCACATTTGCAGCT	59.173	22	TCCAAATGATGTTTCTGCATGGA	58.912	23	266	488	753	CATCAGCCCATCCTGACACA	59.746	20	ACTTGAAGTACTGCAAAACTCATT	57.3	24	215	462	676	TCACATTTGCAGCTCATTCACA	59.114	22	TCCAAATGATGTTTCTGCATGGA	58.912	23	258	496	753
c61233_g1	(GGA)5	15	1143	1157	TGGCTAAGGTTGGGATGCAG	60.034	20	CTCACGCCTCACTCCTCTTC	59.828	20	271	1001	1271	TGGCTAAGGTTGGGATGCAG	60.034	20	TCACGCCTCACTCCTCTTCT	60.251	20	270	1001	1270	AGGATGGAGAAGATTGCGGC	60.179	20	CTCACGCCTCACTCCTCTTC	59.828	20	230	1042	1271
c64124_g2	(TTC)7	21	254	274	TGGCTAAACCTCCAGCACAG	59.963	20	TCAAAACTCAAGCAGGGCCA	60.106	20	273	136	408	TGGCTAAACCTCCAGCACAG	59.963	20	CCATCCAATGCCAAAGCCAC	60.108	20	256	136	391	AAACCTCCAGCACAGAAGGG	59.889	20	TCAAAACTCAAGCAGGGCCA	60.106	20	268	141	408
c64459_g1	(CAG)5	15	1157	1171	TGGCGTTTTGTAAGGAGAGCT	59.928	21	TGGTTGAGGAGATTGGGGAG	58.711	20	228	1105	1332	TGGCGTTTTGTAAGGAGAGCT	59.928	21	GGTTGAGGAGATTGGGGAGT	58.71	20	227	1105	1331	TGGCGTTTTGTAAGGAGAGCT	59.928	21	TGGTTGAGGAGATTGGGGAGT	60.487	21	228	1105	1332
c55838_g2	(T)10caattaaatagacgaaaac(A)11	40	292	331	TGGCGTTCAGCTTTCGCTAA	60.602	20	CTTTGCATCTAAACCGCCGG	59.901	20	170	202	371	TGGCGTTCAGCTTTCGCTAA	60.602	20	CCTTTGCATCTAAACCGCCG	59.901	20	171	202	372	TTGGCGTTCAGCTTTCGCTA	60.602	20	CTTTGCATCTAAACCGCCGG	59.901	20	171	201	371
c49720_g1	(TCT)5	15	74	88	TGGCGATTCTGACTATAACAATGT	58.33	24	CCTGTTGGAACTTGCCTTGC	59.967	20	255	20	274	TGGCGATTCTGACTATAACAATGT	58.33	24	GCCTGTTGGAACTTGCCTTG	59.967	20	256	20	275	TGGCGATTCTGACTATAACAATGTC	59.247	25	CCTGTTGGAACTTGCCTTGC	59.967	20	255	20	274
c44011_g1	(AT)8	16	308	323	TGGCGACAAGGTTTCGACAA	60.462	20	TGCCACCAGAGAACAACACA	59.746	20	279	112	390	GGCGACAAGGTTTCGACAAA	59.341	20	TGCCACCAGAGAACAACACA	59.746	20	278	113	390	GGCGACAAGGTTTCGACAAA	59.341	20	GGTGCCACCAGAGAACAACA	60.465	20	280	113	392
c133572_g1	(T)10	10	135	144	TGGCCTTGTAATTTTGCCAGC	59.998	21	GCATTTCTTTTGCTCAACGC	57.157	20	136	41	176	GGCCTTGTAATTTTGCCAGCT	59.724	21	GCATTTCTTTTGCTCAACGC	57.157	20	135	42	176	GGCCTTGTAATTTTGCCAGC	58.274	20	GCATTTCTTTTGCTCAACGC	57.157	20	135	42	176
c13614_g1	(A)10	10	324	333	TGGCCTGAGATGAAGCCAAA	59.595	20	AAGGAAGCTGAAAGGGTGCT	59.52	20	132	282	413	TTGGCCTGAGATGAAGCCAA	59.595	20	AAGGAAGCTGAAAGGGTGCT	59.52	20	133	281	413	ATTGGCCTGAGATGAAGCCA	59.373	20	AAGGAAGCTGAAAGGGTGCT	59.52	20	134	280	413
c69967_g3	(T)10	10	393	402	TGGCCTCTATTCACTCTGAAGT	58.555	22	TCCCCACTGGTCCTGAAGAA	60.105	20	278	177	454	TGGCCTCTATTCACTCTGAAGT	58.555	22	ATCCCCACTGGTCCTGAAGA	59.881	20	279	177	455	TTCACTCTGAAGTACGGCAAA	57.538	21	TCCCCACTGGTCCTGAAGAA	60.105	20	269	186	454
c57521_g1	(T)13	13	261	273	TGGCCTCATTTAAAAGCTTTTGA	57.456	23	TGCGTGGAATTCATTGGGAGA	59.996	21	232	184	415	TGGCCTCATTTAAAAGCTTTTGAA	58.077	24	TGCGTGGAATTCATTGGGAGA	59.996	21	232	184	415	TTGGCCTCATTTAAAAGCTTTTGA	58.077	24	TGCGTGGAATTCATTGGGAGA	59.996	21	233	183	415
c67258_g1	(TCA)5	15	1621	1635	TGGCCTCAACCACTTATTCTTCT	59.669	23	GCAATGGTCTGCAAGAGCTG	59.829	20	256	1520	1775	TGGCCTCAACCACTTATTCTTCT	59.669	23	AATGGTCTGCAAGAGCTGGT	59.597	20	254	1520	1773	TCTTCTTTCGTGTGTCATGGA	57.256	21	GCCATCTCCAGCCATACCTC	59.964	20	278	1537	1814
c58540_g1	(T)10	10	1366	1375	TGGCCTACCAGCTGGAAATG	60.034	20	GCGCAAAGAAAACTCCAGCA	59.969	20	277	1249	1525	TGGCCTACCAGCTGGAAATG	60.034	20	TGCGCAAAGAAAACTCCAGC	59.969	20	278	1249	1526	TTGGAAAGTGCTTTTGGCGG	59.896	20	GCGCAAAGAAAACTCCAGCA	59.969	20	248	1278	1525
c120679_g1	(TCAT)6	24	128	151	TGGCCGGAATAGGAGAAACTC	59.515	21	ATGAGTGCATGCGTGAATGG	59.263	20	133	42	174	TGGCCGGAATAGGAGAAACTC	59.515	21	GTGAATGAGTGCATGCGTGA	59.202	20	137	42	178	TGGCCGGAATAGGAGAAACTC	59.515	21	AGTGAATGAGTGCATGCGTG	59.199	20	138	42	179
c62404_g1	(A)10	10	1212	1221	TGGCCGAGATTTTAGGTCACT	59.093	21	ATGTCCAGGGCCAAGTTACG	60.035	20	279	1043	1321	GTGGCCGAGATTTTAGGTCAC	58.992	21	ATGTCCAGGGCCAAGTTACG	60.035	20	280	1042	1321	TGGCCGAGATTTTAGGTCACT	59.093	21	GTCCAGGGCCAAGTTACGAT	59.748	20	277	1043	1319
c53003_g1	(T)10	10	76	85	TGGCCCTCACTCATAGGTTT	58.331	20	CGTCACAACCCCGTGTTAGA	59.968	20	117	52	168	TGGCCCTCACTCATAGGTTT	58.331	20	TCGTCACAACCCCGTGTTAG	59.968	20	118	52	169	TGGCCCTCACTCATAGGTTT	58.331	20	GCTGCCATTCTTCTTGGTGC	60.109	20	178	52	229
c64883_g1	(CA)6	12	699	710	TGGCCCAGAGAATTTTGCCT	59.885	20	AACATGGACCACACGAGCAG	60.604	20	141	598	738	TGGCCCAGAGAATTTTGCCT	59.885	20	TAACATGGACCACACGAGCA	59.318	20	142	598	739	TGGCCCAGAGAATTTTGCCT	59.885	20	ACATGGACCACACGAGCAG	60.005	19	140	598	737
c68156_g1	(CAG)5	15	1560	1574	TGGCCATCTAACCAGCTTGG	60.034	20	TGTTTGGCTGGGATGGAACT	59.518	20	211	1457	1667	TGGCCATCTAACCAGCTTGG	60.034	20	ACTGTTTGGCTGGGATGGAA	59.518	20	213	1457	1669	TGGCCATCTAACCAGCTTGG	60.034	20	AACTGTTTGGCTGGGATGGA	59.518	20	214	1457	1670
c19072_g1	(GA)7	14	397	410	TGGCCAGTGGAATCTAACCG	59.748	20	TAGGCATGGGCATGTACACC	59.817	20	270	235	504	GCCAGTGGAATCTAACCGCA	60.392	20	TAGGCATGGGCATGTACACC	59.817	20	268	237	504	TGGCCAGTGGAATCTAACCG	59.748	20	ACACCCACATGGACATCACA	59.23	20	255	235	489
c47328_g1	(T)11	11	82	92	TGGCCAGGTTTCTTTCAATAATTGT	59.693	25	ACATCTTGCGACACAAACCA	58.326	20	186	54	239	TGGCCAGGTTTCTTTCAATAATTGT	59.693	25	TGCAGCCCATAAGAAAAGCA	58.078	20	126	54	179	TGGCCAGGTTTCTTTCAATAATTG	58.207	24	ACATCTTGCGACACAAACCA	58.326	20	186	54	239
c68148_g1	(CTT)5	15	73	87	TGGCCACCTTTAGCTTCTCT	58.638	20	GGCTTTAGCTAAGGTGGGCA	60.034	20	194	25	218	TGGCCACCTTTAGCTTCTCT	58.638	20	TGGCTTTAGCTAAGGTGGGC	60.034	20	195	25	219	TCATGGCCACCTTTAGCTTCT	59.365	21	GGCTTTAGCTAAGGTGGGCA	60.034	20	197	22	218
c43509_g1	(T)10	10	151	160	TGGCCACATTATCTCCCACA	58.706	20	TGCATCGAGATTCGTGCCAT	60.179	20	222	124	345	TGGCCACATTATCTCCCACA	58.706	20	TTGCATCGAGATTCGTGCCA	60.391	20	223	124	346	TTGGCCACATTATCTCCCACA	59.362	21	TGCATCGAGATTCGTGCCAT	60.179	20	223	123	345
c58547_g1	(AAG)5	15	531	545	TGGCCAAGACTTGATGCCAA	60.179	20	ATCGGAGCTCCCTTTCTCCT	60.032	20	179	390	568	TTGGCCAAGACTTGATGCCA	60.179	20	ATCGGAGCTCCCTTTCTCCT	60.032	20	180	389	568	CGAGTCGATGGCCATGTCTT	60.179	20	ATCGGAGCTCCCTTTCTCCT	60.032	20	104	465	568
c117549_g1	(T)12	12	453	464	TGGCCAAACCGTTAGAGCTT	59.89	20	AGCTGACTGATTTCCTCTGCA	59.373	21	265	277	541	AAACTGGCCCTCATCGGTTT	59.888	20	AGCTGACTGATTTCCTCTGCA	59.373	21	134	408	541	CTGGCCCACTTGATAGCACT	59.746	20	AGCTGACTGATTTCCTCTGCA	59.373	21	212	330	541
c66616_g1	(A)12	12	1553	1564	TGGCATCTCTAAGCAACCTCA	59.091	21	AACTCAGCTGAGCATGACCC	60.036	20	260	1435	1694	ACTGGCATCTCTAAGCAACCT	59.088	21	AACTCAGCTGAGCATGACCC	60.036	20	262	1433	1694	ACCTTATTTTTAGGCGGGGGA	59.075	21	AACTCAGCTGAGCATGACCC	60.036	20	217	1478	1694
c54190_g1	(T)13	13	53	65	TGGCATATCAAAAGTCATTGCAA	57.597	23	TGAAGGAGATGAACGTCGCC	60.109	20	248	13	260	TTGGCATATCAAAAGTCATTGCA	57.597	23	TGAAGGAGATGAACGTCGCC	60.109	20	249	12	260	TGGCATATCAAAAGTCATTGCAA	57.597	23	TGCTAGCTGCCACTTGAGAG	59.751	20	187	13	199
c67976_g1	(T)14	14	2455	2468	TGGCAGGTACAGATGCTTGG	60.035	20	GGTTTTTGATTGGGGAGGGGA	60.203	21	242	2270	2511	TGGCAGGTACAGATGCTTGG	60.035	20	GGTTTTTGATTGGGGAGGGG	58.724	20	242	2270	2511	GGCAGGTACAGATGCTTGGA	59.747	20	GGTTTTTGATTGGGGAGGGGA	60.203	21	241	2271	2511
c116518_g1	(T)10	10	69	78	TGGCAGCCTCGTCTATAACC	59.249	20	AGCTCAGTCAATAGAGACGGA	57.994	21	103	46	148	TGGCAGCCTCGTCTATAACC	59.249	20	GCTCAGTCAATAGAGACGGATGA	59.683	23	102	46	147	TGGCAGCCTCGTCTATAACC	59.249	20	AGCTCAGTCAATAGAGACGGATG	59.682	23	103	46	148
c59345_g1	(A)10	10	1083	1092	TGGCAGATTCCTGGTGCTTT	59.887	20	CATCTTCCTTTGCTTCGGCG	59.902	20	185	1011	1195	TTGGCAGATTCCTGGTGCTT	59.887	20	CATCTTCCTTTGCTTCGGCG	59.902	20	186	1010	1195	TGGCAGATTCCTGGTGCTTT	59.887	20	ATTCACTGCCGGATCTGCTC	60.179	20	277	1011	1287
c69397_g3	(CAA)5	15	647	661	TGGCAGAGTGGAATGTTTGC	59.039	20	TGGAAAAAGCATCTCACGCAG	59.463	21	273	424	696	TGGCAGAGTGGAATGTTTGC	59.039	20	TGGAAAAAGCATCTCACGCA	58.397	20	273	424	696	GGCAGAGTGGAATGTTTGCT	58.749	20	TGGAAAAAGCATCTCACGCAG	59.463	21	272	425	696
c123988_g1	(GC)6	12	191	202	TGGCAGACTTCATCCACCAC	59.963	20	GATCGTGCCGTTGAGGATGA	60.179	20	161	140	300	AAGCTCATGAACCCGCAGAA	59.963	20	GATCGTGCCGTTGAGGATGA	60.179	20	198	103	300	TGAACCCGCAGAAGTCGTAC	60.039	20	GATCGTGCCGTTGAGGATGA	60.179	20	191	110	300
c35181_g1	(T)12	12	206	217	TGGCAGAAAAAGGTATTGAGAATGT	59.225	25	TCCTCTTAGCACAAACCACACA	59.828	22	261	1	261	TGGCAGAAAAAGGTATTGAGAATGTC	60.072	26	TCCTCTTAGCACAAACCACACA	59.828	22	261	1	261	GGCAGAAAAAGGTATTGAGAATGTCT	59.848	26	TCCTCTTAGCACAAACCACACA	59.828	22	260	2	261
c45783_g1	(A)12	12	693	704	TGGCACGCACATATACACGA	59.826	20	ATGTTATCGCAGCTCGCTGT	60.179	20	180	606	785	TCGTGGCACGCACATATACA	59.826	20	ATGTTATCGCAGCTCGCTGT	60.179	20	183	603	785	GTTTAATCGTGGCACGCACA	59.764	20	ATGTTATCGCAGCTCGCTGT	60.179	20	189	597	785
c70776_g1	(TA)7	14	370	383	TGGCACCCTCCACTCCATAT	60.327	20	GACCTTCGATCTCGTGCAGT	59.829	20	155	303	457	AGAGGCCTTTGGTCAATCCC	59.667	20	GACCTTCGATCTCGTGCAGT	59.829	20	217	241	457	TGGCACCCTCCACTCCATAT	60.327	20	GACCGACCTTCGATCTCGTG	60.248	20	159	303	461
c60277_g1	(ACA)5	15	911	925	TGGCAAGTTAGGCAATGACG	58.836	20	GAAGACTATGTAGCCGGCCC	59.966	20	269	697	965	TGGCAAGTTAGGCAATGACGA	60.271	21	GAAGACTATGTAGCCGGCCC	59.966	20	269	697	965	GGCAAGTTAGGCAATGACGA	58.551	20	GAAGACTATGTAGCCGGCCC	59.966	20	268	698	965
c109953_g1	(T)10	10	314	323	TGGCAAGCAAGGAAGCAATG	59.681	20	ACGCAACCAGCCAAAAAGAG	59.615	20	258	207	464	CATGGCAAGCAAGGAAGCAA	59.681	20	ACGCAACCAGCCAAAAAGAG	59.615	20	260	205	464	GCAAGCAAGGAAGCAATGCA	60.32	20	ACGCAACCAGCCAAAAAGAG	59.615	20	256	209	464
c55732_g2	(A)10	10	199	208	TGGCAACCCATAACACAGATCA	59.959	22	ACACACAAGGATATCGGAGGA	58.253	21	258	10	267	GATCACCACATGGCAACCC	58.807	19	ACACACAAGGATATCGGAGGA	58.253	21	268	0	267	TGGCAACCCATAACACAGATCA	59.959	22	CCCTCTACACACAAGGATATCGG	59.994	23	264	10	273
c66845_g1	(CT)6	12	59	70	TGGCAACAGGCTAACAGTGA	59.528	20	GCATCCTTGCGTTGGACCTT	61.244	20	214	11	224	TGGCAACAGGCTAACAGTGA	59.528	20	TCCTTGCGTTGGACCTTAGA	58.656	20	211	11	221	TGGCAACAGGCTAACAGTGA	59.528	20	AGGAGAACAAAGCAGCATCCT	59.646	21	228	11	238
c50376_g1	(A)10	10	209	218	TGGCAAATGCTTTAGGGGTT	57.977	20	TGCTAGATTTCTTGATGGCTAAAAA	57.298	25	221	75	295	TGGCAAATGCTTTAGGGGTT	57.977	20	ATGCTAGATTTCTTGATGGCTAAAA	57.113	25	222	75	296	CAATGGCAAATGCTTTAGGGGT	59.763	22	TGCTAGATTTCTTGATGGCTAAAAA	57.298	25	224	72	295
c45043_g1	(AT)8	16	213	228	TGGCAAATATGTGCGTGTGT	58.757	20	AGAAAGCCACGAGAGGTGTG	59.966	20	162	179	340	TGGCAAATATGTGCGTGTGT	58.757	20	AGGTGTGGTTAGTGCCATGG	59.962	20	149	179	327	TGGCAAATATGTGCGTGTGT	58.757	20	GCCGGAGTGATTGGGAGTAC	60.179	20	130	179	308
c55777_g1	(A)11	11	741	751	TGGCAAAAATCCAGTGGCTT	58.577	20	TGTCTTCTTTGCTGTTCTGAACAC	59.905	24	164	666	829	TTGGCAAAAATCCAGTGGCT	58.577	20	TGTCTTCTTTGCTGTTCTGAACAC	59.905	24	165	665	829	TGGCAAAAATCCAGTGGCTT	58.577	20	TGTCTTCTTTGCTGTTCTGAACA	58.739	23	164	666	829
c76317_g1	(GGT)5	15	421	435	TGGATTTCCTTCCCGTCAGC	60.035	20	ACTCATGTCCGAGACGCTTG	60.109	20	225	284	508	AACGCCGGGCTGTACAAATA	60.036	20	ACTCATGTCCGAGACGCTTG	60.109	20	139	370	508	TAACGCCGGGCTGTACAAAT	60.036	20	ACTCATGTCCGAGACGCTTG	60.109	20	140	369	508
c65309_g1	(A)11	11	1135	1145	TGGATTGGTAGGAAGGCGTG	59.748	20	TCTTGAACATAAGAACTTGTTTATGGA	57.432	27	171	1013	1183	TGGTAGGAAGGCGTGGTACT	60.252	20	TCTTGAACATAAGAACTTGTTTATGGA	57.432	27	166	1018	1183	GATTGGTAGGAAGGCGTGGT	59.748	20	TCTTGAACATAAGAACTTGTTTATGGA	57.432	27	169	1015	1183
c54873_g1	(T)11	11	1184	1194	TGGATTGGGGATTTGGAGCC	60.032	20	ACATTTCTCGAATCCAAAAGAATACA	57.664	26	171	1091	1261	GCGTTGCTTAGGGTTTTGGG	60.039	20	ACATTTCTCGAATCCAAAAGAATACA	57.664	26	222	1040	1261	GGCGTTGCTTAGGGTTTTGG	60.039	20	ACATTTCTCGAATCCAAAAGAATACA	57.664	26	223	1039	1261
c70132_g1	(A)13	13	1424	1436	TGGATTGGATTGAGCCACCG	60.394	20	TGTCAGATCCATTGGCAGGC	60.395	20	146	1378	1523	GGATTGGATTGAGCCACCGT	60.394	20	TGTCAGATCCATTGGCAGGC	60.395	20	145	1379	1523	TGGATTGGATTGAGCCACCG	60.394	20	CGATGGAGTTGCGACCTACT	59.544	20	127	1378	1504
c67930_g2	(AG)6	12	2262	2273	TGGATTACTGTGGCTTGGGG	59.669	20	AGAAATCGAAAGCTTTGAACAGT	57.242	23	207	2155	2361	GGTGAGTTTGACGAGCCAGA	59.966	20	ACGTAGCTTATTTCACATCTCTCTCA	59.904	26	269	2064	2332	TGTGGCTTGGGGATTCTTGT	59.518	20	AGAAATCGAAAGCTTTGAACAGT	57.242	23	199	2163	2361
c67546_g1	(T)11	11	1167	1177	TGGATGTGATGGTTGCTAGAGA	58.893	22	AATCAGCATCCAAAAGACTTTGAA	57.59	24	206	999	1204	TGGATGTGATGGTTGCTAGAGAG	59.866	23	AATCAGCATCCAAAAGACTTTGAA	57.59	24	206	999	1204	GGATGTGATGGTTGCTAGAGAGT	59.866	23	AATCAGCATCCAAAAGACTTTGAA	57.59	24	205	1000	1204
c61990_g1	(TCT)5	15	53	67	TGGATGTCAAAAGAACCTCCTT	57.547	22	GTCAAGCTTGGTGCAGGTTG	59.969	20	215	27	241	TGGATGTCAAAAGAACCTCCTT	57.547	22	AAAATGTTTCCATGGCCGGC	60.036	20	236	27	262	TGGATGTCAAAAGAACCTCCTT	57.547	22	AGTCAAGCTTGGTGCAGGTT	60.107	20	216	27	242
c63750_g2	(AT)10	20	699	718	TGGATGGTGCAGTGGAGATG	59.746	20	ATCTTCCTCTGCGCCTATGG	59.316	20	215	666	880	TGGATGGTGCAGTGGAGATG	59.746	20	TGAGCATCTTGGATCCTGGG	59.158	20	259	666	924	GGATGGTGCAGTGGAGATGA	59.457	20	ATCTTCCTCTGCGCCTATGG	59.316	20	214	667	880
c82725_g1	(T)10	10	1436	1445	TGGATGGAGGTGAGTAGAATGT	58.276	22	GAGCAGAGGAAAGAGGCGAG	60.179	20	276	1353	1628	TTGGATGGAGGTGAGTAGAATGT	58.896	23	GAGCAGAGGAAAGAGGCGAG	60.179	20	277	1352	1628	TGCCTCAGATTTTCTTTTCGACA	58.866	23	GAGCAGAGGAAAGAGGCGAG	60.179	20	234	1395	1628
c112584_g1	(AG)7ataaagtgacaaatagtgatatataaatagatggataa(AG)7	66	209	274	TGGATGGAGAGGGAGATAAGAGA	59.27	23	ACCCAATCCCCACTAATTCCT	58.415	21	254	69	322	TGGATGGAGAGGGAGATAAGAGA	59.27	23	AGGTACCCAATCCCCACTAA	57.327	20	258	69	326	TGGATGGAGAGGGAGATAAGAGA	59.27	23	TTAGGTACCCAATCCCCACT	57.327	20	260	69	328
c39294_g1	(T)11	11	470	480	TGGATGCTTACCGTGAAGCT	59.387	20	AGTACCGCTTAGCTAGTCATCA	58.447	22	271	373	643	TGGATGCTTACCGTGAAGCT	59.387	20	ACAGTACTAGTACCGCTTAGCT	58.116	22	279	373	651	TGGATGCTTACCGTGAAGCT	59.387	20	ACCGCTTAGCTAGTCATCAAA	57.112	21	268	373	640
c69902_g1	(T)10	10	465	474	TGGATGCTGGCTTGTTGTTG	59.325	20	GTCAACCAACGTCGCATCTT	59.134	20	274	323	596	GGATGCTGGCTTGTTGTTGT	59.324	20	GTCAACCAACGTCGCATCTT	59.134	20	273	324	596	TGGATGCTGGCTTGTTGTTG	59.325	20	CGTCAACCAACGTCGCATC	59.87	19	275	323	597
c70072_g5	(A)11	11	923	933	TGGATGCTCTTTGGGCGAAT	60.034	20	CCACAAACCAATTACAAACAAACCC	59.935	25	135	828	962	AGCCGGTTGTGTCGATTGAT	60.036	20	CCACAAACCAATTACAAACAAACCC	59.935	25	102	861	962	GCCGGTTGTGTCGATTGATG	59.903	20	CCACAAACCAATTACAAACAAACCC	59.935	25	101	862	962
c77851_g1	(TG)7	14	56	69	TGGATGCCAACTATGGTTCCAT	59.755	22	ACCTTGGAAATAGCCTTTTGTTGT	59.346	24	183	10	192	TGGATGCCAACTATGGTTCCAT	59.755	22	ACCTTGGAAATAGCCTTTTGTTGTT	59.87	25	183	10	192	TGGATGCCAACTATGGTTCCAT	59.755	22	CCTTGGAAATAGCCTTTTGTTGT	57.786	23	182	10	191
c68145_g1	(T)11	11	627	637	TGGATGAGGATGGTCAACCG	59.459	20	ACTGAAGCAGCACATCAAGT	57.733	20	210	492	701	TGGATGAGGATGGTCAACCG	59.459	20	ACTGAAGCAGCACATCAAGTTG	59.707	22	210	492	701	TAAGGCCGACTACATGGAGC	59.249	20	ACTGAAGCAGCACATCAAGT	57.733	20	231	471	701
c68392_g1	(T)13	13	1834	1846	TGGATGAGGACTCTTTCACCC	59.091	21	GCATGCCCCATAATGAACGG	59.685	20	179	1746	1924	TGGATGAGGACTCTTTCACCC	59.091	21	GCCTTAATCAAGCATGCCCC	59.61	20	190	1746	1935	GGATGAGGACTCTTTCACCCT	58.808	21	GCATGCCCCATAATGAACGG	59.685	20	178	1747	1924
c71535_g1	(A)10	10	269	278	TGGATCTTTGCATTCACCAAGT	58.501	22	TTGCGCTCAAGATTGGATGC	59.547	20	226	216	441	TGCATTCACCAAGTTTGAGAGT	58.445	22	TTGCGCTCAAGATTGGATGC	59.547	20	218	224	441	TGGATCTTTGCATTCACCAAGT	58.501	22	CGCTCAAGATTGGATGCGAG	59.419	20	223	216	438
c67402_g2	(T)10	10	740	749	TGGATCGGAGTTTTTCTTTGTGG	59.432	23	AGGGCAGGAAATTGAGAGCC	60.034	20	177	610	786	TGGATCGGAGTTTTTCTTTGTGG	59.432	23	GCGTAGAACGACGACTTCCT	59.832	20	277	610	886	GGATCGGAGTTTTTCTTTGTGGA	59.181	23	AGGGCAGGAAATTGAGAGCC	60.034	20	176	611	786
c58606_g1	(CT)6	12	101	112	TGGATCCCAACCATTCTGCA	59.297	20	GATCGGAGGCGGAGAGAATG	60.039	20	149	15	163	TGGATCCCAACCATTCTGCA	59.297	20	TGGAGGAGGAGGAAGATCGG	60.106	20	163	15	177	TGGATCCCAACCATTCTGCA	59.297	20	GATTAGGGCCAAGGGGATGG	59.887	20	238	15	252
c69332_g4	(A)14	14	33	46	TGGATCCAGAAATCGACCACC	59.79	21	ACGGAAATCAAGTTCATTCTGATCG	59.936	25	184	0	183	GGATCCAGAAATCGACCACCT	59.513	21	ACGGAAATCAAGTTCATTCTGATCG	59.936	25	183	1	183	TGGATCCAGAAATCGACCACC	59.79	21	TCATTCTGATCGGAATCTGTTCA	57.657	23	171	0	170
c58454_g1	(A)10	10	283	292	TGGATCCAAACCGTTATTACACCT	60.019	24	AGGAATGTTGTGCGTGCAAC	59.969	20	166	231	396	TGGATCCAAACCGTTATTACACCT	60.019	24	TTGTGCGTGCAACAAAGGAG	59.9	20	159	231	389	TGGATCCAAACCGTTATTACACCT	60.019	24	GGAACAAGCAAAGCAGCCAA	59.895	20	100	231	330
c23238_g1	(T)11	11	307	317	TGGATCATCTTCGTCTGCGT	59.182	20	CACGAAGGAGACAAACAACACC	59.968	22	183	219	401	TGGATCATCTTCGTCTGCGT	59.182	20	CGAAGGAGACAAACAACACCA	58.715	21	181	219	399	TGGATCATCTTCGTCTGCGT	59.182	20	ACGAAGGAGACAAACAACACC	58.714	21	182	219	400
c67508_g1	(T)12	12	2794	2805	TGGATCATCTGTATTTCCCTTGGT	59.522	24	TGCCAGGGATGTTGGTGATG	60.324	20	148	2745	2892	TGGATCATCTGTATTTCCCTTGGT	59.522	24	GCCAGGGATGTTGGTGATGT	60.324	20	147	2745	2891	TGGATCATCTGTATTTCCCTTGGT	59.522	24	GTGCCAGGGATGTTGGTGAT	60.324	20	149	2745	2893
c10882_g1	(T)10	10	494	503	TGGATCACTTCTGCGCTTGT	59.965	20	GCAGCGAGGAAATTGGATCC	59.335	20	117	471	587	TGTGCTGGATCACTTCTGCG	60.671	20	GCAGCGAGGAAATTGGATCC	59.335	20	122	466	587	CTGGATCACTTCTGCGCTTG	59.274	20	GCAGCGAGGAAATTGGATCC	59.335	20	118	470	587
c68088_g1	(T)11	11	2198	2208	TGGATCAATTGGTACAGGTCGT	59.43	22	GGGGGAATCTTGATTTCATTGGT	58.967	23	201	2065	2265	TGGATCAATTGGTACAGGTCGT	59.43	22	GGGGGAATCTTGATTTCATTGGTG	60.142	24	201	2065	2265	TGGATCAATTGGTACAGGTCGT	59.43	22	AGGGGGAATCTTGATTTCATTGGT	60.265	24	202	2065	2266
c8878_g1	(A)12	12	898	909	TGGATCAAGGATGCAGTTTGA	57.562	21	GTCTTCAGCTCCTCTGCCAG	60.108	20	165	863	1027	GGAGATTGAATGCTGTTTCTGCT	59.557	23	GTCTTCAGCTCCTCTGCCAG	60.108	20	203	825	1027	AGGAGATTGAATGCTGTTTCTGC	59.557	23	GTCTTCAGCTCCTCTGCCAG	60.108	20	204	824	1027
c56263_g1	(A)11	11	104	114	TGGATATCCCAGCAACGGGA	60.693	20	GCCACAGTCTTCTCTCCGAG	59.828	20	245	22	266	GGATATCCCAGCAACGGGAT	59.307	20	GCCACAGTCTTCTCTCCGAG	59.828	20	244	23	266	TGGATATCCCAGCAACGGGA	60.693	20	TCTCCCTCCAACTCCTGGTT	59.806	20	188	22	209
c70690_g2	(A)11	11	200	210	TGGAGTTAGGTTGATCCGCG	59.825	20	GGCTCGAGCTCGACTTTACT	59.547	20	246	98	343	TGGAGTTAGGTTGATCCGCG	59.825	20	AGGCTCGAGCTCGACTTTAC	59.547	20	247	98	344	TGGAGTTAGGTTGATCCGCG	59.825	20	TCAAGCTCAAGAGGCTCGAG	59.47	20	258	98	355
c40137_g1	(T)10	10	373	382	TGGAGGTTTGTGAAGGTCGG	59.892	20	AGGGTTTCTATTGTCTTCTACGACT	59.284	25	179	232	410	GGAGGTTTGTGAAGGTCGGT	59.892	20	AGGGTTTCTATTGTCTTCTACGACT	59.284	25	178	233	410	ATGGAGGCCGAGAGATGGAT	60.179	20	AGGGTTTCTATTGTCTTCTACGACT	59.284	25	131	280	410
c125470_g1	(A)11	11	61	71	TGGAGGTTGCACTCTAAGCTC	59.724	21	GGTGAACACCTCTCTTGTGTCT	59.897	22	196	9	204	TGGAGGTTGCACTCTAAGCTC	59.724	21	CCCACCTTGTCCACTAAACTCA	59.894	22	114	9	122	TGGAGGTTGCACTCTAAGCTC	59.724	21	ACCCACCTTGTCCACTAAACTC	59.894	22	115	9	123
c100623_g1	(T)11	11	56	66	TGGAGGTAGAAGTTTTATGCTAGTGA	59.561	26	TGCAAGTCCCAAACACCATTG	59.588	21	162	12	173	TGGAGGTAGAAGTTTTATGCTAGTG	58.359	25	TGCAAGTCCCAAACACCATTG	59.588	21	162	12	173	TGGAGGTAGAAGTTTTATGCTAGTGA	59.561	26	CAAGTCCCAAACACCATTGCT	59.312	21	160	12	171
c70693_g3	(AGC)6	18	1911	1928	TGGAGGCCAAGCTTTGTGAA	60.106	20	GTGAAGACGAGGGTGCAAGA	59.966	20	269	1739	2007	TGGAGGCCAAGCTTTGTGAA	60.106	20	CGAGGGTGCAAGAACTCCAT	60.036	20	262	1739	2000	TGGAGGCCAAGCTTTGTGAA	60.106	20	GGTGCAAGAACTCCATGGGA	59.962	20	258	1739	1996
c56087_g1	(A)10	10	151	160	TGGAGGCATAGGATGGTGGA	60.03	20	ACGGCTTTGAAACCCCTTCT	59.815	20	176	40	215	TGGAGGCATAGGATGGTGGA	60.03	20	AGACGGCTTTGAAACCCCTT	59.815	20	178	40	217	GTGGAGGCATAGGATGGTGG	59.891	20	ACGGCTTTGAAACCCCTTCT	59.815	20	177	39	215
c116873_g1	(A)11	11	65	75	TGGAGGATTAGAAAGGGCGG	59.163	20	TGTGTGTGCATGCATCTGTT	58.679	20	128	6	133	GGAGGATTAGAAAGGGCGGT	59.162	20	TGTGTGTGCATGCATCTGTT	58.679	20	127	7	133	TGGAGGATTAGAAAGGGCGG	59.163	20	ATGTGTGTGCATGCATCTGT	58.459	20	129	6	134
c71069_g1	(AG)7	14	119	132	TGGAGGAGTTGGTAAAGTGCA	59.228	21	GTCCACTCGGTTCAATCGGT	60.038	20	219	63	281	TGGAGGAGTTGGTAAAGTGCA	59.228	21	TGTCCACTCGGTTCAATCGG	60.038	20	220	63	282	TGGAGGAGTTGGTAAAGTGCA	59.228	21	CGGTTCGATGCTAGAGCGAT	60.04	20	192	63	254
c55143_g2	(CGC)5	15	295	309	TGGAGGAGGATTGGGAGGAG	60.031	20	CATCAGCAAAAGCAACCCCC	60.037	20	175	209	383	TGGAGGAGGATTGGGAGGAG	60.031	20	CCATCAGCAAAAGCAACCCC	60.037	20	176	209	384	TGGAGGAGGATTGGGAGGAG	60.031	20	CCCATCAGCAAAAGCAACCC	60.037	20	177	209	385
c78298_g1	(AAG)5	15	177	191	TGGAGGAGAAGAGCGCTGTA	60.323	20	CCAGCTGTTCTGAACTCCTCC	60.339	21	148	69	216	TGGAGGAGAAGAGCGCTGTA	60.323	20	ACCAGCTGTTCTGAACTCCTC	59.654	21	149	69	217	GCTCGGCTGGATTTGGAGAA	60.393	20	CCAGCTGTTCTGAACTCCTCC	60.339	21	183	34	216
c64637_g1	(AG)6	12	484	495	TGGAGGACTTCGTCGTCTCT	59.964	20	CCTCTCTCTCCTTCTCCCCC	60.106	20	248	272	519	TCTGGAGGACTTCGTCGTCT	59.964	20	CCTCTCTCTCCTTCTCCCCC	60.106	20	250	270	519	TCTCTGGAGGACTTCGTCGT	59.964	20	CCTCTCTCTCCTTCTCCCCC	60.106	20	252	268	519
c134811_g1	(A)11	11	130	140	TGGAGGAAATGAAAATATGCCACA	58.978	24	TGGTATGTAGGTAAATTAGCCTCCA	59.094	25	113	81	193	TGGAGGAAATGAAAATATGCCACAG	59.872	25	TGGTATGTAGGTAAATTAGCCTCCA	59.094	25	113	81	193	GGAGGAAATGAAAATATGCCACAGT	59.872	25	TGGTATGTAGGTAAATTAGCCTCCA	59.094	25	112	82	193
c64084_g1	(T)14	14	484	497	TGGAGCTTGCTGTGGCTATT	59.671	20	GCAAGCCCAGATGTCTTCCT	60.035	20	233	394	626	TGGAGCTTGCTGTGGCTATT	59.671	20	AGCAAGCCCAGATGTCTTCC	60.035	20	234	394	627	GTGGAGCTTGCTGTGGCTAT	60.394	20	GCAAGCCCAGATGTCTTCCT	60.035	20	234	393	626
c29187_g1	(A)11	11	40	50	TGGAGCTTGCACAATGAGAAG	58.843	21	AGGCTCAGATCACTCCCCAT	60.03	20	253	7	259	TGGAGCTTGCACAATGAGAAGA	60.225	22	AGGCTCAGATCACTCCCCAT	60.03	20	253	7	259	TGGAGCTTGCACAATGAGAA	57.725	20	AGGCTCAGATCACTCCCCAT	60.03	20	253	7	259
c131089_g1	(A)10	10	42	51	TGGAGCTTATTTTATCTTGCAACCT	59.048	25	AGCACGTCAATGATGAAAGTTT	57.164	22	125	13	137	TGGAGCTTATTTTATCTTGCAACCT	59.048	25	AAGCACGTCAATGATGAAAGTT	57.164	22	126	13	138	TGGAGCTTATTTTATCTTGCAACCT	59.048	25	AAAGCACGTCAATGATGAAAGT	57.164	22	127	13	139
c53291_g1	(A)10	10	243	252	TGGAGCTCTTGCCACATTGT	59.889	20	GAAAGATCTGGCCACCACCA	59.962	20	256	133	388	TGGAGCTCTTGCCACATTGT	59.889	20	TGGAAAGATCTGGCCACCAC	59.962	20	258	133	390	TGGAGCTCTTGCCACATTGT	59.889	20	TCTGGCCACCACCAAATGTT	60.106	20	250	133	382
c20153_g1	(TA)6	12	444	455	TGGAGCCTGTTCTTCGAAATGA	59.962	22	AGCGCGAGTGTGTGATTGTA	60.039	20	101	399	499	AGAATTGGAGCCTGTTCTTCGA	59.697	22	AGCGCGAGTGTGTGATTGTA	60.039	20	106	394	499	TGGAGCCTGTTCTTCGAAATG	58.573	21	AGCGCGAGTGTGTGATTGTA	60.039	20	101	399	499
c69141_g2	(T)10	10	272	281	TGGAGCCATTTCTGTTCTCACA	59.894	22	CTCAGAACAGATCTCGAAGGCA	59.835	22	253	172	424	TGGAGCCATTTCTGTTCTCACA	59.894	22	ACTCAGAACAGATCTCGAAGGC	59.835	22	254	172	425	TGGAGCCATTTCTGTTCTCACA	59.894	22	TCAGAACAGATCTCGAAGGCA	58.829	21	252	172	423
c62283_g1	(T)10	10	2115	2124	TGGAGCCACACATGTTGTCA	59.818	20	CAATGCCCTCATCACTTGCA	58.821	20	268	1995	2262	TGGAGCCACACATGTTGTCA	59.818	20	ACAATGCCCTCATCACTTGC	58.82	20	269	1995	2263	GCCACACATGTTGTCAAGCC	60.319	20	CAATGCCCTCATCACTTGCA	58.821	20	264	1999	2262
c68432_g1	(T)10	10	183	192	TGGAGCAGTTGGGCTTAACA	59.524	20	CGAGGGGTTCAACTACCACC	60.037	20	105	128	232	GAGTTGGAGCAGTTGGGCTT	60.538	20	CGAGGGGTTCAACTACCACC	60.037	20	109	124	232	AAGAGTTGGAGCAGTTGGGC	60.538	20	CGAGGGGTTCAACTACCACC	60.037	20	111	122	232
c49745_g1	(G)10	10	766	775	TGGAGCAGTGGAGATGGAGA	59.958	20	TTTCCGGAATCCCTGCCAAA	59.887	20	261	658	918	TTGGAGGAGGAGCTGGAGTT	60.179	20	CGCAAAATCACCGCTCGATT	59.903	20	271	735	1005	TTTGGAGGAGGAGCTGGAGT	60.179	20	CGCAAAATCACCGCTCGATT	59.903	20	272	734	1005
c60972_g1	(GA)7	14	537	550	TGGAGCAGAGAGAGGGAGAG	59.742	20	TGCACCTTCCCGTGTGTTTA	59.819	20	133	492	624	TGGAGCAGAGAGAGGGAGAG	59.742	20	ATTGCACCTTCCCGTGTGTT	60.467	20	135	492	626	TGGAGCAGAGAGAGGGAGAG	59.742	20	AATTGCACCTTCCCGTGTGT	60.467	20	136	492	627
c60312_g1	(GCG)5	15	1549	1563	TGGAGAGGAAGACGGAGGAG	60.034	20	TCTCCTCTTCCTCTACCTCCAC	59.757	22	194	1397	1590	GTGGAAATGGAGGGTGGAGG	60.034	20	TCTCCTCTTCCTCTACCTCCAC	59.757	22	145	1446	1590	GGTGGAAATGGAGGGTGGAG	60.034	20	TCTCCTCTTCCTCTACCTCCAC	59.757	22	146	1445	1590
c68711_g1	(T)14	14	171	184	TGGAGAGCGATTGAGGGAGA	60.033	20	AGCCCCTCCAGATTCAAAGC	60.034	20	185	41	225	TGGAGAGCGATTGAGGGAGA	60.033	20	AAAGCAGCCCCTCCAGATTC	60.034	20	190	41	230	AGCACAAAGTTGGAGAGCGA	59.893	20	AGCCCCTCCAGATTCAAAGC	60.034	20	195	31	225
c82573_g1	(A)10	10	405	414	TGGAGAAGGTGGGTCAAGGA	60.105	20	AGAGGTTCACCGCATCATGT	59.385	20	212	243	454	GGTGTGCGCTAGTGTCTCAT	60.109	20	AGAGGTTCACCGCATCATGT	59.385	20	278	177	454	TGGAGAAGGTGGGTCAAGGA	60.105	20	TGAAGAGGTTCACCGCATCA	59.315	20	215	243	457
c65619_g2	(T)11	11	1128	1138	TGGAGAAAATATGCTTCAGTTGGG	59.294	24	GCACAATGAGCCTTTAAGAACTCA	59.784	24	199	1015	1213	GGAGAAAATATGCTTCAGTTGGGT	59.293	24	GCACAATGAGCCTTTAAGAACTCA	59.784	24	198	1016	1213	CTGGAGAAAATATGCTTCAGTTGGG	60.164	25	GCACAATGAGCCTTTAAGAACTCA	59.784	24	200	1014	1213
c67438_g3	(A)12	12	92	103	TGGAGAAAAGATGATTTTTGGCA	57.195	23	AGCTATACATCACGCAACAGA	57.199	21	260	16	275	AGGAAAATCCAGAACAAAACCAA	57.051	23	AGCTATACATCACGCAACAGA	57.199	21	215	61	275	AAGGAAAATCCAGAACAAAACCA	57.051	23	AGCTATACATCACGCAACAGA	57.199	21	216	60	275
c59657_g1	(CGC)7	21	844	864	TGGACTTTCGTCTTGCCGAA	59.895	20	TCCGAGAACTCTCAGCCAGA	59.962	20	246	677	922	TGGACTTTCGTCTTGCCGAA	59.895	20	CTCTCAGCCAGATGACCGTC	59.898	20	238	677	914	GGCGGTGGTTTCGTAGGTAT	59.824	20	TCCGAGAACTCTCAGCCAGA	59.962	20	161	762	922
c76464_g1	(GA)6	12	68	79	TGGACTTTACACATCCTTCACCT	59.349	23	CGCCTCACGGATAGAAAATGC	59.738	21	241	25	265	CACATCCTTCACCTAGTTTTGCA	59.18	23	CGCCTCACGGATAGAAAATGC	59.738	21	232	34	265	ACACATCCTTCACCTAGTTTTGC	59.179	23	CGCCTCACGGATAGAAAATGC	59.738	21	233	33	265
c49631_g1	(T)12	12	53	64	TGGACTTCATGTGTTCGGACT	59.308	21	TGCCTCAAACAGCTGATCCA	59.599	20	112	15	126	TGGACTTCATGTGTTCGGACTT	59.896	22	TGCCTCAAACAGCTGATCCA	59.599	20	112	15	126	TTGGACTTCATGTGTTCGGACT	59.896	22	TGCCTCAAACAGCTGATCCA	59.599	20	113	14	126
c129846_g1	(T)10	10	87	96	TGGACTAAGAGCGTTGCTGC	60.671	20	CTCCCAATCTCCCTCTCCCA	60.031	20	173	36	208	TGGACTAAGAGCGTTGCTGC	60.671	20	TCTCCCAATCTCCCTCTCCC	59.734	20	160	36	195	TGGACTAAGAGCGTTGCTGC	60.671	20	TCCCTCTCCCAATCTCCCTC	59.734	20	164	36	199
c45936_g1	(TA)8ataatggtaata(ATT)5	43	681	723	TGGACGGGAGCTTCAAGTTC	59.965	20	TACTCCGATGCTCACCCCAT	60.399	20	263	494	756	ACGGGAGCTTCAAGTTCTGG	59.965	20	TACTCCGATGCTCACCCCAT	60.399	20	260	497	756	TGGACGGGAGCTTCAAGTTC	59.965	20	CTCCGATGCTCACCCCATTC	60.534	20	261	494	754
c90126_g1	(T)10	10	205	214	TGGACATGCCTGCAGACAAT	59.961	20	TCCGTCGTTCTTCACATCCT	58.746	20	125	159	283	CCCTCGGATGATTGGGTCTG	59.893	20	TCCGTCGTTCTTCACATCCT	58.746	20	171	113	283	CCGACGACTTGGGATGGAAT	59.822	20	TCCGTCGTTCTTCACATCCT	58.746	20	244	40	283
c67129_g1	(A)10	10	996	1005	TGGACATCCAGCAAGTGTCC	59.963	20	TGGCATGTGTTACTGCTGGT	59.89	20	196	932	1127	GGACATCCAGCAAGTGTCCT	59.674	20	TGGCATGTGTTACTGCTGGT	59.89	20	195	933	1127	TCCAGCAAGTGTCCTTCGTT	59.532	20	TGGCATGTGTTACTGCTGGT	59.89	20	190	938	1127
c126002_g1	(A)11	11	157	167	TGGACAGTTACCTAACTTGCGT	59.634	22	GGACGGGTGAGTGTATGCTT	59.751	20	193	62	254	TGGACAGTTACCTAACTTGCGT	59.634	22	CGGGTGAGTGTATGCTTGCT	60.392	20	190	62	251	TGGACAGTTACCTAACTTGCGT	59.634	22	TTCGGACGGGTGAGTGTATG	59.471	20	196	62	257
c67019_g1	(A)12	12	1533	1544	TGGACAGGTGATGGGTTTGT	59.15	20	AACACACGACCTGCTTGTCT	59.822	20	267	1359	1625	TGGACAGGTGATGGGTTTGT	59.15	20	CACACGACCTGCTTGTCTCA	60.249	20	265	1359	1623	TGGACAGGTGATGGGTTTGT	59.15	20	ACACACGACCTGCTTGTCTC	60.249	20	266	1359	1624
c67415_g1	(A)10	10	1892	1901	TGGACAGGATATCCTCACCCA	59.706	21	CGTTCACAGGGCTCCATTGA	60.322	20	277	1800	2076	TGGACAGGATATCCTCACCCA	59.706	21	TCGTTCACAGGGCTCCATTG	60.322	20	278	1800	2077	TGGACAGGATATCCTCACCCA	59.706	21	AGGGCTCCATTGAAACGACA	59.6	20	270	1800	2069
c112692_g1	(CT)7	14	49	62	TGGACAATGGCCTAGGAAGC	59.744	20	GAGCTGAGGTGTGGGGATTC	60.107	20	165	17	181	TGGACAATGGCCTAGGAAGC	59.744	20	AGTTTGAGCTGAGGTGTGGG	59.891	20	170	17	186	TGGACAATGGCCTAGGAAGC	59.744	20	TTGAAGGCTTGTGGGGGAAG	60.179	20	222	17	238
c62746_g1	(A)10	10	1610	1619	TGGAATTGGGCTTCTGCACT	59.887	20	CGCCCCAAACAAAATGAGCA	59.967	20	224	1579	1802	TGGAATTGGGCTTCTGCACT	59.887	20	TCGCCCCAAACAAAATGAGC	59.683	20	225	1579	1803	TGGAATTGGGCTTCTGCACT	59.887	20	GGTGAATAATGCTTCGCCCC	59.331	20	238	1579	1816
c56736_g1	(T)10	10	1962	1971	TGGAATGGATGGTGAAGGCG	60.394	20	TGCGCAACATATACCAGCCT	59.82	20	248	1755	2002	TGGAATGGATGGTGAAGGCG	60.394	20	ATTTGCATCGTGCTACTGCG	59.625	20	264	1755	2018	TGGAATGGATGGTGAAGGCG	60.394	20	GCGCAACATATACCAGCCTG	59.412	20	247	1755	2001
c77322_g1	(T)11	11	106	116	TGGAATGAGAATGACAACGAAACG	60.084	24	TGGGCGATTCTTGCCTTCAT	60.034	20	209	26	234	GGAATGAGAATGACAACGAAACGA	59.848	24	TGGGCGATTCTTGCCTTCAT	60.034	20	208	27	234	TGGAATGAGAATGACAACGAAACG	60.084	24	TTGTGAGTCGCCCACCATTT	60.179	20	228	26	253
c56844_g1	(T)14	14	446	459	TGGAATCTCCCTGTATTGCCA	58.796	21	GAAGCTTGCTGTTACTCCCCT	59.996	21	169	415	583	TGGAATCTCCCTGTATTGCCA	58.796	21	AGAAGCTTGCTGTTACTCCCC	59.996	21	170	415	584	TGGAATCTCCCTGTATTGCCA	58.796	21	AGCTTGCTGTTACTCCCCTT	58.932	20	167	415	581
c59337_g1	(A)11	11	59	69	TGGAATACACCTGCTTGATTGA	57.7	22	GCCTTTGTTGTGGCTTGCAT	60.25	20	258	10	267	TGGAATACACCTGCTTGATTGAA	58.339	23	GCCTTTGTTGTGGCTTGCAT	60.25	20	258	10	267	TGGAATACACCTGCTTGATTGA	57.7	22	TGTGGCTTGCATTCAACCTG	59.325	20	250	10	259
c40409_g1	(AT)7	14	112	125	TGGAAGTTGTTGCGTTCCTT	58.242	20	GGCTTGTCACAACATTGGGG	59.682	20	120	65	184	TTGGAAGTTGTTGCGTTCCT	58.242	20	GGCTTGTCACAACATTGGGG	59.682	20	121	64	184	TCCAACTGGAGCACTCGGT	60.837	19	TGTGTGTGGATAGGCGAAGG	59.751	20	256	90	345
c64356_g2	(T)12	12	309	320	TGGAAGTTGGCGGTTCTCTG	60.25	20	TCCCGTCCGAATCAGTCTCT	60.034	20	162	226	387	GGAAGTTGGCGGTTCTCTGT	60.25	20	TCCCGTCCGAATCAGTCTCT	60.034	20	161	227	387	TGGAAGTTGGCGGTTCTCTG	60.25	20	GCCATAAACCCAGCAGCATG	59.896	20	230	226	455
c66606_g1	(A)12	12	138	149	TGGAAGTGAGGGGAAGGAAA	58.172	20	CCTGCCATGGATCAAGACGA	59.821	20	180	98	277	TGGAAGTGAGGGGAAGGAAA	58.172	20	TCCTGCCATGGATCAAGACG	59.821	20	181	98	278	TGGAAGTGAGGGGAAGGAAA	58.172	20	AATAAAAGTGTGCGGCTGCC	59.756	20	242	98	339
c106286_g1	(A)14	14	80	93	TGGAAGGTAGGTTATGATTGAGTT	57.364	24	GCAACAGAAGCATAGTTTCAACC	58.77	23	151	51	201	TTGGAAGGTAGGTTATGATTGAGT	57.364	24	GCAACAGAAGCATAGTTTCAACC	58.77	23	152	50	201	TGGAAGGTAGGTTATGATTGAGTT	57.364	24	TGCAACAGAAGCATAGTTTCAACC	60.262	24	152	51	202
c71554_g3	(A)10	10	663	672	TGGAAGGATCCCATGAGAGA	57.125	20	CATCCAAGGTTTGCAGCCAC	60.038	20	273	585	857	TGGAAGGATCCCATGAGAGA	57.125	20	CCAAGGTTTGCAGCCACAAA	59.822	20	270	585	854	TGGAAGGATCCCATGAGAGA	57.125	20	TCATCCAAGGTTTGCAGCCA	60.179	20	274	585	858
c56427_g1	(A)11	11	1012	1022	TGGAAGCTTACGCCTGTCTT	59.315	20	TGCCATTACCTGAGTTGAAGT	57.212	21	276	783	1058	ATGGAAGCTTACGCCTGTCT	59.095	20	TGCCATTACCTGAGTTGAAGT	57.212	21	277	782	1058	TGGAAGCTTACGCCTGTCTT	59.315	20	TTGCCATTACCTGAGTTGAAGT	57.901	22	277	783	1059
c7488_g1	(GCTGG)5	25	486	510	TGGAAGCGGTAAAACGTCGA	59.968	20	GTGGAGTGTGAACTGGGGAG	59.965	20	273	439	711	TGGAAGCGGTAAAACGTCGA	59.968	20	TACCTCGCATCTCCCACGTA	60.107	20	167	439	605	TGGAAGCGGTAAAACGTCGA	59.968	20	TCATTCGGCCCAGATTCACC	60.107	20	248	439	686
c68075_g1	(T)12	12	174	185	TGGAAGCATCACATGAGGGAG	59.789	21	ACGACAATCAATCAGGCCTT	57.503	20	140	82	221	TGGAAGCATCACATGAGGGAG	59.789	21	AACGACAATCAATCAGGCCT	57.503	20	141	82	222	TGGAAGCATCACATGAGGGA	58.712	20	ACGACAATCAATCAGGCCTT	57.503	20	140	82	221
c68540_g3	(A)10	10	81	90	TGGAAGCAGATTGAGCAAGC	58.829	20	TGAAAAGGTTTCTCTCCCTGCA	59.825	22	127	37	163	TGGAAGCAGATTGAGCAAGCT	60.272	21	TGAAAAGGTTTCTCTCCCTGCA	59.825	22	127	37	163	GGAAGCAGATTGAGCAAGCT	58.538	20	TGAAAAGGTTTCTCTCCCTGCA	59.825	22	126	38	163
c19452_g1	(T)10	10	216	225	TGGAAGAGTTGGCCGTGATC	60.036	20	GCAACCAGGTCCTGTTGGTA	59.89	20	197	139	335	TGGAAGAGTTGGCCGTGATC	60.036	20	GCACGCAGACTCGGAAAAAG	60.111	20	149	139	287	TTTGGATCGTTCTCTGCGCT	60.037	20	GCACGCAGACTCGGAAAAAG	60.111	20	262	26	287
c130693_g1	(T)10	10	142	151	TGGAAGAACTATTGCACAGGACA	59.928	23	TGATGATGTCTTCTATGGAGCTGA	59.102	24	140	62	201	TGGAAGAACTATTGCACAGGACA	59.928	23	TGATGATGTCTTCTATGGAGCTG	57.789	23	140	62	201	TGGAAGAACTATTGCACAGGACA	59.928	23	GATGATGTCTTCTATGGAGCTGA	57.534	23	139	62	200
c70269_g1	(T)11	11	2671	2681	TGGAACTGATGATAACTAGATCGCA	59.698	25	ACTACGTTGCCATGAGGAGC	60.108	20	201	2515	2715	TGGAACTGATGATAACTAGATCGCA	59.698	25	TACGTTGCCATGAGGAGCTC	59.824	20	199	2515	2713	TGGAACTGATGATAACTAGATCGCA	59.698	25	CTACGTTGCCATGAGGAGCT	59.823	20	200	2515	2714
c65748_g1	(T)11	11	2694	2704	TGGAACTGATGACCTGGCAA	59.23	20	AATCTGTATTGCCGCACAAATAA	57.425	23	252	2479	2730	TGGAACTGATGACCTGGCAA	59.23	20	AATAATCTGTATTGCCGCACAAA	57.425	23	255	2479	2733	TGGAACTGATGACCTGGCAA	59.23	20	AAATAATCTGTATTGCCGCACAA	57.425	23	256	2479	2734
c52365_g1	(A)13	13	99	111	TGGAACTCAACAAGCAGTGC	58.976	20	TACCTCCCACTCCCCATCTC	59.735	20	278	54	331	GGAACTCAACAAGCAGTGCT	58.687	20	TACCTCCCACTCCCCATCTC	59.735	20	277	55	331	TGGAACTCAACAAGCAGTGC	58.976	20	CCTCCCACTCCCCATCTCAA	60.622	20	276	54	329
c68277_g7	(AG)10	20	663	682	TGGAACCTGATTCGTCCGTG	60.038	20	TGACTGATCTGGTCTTGGGC	59.385	20	203	544	746	TGGAACCTGATTCGTCCGTG	60.038	20	ACTGATCTGGTCTTGGGCTG	59.383	20	201	544	744	CCGACCTTACTCGGCAATGA	59.825	20	TGACTGATCTGGTCTTGGGC	59.385	20	174	573	746
c102409_g1	(A)12	12	320	331	TGGAACAGGTTTAGGTAGATTTAATGT	58.612	27	GGGATTCGAACCCACGGTAT	59.533	20	216	280	495	TGGAACAGGTTTAGGTAGATTTAATGT	58.612	27	AGAGTGGGATTCGAACCCAC	59.386	20	221	280	500	TGGAACAGGTTTAGGTAGATTTAATGT	58.612	27	GAGTGGGATTCGAACCCACG	60.74	20	220	280	499
c61947_g1	(T)11	11	174	184	TGGAACAGCCAAACCCCTC	59.847	19	GGGAGACGATTGGTGTGGAG	60.108	20	248	150	397	TGGAACAGCCAAACCCCTC	59.847	19	GAGGGGAGACGATTGGTGTG	60.108	20	251	150	400	TGGAACAGCCAAACCCCTC	59.847	19	TGTGGAGAGGATGGACACCA	60.179	20	235	150	384
c114025_g1	(A)11	11	141	151	TGGAACAAGACTTGGATTTTTGTGA	59.58	25	TCTGAAGAGTACGTTTAGAAGCT	57.039	23	175	47	221	TGGAACAAGACTTGGATTTTTGTGA	59.58	25	TCTCTTTCAACATCTGAAGAGTACGT	60.016	26	187	47	233	TGGAACAAGACTTGGATTTTTGTGA	59.58	25	ACATCTGAAGAGTACGTTTAGAAGCT	60.072	26	178	47	224
c63823_g1	(A)10ctcattgtcaccataaatagtacacaaataatttaacaaat(A)10	61	63	123	TGGAACAAAGCCAAGAGCCA	60.106	20	ACTAAGGTTGGCTAAGATGGCT	59.153	22	263	20	282	TGGAACAAAGCCAAGAGCCA	60.106	20	AACTAAGGTTGGCTAAGATGGCT	59.733	23	264	20	283	TGGAACAAAGCCAAGAGCCA	60.106	20	ACTAAGGTTGGCTAAGATGGC	57.717	21	263	20	282
c8878_g1	(A)10	10	264	273	TGGAAATGGTAAGCTCGCCT	59.382	20	TCTCAGCGTCTACCTTTGCC	59.753	20	151	206	356	TGGAAATGGTAAGCTCGCCT	59.382	20	CTCAGCGTCTACCTTTGCCT	59.752	20	150	206	355	GCTCGCCTTTGTTGTTCAGC	60.661	20	TCTCAGCGTCTACCTTTGCC	59.753	20	139	218	356
c22895_g1	(T)10	10	531	540	TGGAAATCATGGTTGTAGCTCAGT	60.263	24	GGCTAGAGGGAATTGCATCCA	59.856	21	239	427	665	TGGAAATCATGGTTGTAGCTCAG	58.736	23	GGCTAGAGGGAATTGCATCCA	59.856	21	239	427	665	GGAAATCATGGTTGTAGCTCAGT	58.735	23	GGCTAGAGGGAATTGCATCCA	59.856	21	238	428	665
c68222_g1	(T)10	10	73	82	TGGAAAGTTTTGTGGGAGGGA	59.429	21	CATCCGCCCAATACCTCTCC	59.965	20	268	5	272	TGGAAAGTTTTGTGGGAGGGA	59.429	21	ATCCGCCCAATACCTCTCCT	60.105	20	267	5	271	TGGAAAGTTTTGTGGGAGGGA	59.429	21	AGCCACCACTTTACCTTCCC	59.596	20	241	5	245
c44941_g1	(T)10	10	372	381	TGGAAACTTTACAGTGGCCA	57.261	20	TCGGCCATCATTTCGTTCCA	60.036	20	279	228	506	TGGAAACTTTACAGTGGCCAA	57.98	21	TCGGCCATCATTTCGTTCCA	60.036	20	279	228	506	TGGAAACTTTACAGTGGCCA	57.261	20	GTCGGCCATCATTTCGTTCC	59.623	20	280	228	507
c4649_g1	(A)10	10	111	120	TGGAAACTGTCACCCCATGG	59.888	20	TTCACAAGGAAGTCCGCCTC	59.965	20	133	76	208	TGGAAACTGTCACCCCATGG	59.888	20	CTTCACAAGGAAGTCCGCCT	59.965	20	134	76	209	TGGAAACTGTCACCCCATGG	59.888	20	TTGTCGTCGTGCACAGAGAA	59.898	20	102	76	177
c52186_g1	(GCT)5	15	380	394	TGGAAACGACGGAGGTTCTG	59.967	20	GCGACATACATCTCCCCGTT	59.896	20	228	330	557	TGGAAACGACGGAGGTTCTG	59.967	20	GGGACATCGACGTGTTGGAT	60.108	20	129	330	458	TGGAAACGACGGAGGTTCTG	59.967	20	GGCTTGATCGGAGGGACATC	60.25	20	141	330	470
c73719_g1	(T)11	11	319	329	TGGAAAAGTGTCAAGCTCTCCT	59.56	22	TCAAACCATCCAAACTTAGCCT	57.887	22	259	214	472	TGGAAAAGTGTCAAGCTCTCCT	59.56	22	TCTCCCTCTTTTTCAAACCATCCA	60.141	24	271	214	484	TGGAAAAGTGTCAAGCTCTCCT	59.56	22	CTCCCTCTTTTTCAAACCATCCA	58.848	23	270	214	483
c29561_g1	(TC)6	12	190	201	TGGAAAACTGCGACAATGCG	60.041	20	TGGAAGAGGAAATGCGGTGA	59.31	20	220	15	234	TGGAAAACTGCGACAATGCG	60.041	20	ACTGGAAGAGGAAATGCGGT	59.307	20	222	15	236	GCGTGCAGAATCAGTTAGCC	59.625	20	TGGAAGAGGAAATGCGGTGA	59.31	20	200	35	234
c89646_g1	(T)11	11	386	396	TGGAAAACAATGGTGTGTGTAGG	59.366	23	TGACAACCAAGGAAATCAAGCA	58.705	22	177	265	441	GGAAAACAATGGTGTGTGTAGGA	59.113	23	TGACAACCAAGGAAATCAAGCA	58.705	22	176	266	441	TGGAAAACAATGGTGTGTGTAGG	59.366	23	TGACAACCAAGGAAATCAAGCAA	59.296	23	177	265	441
c74613_g1	(T)10	10	157	166	TGGAAAAACTTGGCAAACCCC	59.789	21	TGAGCAAGTTTAGTGGAGTGGT	59.562	22	113	96	208	GGAAAAACTTGGCAAACCCCT	59.511	21	TGAGCAAGTTTAGTGGAGTGGT	59.562	22	112	97	208	AGGCTTTGGAAAAACTTGGCA	59.163	21	TGAGCAAGTTTAGTGGAGTGGT	59.562	22	119	90	208
c69010_g1	(G)10	10	1646	1655	TGCTTTTGATGGCTGGTGGA	60.179	20	GCCATCCACCACAACACCTA	59.962	20	275	1501	1775	TGCTTTTGATGGCTGGTGGA	60.179	20	TAGCCATCCACCACAACACC	59.962	20	277	1501	1777	GCTGGTGGAGATATGGGCAA	59.817	20	GCCATCCACCACAACACCTA	59.962	20	264	1512	1775
c67605_g2	(T)12	12	399	410	TGCTTTTCTTTCTGCGGGGA	60.179	20	ACACATCGGAACTGTCTGACT	59.036	21	231	260	490	TGCTTTTCTTTCTGCGGGGA	60.179	20	CGGAACTGTCTGACTTTCTCCA	59.964	22	225	260	484	ACCTGGGATCTGCATGCTTT	59.666	20	ACACATCGGAACTGTCTGACT	59.036	21	245	246	490
c71064_g2	(A)12	12	666	677	TGCTTTTCTGAGAAGCAACCT	58.064	21	AATTCTTCCCGCCCCTTGTT	59.886	20	177	632	808	TGCTTTTCTGAGAAGCAACCT	58.064	21	AAATTCTTCCCGCCCCTTGT	59.886	20	178	632	809	TTGCTTTTCTGAGAAGCAACCT	58.709	22	AATTCTTCCCGCCCCTTGTT	59.886	20	178	631	808
c68102_g4	(GA)8	16	980	995	TGCTTTTAGGATGCCAAGCA	58.078	20	CCCACCCACCAACATACACA	59.889	20	199	842	1040	TGCTTTTAGGATGCCAAGCA	58.078	20	ATACGCACACATACCCCACC	59.821	20	213	842	1054	TGCTTTTAGGATGCCAAGCA	58.078	20	CATACCCCACCCACCAACAT	59.665	20	204	842	1045
c128308_g1	(T)10	10	488	497	TGCTTTGTGGAAGTTGGGGA	59.74	20	AACACAAAGGGAGGCAGCAA	60.397	20	274	439	712	TGCTTTGTGGAAGTTGGGGA	59.74	20	AGAACACAAAGGGAGGCAGC	60.538	20	276	439	714	TGCTTTGTGGAAGTTGGGGA	59.74	20	AAAGGGAGGCAGCAAGTGTA	59.229	20	269	439	707
c110331_g1	(T)12	12	242	253	TGCTTTGGTTTGTTGGGTGTC	59.794	21	ACCCAAACCAAGCAGCCTAA	59.813	20	140	170	309	TGCTTTGGTTTGTTGGGTGTC	59.794	21	TTACCCAAACCAAGCAGCCT	59.813	20	142	170	311	TGCTTTGGTTTGTTGGGTGT	58.729	20	ACCCAAACCAAGCAGCCTAA	59.813	20	140	170	309
c65839_g1	(T)10	10	1170	1179	TGCTTTGATAGAGGTCAAGAGTTCT	59.753	25	AGTGCGGGAGTGGAAAGAAG	59.965	20	222	1139	1360	TGCTTTGATAGAGGTCAAGAGTTCT	59.753	25	AGGTGGGCACTCAATTTGCT	60.179	20	279	1139	1417	TGCTTTGATAGAGGTCAAGAGTTCT	59.753	25	GAGGTGGGCACTCAATTTGC	59.755	20	280	1139	1418
c49768_g1	(A)10	10	65	74	TGCTTTCAATCGTTCTTTGTAAACT	58.209	25	ACCAACGATTGCAACACACG	59.971	20	235	22	256	TGCTTTCAATCGTTCTTTGTAAACT	58.209	25	CTGATGATGCTAGCCTCGCA	59.967	20	278	22	299	TGCTTTCAATCGTTCTTTGTAAACT	58.209	25	CCCAAGCCTTAACCCTCTGG	60.034	20	140	22	161
c48779_g1	(AAG)6	18	1188	1205	TGCTTTACTTCAACGACGCG	59.495	20	ATGCTTCTTCTGGGGCTTCC	60.034	20	268	1035	1302	GCTTTACTTCAACGACGCGT	59.494	20	ATGCTTCTTCTGGGGCTTCC	60.034	20	267	1036	1302	TGCTTTACTTCAACGACGCG	59.495	20	GTGATGCTTCTTCTGGGGCT	60.035	20	271	1035	1305
c100127_g1	(AG)6	12	47	58	TGCTTGTTGCTTTTAGCTTATCA	57.296	23	CCATCTATGTGCACAGTACTGC	59.131	22	224	3	226	TGTTGCTTTTAGCTTATCATGTGGA	59.29	25	CCATCTATGTGCACAGTACTGC	59.131	22	220	7	226	TGTTGCTTTTAGCTTATCATGTGG	58.047	24	CCATCTATGTGCACAGTACTGC	59.131	22	220	7	226
c64920_g4	(T)10	10	3333	3342	TGCTTGTTGAGAATGTGCCA	58.31	20	ACAATGGGTGCTTTAACGAACA	59.047	22	273	3102	3374	TGCTTGTTGAGAATGTGCCAA	58.97	21	ACAATGGGTGCTTTAACGAACA	59.047	22	273	3102	3374	TTGCTTGTTGAGAATGTGCCA	58.97	21	ACAATGGGTGCTTTAACGAACA	59.047	22	274	3101	3374
c99437_g1	(T)10	10	122	131	TGCTTGTGGTACGTGTTCAGT	60.135	21	AAGAGCCATCTAAGCCGCTG	60.179	20	109	52	160	TGCTTGTGGTACGTGTTCAGT	60.135	21	CAAGAGCCATCTAAGCCGCT	60.179	20	110	52	161	TGCTTGTGGTACGTGTTCAGT	60.135	21	AGCAAGAGCCATCTAAGCCG	60.179	20	112	52	163
c39141_g1	(GCC)5	15	133	147	TGCTTGGAAGGATCATCGGG	59.819	20	ACCTACAATAGCAACGGCCC	60.107	20	239	13	251	TGCTTGGAAGGATCATCGGG	59.819	20	CCTACAATAGCAACGGCCCT	59.82	20	238	13	250	TGCTTGGAAGGATCATCGGG	59.819	20	TAGCAACGGCCCTAACAACC	60.322	20	231	13	243
c68135_g3	(AC)7	14	771	784	TGCTTGCTCCTCAGAATCGG	60.108	20	TCTTCCTGTTTTGGTGTTGGC	59.246	21	239	588	826	TGCTTGCTCCTCAGAATCGG	60.108	20	CTTCCTGTTTTGGTGTTGGCT	59.243	21	238	588	825	TGCTCCTCAGAATCGGAAGC	59.823	20	TCTTCCTGTTTTGGTGTTGGC	59.246	21	235	592	826
c2610_g1	(A)11	11	800	810	TGCTTGCCAACTCCGATTTC	59.119	20	CAGATTCAAATTAGCTCAGCCCA	59.05	23	271	580	850	TGCTTGCCAACTCCGATTTC	59.119	20	GTCAGATTCAAATTAGCTCAGCCC	59.964	24	273	580	852	TGCTTGCCAACTCCGATTTC	59.119	20	GGTCAGATTCAAATTAGCTCAGCC	59.964	24	274	580	853
c58965_g1	(A)10	10	38	47	TGCTTGCATGACAGTTCTATCT	57.788	22	GCAAAAGCCTCACAAACAGGT	59.863	21	280	0	279	TGCTTGCATGACAGTTCTATCTT	58.417	23	GCAAAAGCCTCACAAACAGGT	59.863	21	280	0	279	TGCTTGCATGACAGTTCTATCT	57.788	22	GCAAAAGCCTCACAAACAGG	58.143	20	280	0	279
c63622_g1	(T)10	10	1232	1241	TGCTTGATGCCTGAGTGAGG	60.036	20	CACCAACCAACAGGGGGAAA	60.398	20	100	1176	1275	ACAGATTGCCCATCCTTGCT	59.666	20	AACCAACAGGGGGAAAAGGG	60.105	20	242	1030	1271	AGATTGCCCATCCTTGCTGG	60.397	20	AACCAACAGGGGGAAAAGGG	60.105	20	240	1032	1271
c727_g1	(T)15	15	131	145	TGCTTGAGGCTGCTTGAAAG	59.043	20	ACCGATAATTGTAGAGGTGCGA	59.308	22	189	52	240	CTTTGCTTGAGGCTGCTTGA	59.043	20	ACCGATAATTGTAGAGGTGCGA	59.308	22	192	49	240	TCTTTGCTTGAGGCTGCTTG	59.043	20	ACCGATAATTGTAGAGGTGCGA	59.308	22	193	48	240
c37554_g1	(T)12	12	584	595	TGCTTCTTCCTCAAAAATGCCA	59.036	22	TGTTCAATAAAGGGTCTGCAAAGA	58.863	24	171	482	652	TGCTTCTTCCTCAAAAATGCCA	59.036	22	GCTTTTTGTTCAATAAAGGGTCTGC	59.822	25	177	482	658	TGCTTCTTCCTCAAAAATGCCA	59.036	22	TGGCTTTTTGTTCAATAAAGGGTCT	59.635	25	179	482	660
c65941_g2	(T)12	12	1632	1643	TGCTTCTGGATCTGCAGTCTC	59.793	21	CTGCCAACCAACCAAACCAC	60.179	20	261	1434	1694	TGCTTCTGGATCTGCAGTCT	58.726	20	CTGCCAACCAACCAAACCAC	60.179	20	261	1434	1694	TCTGGATCTGCAGTCTCTCCT	59.713	21	CTGCCAACCAACCAAACCAC	60.179	20	257	1438	1694
c70004_g1	(TTTA)5	20	1708	1727	TGCTTCTGCTCACTTCTGCA	59.893	20	GCCACACAGCCAAATCTCCT	60.61	20	280	1555	1834	TGCTTCTGCTCACTTCTGCA	59.893	20	CACAGCCAAATCTCCTTCCCT	59.995	21	276	1555	1830	GCTTCTGCTCACTTCTGCAC	59.484	20	GCCACACAGCCAAATCTCCT	60.61	20	279	1556	1834
c10622_g1	(GT)6	12	187	198	TGCTTCTATTTTCAGGAAGGACA	57.759	23	GAACATCCCAAACCCAACGC	60.039	20	171	61	231	GTTGCTTCTATTTTCAGGAAGGACA	59.526	25	GAACATCCCAAACCCAACGC	60.039	20	173	59	231	TTGCTTCTATTTTCAGGAAGGACA	58.37	24	GAACATCCCAAACCCAACGC	60.039	20	172	60	231
c6813_g1	(GA)8	16	190	205	TGCTTCGCCTTCCAAAAACG	59.97	20	CCTTCCGATCATGATGACGT	57.484	20	148	103	250	GAGGTGATGAGGTTGGTGGG	60.035	20	CCTTCCGATCATGATGACGT	57.484	20	214	37	250	TGTCTTCCATGCTTCGCCTT	59.963	20	CCTTCCGATCATGATGACGT	57.484	20	157	94	250
c61903_g1	(ATG)6	18	1472	1489	TGCTTCGCATCAAGCTACCT	59.75	20	TCGCCGGGCAATCTGAATAA	59.821	20	158	1428	1585	TGCTTCGCATCAAGCTACCT	59.75	20	TTCGCCGGGCAATCTGAATA	59.821	20	159	1428	1586	TGCTTCGCATCAAGCTACCT	59.75	20	TTTCGCCGGGCAATCTGAAT	60.68	20	160	1428	1587
c36655_g1	(T)10	10	185	194	TGCTTCGACTGCTGCTGTTA	59.967	20	TCATCTGTCGTATGATAATGGTAGCT	59.566	26	155	87	241	GCCACGGCTGTCTATACACA	59.825	20	TCATCTGTCGTATGATAATGGTAGCT	59.566	26	235	7	241	ATCGCTACACTCTGCTGCTG	60.179	20	TCATCTGTCGTATGATAATGGTAGCT	59.566	26	212	30	241
c54224_g1	(A)10	10	893	902	TGCTTCATGTTCACCACTCCT	59.579	21	CGTTGATTTGAGCAGTTCGACA	59.779	22	182	833	1014	TGCTTCATGTTCACCACTCCT	59.579	21	TCGTTGATTTGAGCAGTTCGAC	59.525	22	183	833	1015	TGCTTCATGTTCACCACTCC	58.104	20	CGTTGATTTGAGCAGTTCGACA	59.779	22	182	833	1014
c29188_g1	(T)10	10	124	133	TGCTTCAGGACGCTAAGTTGA	59.657	21	CTCCGCCCATAGTTGCAAGA	60.108	20	137	32	168	TGCTTCAGGACGCTAAGTTGA	59.657	21	TCTCCGCCCATAGTTGCAAG	60.108	20	138	32	169	TGCTTCAGGACGCTAAGTTGA	59.657	21	TCCGCCCATAGTTGCAAGAC	60.392	20	136	32	167
c129289_g1	(A)10	10	42	51	TGCTTAGGCCCGGTCTATGA	60.398	20	ACTTCTATGTCACGCCCAGC	60.108	20	126	15	140	TGCTTAGGCCCGGTCTATGA	60.398	20	CCGTACCAGCATTCGTACCA	59.826	20	269	15	283	TGCTTAGGCCCGGTCTATGA	60.398	20	GCTATCACACCTTCCGCAGA	59.824	20	184	15	198
c51685_g1	(T)11	11	925	935	TGCTTACAGAATTTTGCTCAACT	57.227	23	GTCTAGGGACTAAGCGCCAA	59.178	20	235	877	1111	TGCTTACAGAATTTTGCTCAACT	57.227	23	GTCTAGGGACTAAGCGCCAAA	59.794	21	235	877	1111	ATGCTTACAGAATTTTGCTCAACT	57.663	24	GTCTAGGGACTAAGCGCCAA	59.178	20	236	876	1111
c66492_g1	(CT)8	16	168	183	TGCTTACAAGTCCACTGCCG	60.603	20	AAGTTGGGTGCCTCGTTGAT	59.89	20	113	144	256	GCTTACAAGTCCACTGCCGT	60.603	20	AAGTTGGGTGCCTCGTTGAT	59.89	20	112	145	256	TGCTTACAAGTCCACTGCCG	60.603	20	TGGGTGCCTCGTTGATGTTT	60.179	20	109	144	252
c66519_g2	(A)10	10	615	624	TGCTTAACTGCAAAGGAAGTGT	58.713	22	AGCGTAAAGACAACAGGCGT	60.25	20	209	586	794	TGCTTAACTGCAAAGGAAGTGT	58.713	22	GCGTAAAGACAACAGGCGTT	59.415	20	208	586	793	TGCTTAACTGCAAAGGAAGTGT	58.713	22	AAGCGTAAAGACAACAGGCG	59.134	20	210	586	795
c60500_g1	(T)11	11	1905	1915	TGCTGTTTTGAAGCTGAAGC	57.503	20	GCCATGCCAAAGAACAAGCA	59.966	20	129	1856	1984	TGCTGTTTTGAAGCTGAAGC	57.503	20	CAACCAACAGCCATGCCAAA	59.894	20	138	1856	1993	TGCTGTTTTGAAGCTGAAGC	57.503	20	AGCACCACACCATCACCATT	59.887	20	113	1856	1968
c62727_g1	(A)10	10	140	149	TGCTGTTGTGCTCCGCTTAA	60.534	20	ATTGGATTTCGGATGCGGGT	60.107	20	162	61	222	TGCTGTTGTGCTCCGCTTAA	60.534	20	GGATGCGGGTGTTCAGTTTG	59.759	20	152	61	212	TGCTGTTGTGCTCCGCTTAA	60.534	20	GGGTCAGGTGGATTGGGTAC	59.745	20	246	61	306
c34127_g1	(T)15	15	272	286	TGCTGTTGTATATGTTGCTAGGA	57.648	23	TTGATGCATCTTACTCCGCA	57.31	20	132	206	337	TGTTGCTAGGAATTGGCTTTAAAGT	59.462	25	TTGATGCATCTTACTCCGCA	57.31	20	120	218	337	TGCTGTTGTATATGTTGCTAGGA	57.648	23	TGATGCATCTTACTCCGCAT	57.083	20	131	206	336
c7530_g1	(AT)7	14	558	571	TGCTGTTGCTTAGTACAATGCA	58.855	22	TCATAAAGCCGGCCCCAAAT	60.033	20	268	494	761	TGCTGTTGCTTAGTACAATGCA	58.855	22	ATTCATAAAGCCGGCCCCAA	60.033	20	270	494	763	TGCTGTTGCTTAGTACAATGCAG	59.811	23	TCATAAAGCCGGCCCCAAAT	60.033	20	268	494	761
c25804_g1	(A)10	10	50	59	TGCTGTTGCATCCCAAACCT	60.47	20	GGAGACCTTGTGAGAATGTTGT	58.255	22	184	3	186	TGCTGTTGCATCCCAAACCT	60.47	20	GCTACCATATGATGATGCTTGCA	59.245	23	130	3	132	TGCTGTTGCATCCCAAACCT	60.47	20	TGCTACCATATGATGATGCTTGC	59.245	23	131	3	133
c36237_g1	(A)10	10	125	134	TGCTGTTCAAACTGTTGGCC	59.541	20	GGTCAATAAGCAGGCAAGGC	59.543	20	105	53	157	GCTGTTCAAACTGTTGGCCT	59.253	20	GGTCAATAAGCAGGCAAGGC	59.543	20	104	54	157	ATGCTGTTCAAACTGTTGGCC	59.931	21	GGTCAATAAGCAGGCAAGGC	59.543	20	106	52	157
c69959_g3	(A)10	10	124	133	TGCTGTGTGTGTGTAAAAGCA	58.912	21	ACATTGAGAGGAGGGAGGCA	60.253	20	136	47	182	TGCTGTGTGTGTGTAAAAGCA	58.912	21	ATTTGGTCACGAGTGTCCGG	60.32	20	251	47	297	GTGCTGTGTGTGTGTAAAAGCA	60.159	22	ACATTGAGAGGAGGGAGGCA	60.253	20	137	46	182
c66541_g1	(T)10	10	266	275	TGCTGTGAGACAATAGCCGG	60.108	20	GCTCCCTTCCCTCATGAACC	60.107	20	158	177	334	GCCGGCGTTAGATCCTTTCT	60.179	20	GCTCCCTTCCCTCATGAACC	60.107	20	143	192	334	AGCCGGCGTTAGATCCTTTC	60.179	20	GCTCCCTTCCCTCATGAACC	60.107	20	144	191	334
c80224_g1	(T)10	10	81	90	TGCTGTAGATAAAGAAGAAAGCCG	59.13	24	TGCTGCCTATGAACATGAATGG	59.046	22	113	19	131	TGCTGTAGATAAAGAAGAAAGCCG	59.13	24	ACCATCTTTACTCTTTGCTGCC	58.915	22	128	19	146	TGCTGTAGATAAAGAAGAAAGCCG	59.13	24	CACCATCTTTACTCTTTGCTGCC	60.12	23	129	19	147
c51620_g1	(T)12	12	1053	1064	TGCTGGTTTGTCCTTCACAA	57.864	20	GCATGTTTGGCCCAATTGGT	59.963	20	219	1028	1246	TTGCTGGTTTGTCCTTCACA	57.864	20	GCATGTTTGGCCCAATTGGT	59.963	20	220	1027	1246	TGCTGGTTTGTCCTTCACAA	57.864	20	GTTCGCATGTTTGGCCCAAT	60.037	20	223	1028	1250
c63776_g1	(T)12	12	730	741	TGCTGGGTTGAATACTGCCA	59.596	20	AGCCCAATCCAAGGTTTGTGA	60.133	21	278	676	953	TGCTGGGTTGAATACTGCCA	59.596	20	GCCCAATCCAAGGTTTGTGA	58.663	20	277	676	952	TGCTGGGTTGAATACTGCCA	59.596	20	AGCCCAATCCAAGGTTTGTG	58.659	20	278	676	953
c59281_g1	(T)10	10	829	838	TGCTGGCAGAGAATTCGTGA	59.679	20	CCTTCGCCAACACAAGCATT	59.685	20	234	722	955	TGCTGGCAGAGAATTCGTGA	59.679	20	TCGCCAACACAAGCATTAGC	59.479	20	231	722	952	TCTGCTGGCAGAGAATTCGT	59.39	20	CCTTCGCCAACACAAGCATT	59.685	20	236	720	955
c65258_g1	(T)11	11	733	743	TGCTGGATTTGCCTCTTGGA	59.595	20	AAACTAACGCAATAAGAGAAAATTTGT	57.256	27	269	506	774	TGCTGGATTTGCCTCTTGGA	59.595	20	ACAAAACTAACGCAATAAGAGAAAATT	57.256	27	272	506	777	GTGCTGGATTTGCCTCTTGG	59.471	20	AAACTAACGCAATAAGAGAAAATTTGT	57.256	27	270	505	774
c63943_g4	(C)12(T)11	23	1194	1216	TGCTGCTTTCTACCACCAGG	59.963	20	TCAACAAGCACAGAACTGGA	57.292	20	241	1016	1256	CATTGGAGCTGCACTTGCTG	60.109	20	TCAACAAGCACAGAACTGGA	57.292	20	256	1001	1256	TGCTGCTTTCTACCACCAGG	59.963	20	TGATCAACAAGCACAGAACTGG	59.12	22	244	1016	1259
c67258_g1	(A)11	11	153	163	TGCTGCTCGAGTTTTTGCAG	59.691	20	ACGCTCCACCTACCTTTCAA	58.947	20	181	108	288	TGCTGCTCGAGTTTTTGCAG	59.691	20	TGGAAAAGTACGCTCCACCT	58.947	20	190	108	297	GCTGCTCGAGTTTTTGCAGA	59.412	20	ACGCTCCACCTACCTTTCAA	58.947	20	180	109	288
c70575_g1	(GA)6	12	1177	1188	TGCTGCGTTCTTGTTCATGT	58.692	20	AGGAATGGATCAACTGAATCGA	57.239	22	230	1029	1258	AGGCAGCATACCGTTTTTGT	58.384	20	AGGAATGGATCAACTGAATCGA	57.239	22	261	998	1258	TGCTGCGTTCTTGTTCATGT	58.692	20	AAGGAATGGATCAACTGAATCGA	57.897	23	231	1029	1259
c57617_g1	(T)12	12	1627	1638	TGCTGCGGTGAACATAGAGG	60.108	20	GGGGTTCATATTTGTAGTCATGGC	59.722	24	206	1497	1702	GCTGCGGTGAACATAGAGGA	59.824	20	GGGGTTCATATTTGTAGTCATGGC	59.722	24	205	1498	1702	CGGCGGGAATTTCAAGATCG	59.695	20	GGGGTTCATATTTGTAGTCATGGC	59.722	24	239	1464	1702
c28601_g1	(T)10	10	413	422	TGCTGCGATGACTAACCTTCA	59.725	21	ACCTTGTTGCCGTATCACTCA	59.654	21	262	252	513	TCGTTGGTTCCTCATGTGATGT	59.962	22	TTCATCAAGCAGCTCCGTCT	59.39	20	228	311	538	CGTTGGTTCCTCATGTGATGT	58.573	21	TTCATCAAGCAGCTCCGTCT	59.39	20	227	312	538
c61682_g1	(A)10	10	86	95	TGCTGCCTGATCTTTCAGTTCA	60.225	22	TGCCTTTTTGTATGCACACCT	58.685	21	280	37	316	GCTGCCTGATCTTTCAGTTCA	58.57	21	TGCCTTTTTGTATGCACACCT	58.685	21	279	38	316	TGCTGCCTGATCTTTCAGTTC	58.57	21	TGCCTTTTTGTATGCACACCT	58.685	21	280	37	316
c65971_g1	(T)11	11	1514	1524	TGCTGCCGGTCTGTACAATT	59.964	20	CTTTGGACAACCCATCACGC	59.759	20	229	1322	1550	TGCTGCCGGTCTGTACAATT	59.964	20	TTTGGACAACCCATCACGCA	60.466	20	228	1322	1549	TGCTGCCGGTCTGTACAATT	59.964	20	TGCTACCTTTGGACAACCCA	59.153	20	235	1322	1556
c10344_g1	(A)10	10	155	164	TGCTGCAGGGTAAGATGTGG	60.035	20	AGACTCTGGAAAACATGTCCATGA	59.958	24	190	89	278	TCGAGTGGCCCCTTTTCTTC	59.964	20	AGACTCTGGAAAACATGTCCATGA	59.958	24	152	127	278	CTCGAGTGGCCCCTTTTCTT	59.963	20	AGACTCTGGAAAACATGTCCATGA	59.958	24	153	126	278
c97741_g1	(TA)6	12	211	222	TGCTGCAACTAGTCCGTAGC	60.109	20	AACTCGACAATGACTGAGATGT	57.472	22	126	152	277	GCTGCAACTAGTCCGTAGCT	59.826	20	AACTCGACAATGACTGAGATGT	57.472	22	125	153	277	TGATGCTGCAACTAGTCCGT	59.392	20	AACTCGACAATGACTGAGATGT	57.472	22	129	149	277
c69473_g2	(TCT)5	15	884	898	TGCTGATTGTGTGGAGGTCG	60.321	20	GCGAGCTTCCTGAGAACCAA	60.321	20	205	813	1017	GCTGATTGTGTGGAGGTCGT	60.321	20	GCGAGCTTCCTGAGAACCAA	60.321	20	204	814	1017	TGCTGATTGTGTGGAGGTCG	60.321	20	AAATCGGCGAGCTTCCTGAG	60.461	20	211	813	1023
c7076_g1	(TAAA)5taat(A)12	36	27	62	TGCTGATGTTCTGTTATCCCAC	58.39	22	ACGAAAACTCCCAACCGACT	59.533	20	171	2	172	TGCTGATGTTCTGTTATCCCAC	58.39	22	ACGAACACTCCCAACCAACT	59.455	20	231	2	232	TGCTGATGTTCTGTTATCCCA	57.001	21	ACGAAAACTCCCAACCGACT	59.533	20	171	2	172
c50605_g1	(T)15	15	1063	1077	TGCTGATGGCTTGATCGGTT	60.035	20	TGCAACATCTAGCTCGCTTTG	59.266	21	207	901	1107	TGCTGATGGCTTGATCGGTT	60.035	20	GCAACATCTAGCTCGCTTTGT	59.266	21	206	901	1106	GGTGAAATGGTCCGGTGAGT	59.964	20	TGCAACATCTAGCTCGCTTTG	59.266	21	135	973	1107
c62213_g3	(A)10	10	552	561	TGCTGATGAAGGAAACAAAGCT	58.775	22	TGTTCAACACCTCAACCACTCA	60.027	22	130	469	598	TGCTGATGAAGGAAACAAAGCT	58.775	22	GTGTTCAACACCTCAACCACTC	59.645	22	131	469	599	TGCTGATGAAGGAAACAAAGCT	58.775	22	GTGTTCAACACCTCAACCACT	58.634	21	131	469	599
c63662_g1	(T)11	11	1234	1244	TGCTGATCTTAGCGCCATAGA	59.036	21	GCTTCCCTGTCAGGCTTGAA	60.251	20	221	1206	1426	TGCTGATCTTAGCGCCATAGA	59.036	21	AAGCTTCCCTGTCAGGCTTG	60.251	20	223	1206	1428	TGCTGATCTTAGCGCCATAGA	59.036	21	AAAGCTTCCCTGTCAGGCTT	59.52	20	224	1206	1429
c127886_g1	(ACG)5	15	939	953	TGCTGAGCAGACCGAGAAAG	60.038	20	GTCAGCCTCTCTACTTGCGG	60.179	20	212	846	1057	TCGATGGGCAAGTTCGACAA	59.966	20	GTGGCCCTTGGTGATGTTCT	60.251	20	258	760	1017	TGCTGAGCAGACCGAGAAAG	60.038	20	GTGGCCCTTGGTGATGTTCT	60.251	20	172	846	1017
c58711_g1	(A)10	10	2948	2957	TGCTGAGATCCTGCAAAACCA	60.203	21	TAAGAGAGGTGGCACCCCTT	60.179	20	162	2918	3079	TGCTGAGATCCTGCAAAACCA	60.203	21	GGCCGAGGAGTTTGAGACTT	59.678	20	119	2918	3036	TGCTGAGATCCTGCAAAACCA	60.203	21	CTGGCCGAGGAGTTTGAGAC	60.39	20	121	2918	3038
c55962_g1	(T)11	11	325	335	TGCTGAGAAAATTAATACTGATTTCGA	57.838	27	AGCTAATCTAAACCCGACCCT	58.239	21	272	274	545	TGCTGAGAAAATTAATACTGATTTCGA	57.838	27	AAGCTAATCTAAACCCGACCCT	58.887	22	273	274	546	TGCTGAGAAAATTAATACTGATTTCGA	57.838	27	TCTAAACCCGACCCTAAATCGA	58.635	22	266	274	539
c63792_g1	(CTC)5	15	1185	1199	TGCTGACAATGCTCCCTCTG	60.036	20	AGCCTGCGAAGACCAAGAAA	59.891	20	235	1093	1327	TGCTGACAATGCTCCCTCTG	60.036	20	GGTCCGCCTTGAAGCAAATG	60.109	20	184	1093	1276	TCACTACCTGCTCCTGCTCT	59.96	20	AGCCTGCGAAGACCAAGAAA	59.891	20	168	1160	1327
c53550_g1	(A)12	12	96	107	TGCTGACAACTGCCCTGAAT	59.889	20	GGTGATTTCCCGGTGCTGTA	60.036	20	146	61	206	TGCTGACAACTGCCCTGAAT	59.889	20	GCAGAAGGCTGGGATCAAGA	59.746	20	250	61	310	TTTGTGTGCTGACAACTGCC	59.545	20	GGTGATTTCCCGGTGCTGTA	60.036	20	152	55	206
c72730_g1	(A)12	12	191	202	TGCTGACAAAGGACCTGGAC	59.891	20	TGTGCAAAAATGCAGTGCTCA	59.864	21	230	5	234	GAAGGAGTTTGAGGCGCTGA	60.321	20	TGTGCAAAAATGCAGTGCTCA	59.864	21	100	135	234	CTGACAAAGGACCTGGACGG	60.321	20	TGTGCAAAAATGCAGTGCTCA	59.864	21	228	7	234
c51964_g1	(TTA)5	15	42	56	TGCTGAAGATCGATGACATATGC	59.008	23	TTGGATGCTTCTTCCGCCAT	60.034	20	153	0	152	TGCTGAAGATCGATGACATATGC	59.008	23	TTCGGCCTTGGATGCTTCTT	59.962	20	160	0	159	TGCTGAAGATCGATGACATATGC	59.008	23	GATGATTCGGTCTGCGAGGT	59.897	20	243	0	242
c99583_g1	(GA)6	12	593	604	TGCTGAAATGAGAGGCCAGG	60.035	20	TCCTCTTTTTCCCTCCTCTTGC	59.96	22	197	448	644	AAACGACGCTTGAGATGGGT	59.965	20	TCCTCTTTTTCCCTCCTCTTGC	59.96	22	100	545	644	TGCTGAAATGAGAGGCCAGG	60.035	20	CCTCTTTTTCCCTCCTCTTGCT	59.959	22	196	448	643
c127706_g1	(A)10	10	75	84	TGCTCTTGGCGGAAATGAGC	61.308	20	TTTGGGCTTCCTTGCTAGCA	59.888	20	180	2	181	ATGCTCTTGGCGGAAATGAG	58.613	20	TTTGGGCTTCCTTGCTAGCA	59.888	20	181	1	181	GCTCTTGGCGGAAATGAGC	59.569	19	TTTGGGCTTCCTTGCTAGCA	59.888	20	179	3	181
c51054_g1	(T)11	11	1103	1113	TGCTCTGATGCGATCCTTCC	59.894	20	AGGCCTAACCACCAGCTAGA	59.957	20	152	1009	1160	CCGCGAGAGGAGAATGGAAA	59.824	20	AGGCCTAACCACCAGCTAGA	59.957	20	134	1027	1160	CGGCCTCCAAATCGACATCT	60.179	20	AGGCCTAACCACCAGCTAGA	59.957	20	231	930	1160
c43494_g2	(AGA)5aagtggtgaagaactttacttcagactaaaagaaagctgactgaggagg(A)10	74	410	483	TGCTCTCGTTTGAGGATGCT	59.39	20	GGACCAAGAAAGCCATTTGCA	59.656	21	177	363	539	TGCTCTCGTTTGAGGATGCT	59.39	20	TGGACCAAGAAAGCCATTTGC	59.656	21	178	363	540	TGCTCTCGTTTGAGGATGCTT	59.998	21	GGACCAAGAAAGCCATTTGCA	59.656	21	177	363	539
c53734_g1	(T)10	10	82	91	TGCTCGTTGAAGCCATGGTA	59.677	20	GCCAGCCGCTAGTTTAATGC	59.971	20	190	18	207	TGCTCGTTGAAGCCATGGTA	59.677	20	CGCCAACTCTCAAAACCAGC	60.04	20	170	18	187	GAAGCTCTGCTCGTTGAAGC	59.558	20	GCCAGCCGCTAGTTTAATGC	59.971	20	197	11	207
c68265_g4	(TGC)6	18	2828	2845	TGCTCGGGGAGGGATCATAA	60.105	20	TGCACCTGAAAGAATACCTGGT	59.625	22	148	2751	2898	ATGCTCGGGGAGGGATCATA	59.883	20	TGCACCTGAAAGAATACCTGGT	59.625	22	149	2750	2898	GGTGGGAGGGAAGAGAGACA	60.252	20	TGCACCTGAAAGAATACCTGGT	59.625	22	103	2796	2898
c52985_g1	(T)13	13	1416	1428	TGCTCGAGAAAAGCAAAGCA	58.692	20	GAGTCGGCCTCTACGTACAT	58.693	20	261	1217	1477	TGCTCGAGAAAAGCAAAGCA	58.692	20	GAGTCGGCCTCTACGTACATT	59.325	21	261	1217	1477	TGCTCGAGAAAAGCAAAGCA	58.692	20	AGTCGGCCTCTACGTACATT	58.24	20	260	1217	1476
c88749_g1	(A)10	10	283	292	TGCTCGACTTGAAGAGGAGT	58.378	20	CCTAACAAGCTTTTAAATGAATCTTGT	57.303	27	189	144	332	GCCATGGGGAGATTTGTTACG	59.324	21	CCTAACAAGCTTTTAAATGAATCTTGT	57.303	27	134	199	332	TGCTCGACTTGAAGAGGAGT	58.378	20	ACAAGCTTTTAAATGAATCTTGTATCC	57.139	27	185	144	328
c127806_g1	(TA)7	14	190	203	TGCTCGACTTCAACAATCCA	57.458	20	AGCTAATTGCAGCCAGGTGT	59.961	20	236	110	345	TGCTCGACTTCAACAATCCA	57.458	20	ACAGCTAATTGCAGCCAGGT	59.961	20	238	110	347	TGCTCGACTTCAACAATCCA	57.458	20	TTGCGAGGGAGGAAGAGAGA	59.96	20	124	110	233
c39043_g1	(T)11	11	166	176	TGCTCCTTGAAAAGTGTTGGG	58.969	21	AAGAAACCATTGCGATGCGG	59.829	20	271	86	356	TGCTCCTTGAAAAGTGTTGGG	58.969	21	GCTCAATGCGCTCCCAATTC	60.249	20	144	86	229	TGCTCCTTGAAAAGTGTTGGG	58.969	21	CGATGCGGGATGGAATTCCT	60.25	20	259	86	344
c70228_g1	(AGA)6	18	2113	2130	TGCTCCTCTTCAGAGACGGA	59.962	20	TGAACTCCCCTGTTCCTCAC	58.943	20	236	1937	2172	GCCGAGCACATATCGATTGC	59.835	20	TGAACTCCCCTGTTCCTCAC	58.943	20	268	1905	2172	TGCTCCTCTTCAGAGACGGA	59.962	20	GAACTCCCCTGTTCCTCACT	58.647	20	235	1937	2171
c69623_g1	(T)11	11	1895	1905	TGCTCCTCACTATTTGGACGG	59.793	21	TTGTGAGTACAGCCACAGCC	60.25	20	259	1799	2057	GCTCCTCACTATTTGGACGGT	59.793	21	TTGTGAGTACAGCCACAGCC	60.25	20	258	1800	2057	GGACGGTTGAGATTTTGCCA	58.756	20	TTGTGAGTACAGCCACAGCC	60.25	20	244	1814	2057
c17525_g1	(GAA)5	15	252	266	TGCTCCGTCAAATGACCGAA	59.966	20	GTACAGGCGGCGTAGAACAT	60.179	20	114	191	304	TGCTCCGTCAAATGACCGAA	59.966	20	TACAGGCGGCGTAGAACATG	60.179	20	113	191	303	AATGACCGAAAGCCAGGGAG	60.035	20	GTACAGGCGGCGTAGAACAT	60.179	20	104	201	304
c107192_g1	(T)11	11	445	455	TGCTCCCACGTATTCTGCTT	59.387	20	GGAGCATCCCTGACAGATCC	59.604	20	194	377	570	TTGCTCCCACGTATTCTGCT	59.387	20	GGAGCATCCCTGACAGATCC	59.604	20	195	376	570	TGCTCCCACGTATTCTGCTT	59.387	20	AGCAAAACAGGAGCATCCCT	59.593	20	203	377	579
c15481_g1	(A)12	12	477	488	TGCTCCATACGATGCAACCT	59.459	20	CAACTCCACCTAAGGCCAGG	60.035	20	262	337	598	GTGCTCCATACGATGCAACC	59.342	20	CAACTCCACCTAAGGCCAGG	60.035	20	263	336	598	TGCTCCATACGATGCAACCT	59.459	20	AACTCCACCTAAGGCCAGGA	60.179	20	261	337	597
c9052_g1	(GA)8	16	695	710	TGCTCATCAGAATCCTCGGC	59.894	20	GGAAGAAGAATGAAACGGCCA	58.841	21	119	619	737	TGCTCATCAGAATCCTCGGC	59.894	20	TGGAAGAAGAATGAAACGGCC	58.841	21	120	619	738	TGCTCATCAGAATCCTCGGC	59.894	20	CTGGAAGAAGAATGAAACGGCC	59.838	22	121	619	739
c77980_g1	(A)12	12	75	86	TGCTCACACTCTCATTCAAACAC	59.439	23	GCGCTAGGGGAACTTGTTCT	60.036	20	191	38	228	TGCTCACACTCTCATTCAAACAC	59.439	23	AGCGCTAGGGGAACTTGTTC	60.036	20	192	38	229	TCTTCATCTTGCTCACACTCTCA	59.424	23	GCGCTAGGGGAACTTGTTCT	60.036	20	200	29	228
c26858_g1	(T)10	10	116	125	TGCTCAACTTTCCCCTAACTCA	59.291	22	GCCCTACCACCACCATTTCT	59.668	20	226	29	254	TGCTCAACTTTCCCCTAACTCA	59.291	22	GGCCCTACCACCACCATTTC	60.683	20	227	29	255	CGGTATATGCTCAACTTTCCCC	58.861	22	GCCCTACCACCACCATTTCT	59.668	20	233	22	254
c62603_g1	(A)10	10	41	50	TGCTCAACTTCAAGAAACAACAGT	59.541	24	GGCTGAGAAGTGTGTGGGAA	59.891	20	212	12	223	TGCTCAACTTCAAGAAACAACAGT	59.541	24	GAGGCTGAGAAGTGTGTGGG	60.321	20	214	12	225	TGCTCAACTTCAAGAAACAACAG	58.015	23	GGCTGAGAAGTGTGTGGGAA	59.891	20	212	12	223
c29204_g1	(CT)6	12	300	311	TGCTCAACACTCAAAACAGTGA	58.657	22	GTTCTTGGTGGAGGATGGGG	60.034	20	170	213	382	TGCTCAACACTCAAAACAGTGA	58.657	22	TACTTGGGGATTGGCGATGG	59.817	20	191	213	403	TGCTCAACACTCAAAACAGTGA	58.657	22	GATTGGCGATGGCGTTCTTG	60.248	20	183	213	395
c70490_g2	(A)10	10	605	614	TGCTCAAAGTGGTATTCATCATTTCA	59.566	26	TGCTGCATTGCATTATTCTGAAGA	59.6	24	280	575	854	TGCTCAAAGTGGTATTCATCATTTCA	59.566	26	TGCTGCATTGCATTATTCTGAAG	58.321	23	280	575	854	TGCTCAAAGTGGTATTCATCATTTCA	59.566	26	TGCTGCATTGCATTATTCTGAA	57.278	22	280	575	854
c37383_g1	(A)12	12	43	54	TGCTCAAAAGGATCCAAGACAGA	59.927	23	ACTGCTAATGGATGGCGCTT	60.107	20	114	16	129	TGCTCAAAAGGATCCAAGACAGA	59.927	23	TGCTAATGGATGGCGCTTGA	60.107	20	112	16	127	TGCTCAAAAGGATCCAAGACAGA	59.927	23	GATGGCGCTTGACTTGTGTC	59.833	20	104	16	119
c59623_g1	(T)10	10	715	724	TGCTATTTCGATTGGCCATCTG	59.12	22	CAAGCAACAAATGGGGCCTT	59.602	20	265	543	807	TGCTATTTCGATTGGCCATCTG	59.12	22	TCAAGCAACAAATGGGGCCT	60.472	20	266	543	808	TCGATTGGCCATCTGATTTGT	57.997	21	CAAGCAACAAATGGGGCCTT	59.602	20	258	550	807
c51600_g1	(A)10	10	825	834	TGCTATGGCCTTTACGTGTGA	59.723	21	TCAGCCAATGACTGCGATCA	59.75	20	164	738	901	CCGGCTATTGCTGTTAGAAGC	59.4	21	TCAGCCAATGACTGCGATCA	59.75	20	274	628	901	TGCTATGGCCTTTACGTGTG	58.267	20	TCAGCCAATGACTGCGATCA	59.75	20	164	738	901
c50826_g1	(A)12	12	166	177	TGCTATGCAGGTAAATCCCCC	59.855	21	TTTTGGCAGGCCTGTGATCT	59.887	20	256	26	281	TGCTATGCAGGTAAATCCCCC	59.855	21	AGTTTTGGCAGGCCTGTGAT	60.179	20	258	26	283	TGCTATGCAGGTAAATCCCCC	59.855	21	GTTTTGGCAGGCCTGTGATC	59.755	20	257	26	282
c68880_g1	(T)12	12	2698	2709	TGCTATCAAAATCCCTGGCGT	60.065	21	GCATTCCCAATCACTATACATTATTGA	57.987	27	225	2516	2740	TGCTATCAAAATCCCTGGCGT	60.065	21	AGCATTCCCAATCACTATACATTATTG	57.982	27	226	2516	2741	TGCTATCAAAATCCCTGGCG	58.321	20	GCATTCCCAATCACTATACATTATTGA	57.987	27	225	2516	2740
c67895_g2	(A)11	11	717	727	TGCTATAGAAACATGTCATCAGCT	58.078	24	TCTTTTTGATAAGGCCACCGC	59.184	21	210	642	851	TGCTATAGAAACATGTCATCAGCT	58.078	24	TTCTTTTTGATAAGGCCACCGC	59.77	22	211	642	852	TGCTATAGAAACATGTCATCAGCT	58.078	24	CTTTTTGATAAGGCCACCGC	57.722	20	209	642	850
c71265_g3	(T)12	12	3318	3329	TGCTAGGTGCCATAGGATTGA	58.592	21	TGCCAGTGTCGAACCATCTT	59.604	20	183	3194	3376	TGCTAGGTGCCATAGGATTGA	58.592	21	TTGCCAGTGTCGAACCATCT	59.604	20	184	3194	3377	TGCTAGGTGCCATAGGATTGAA	59.223	22	TGCCAGTGTCGAACCATCTT	59.604	20	183	3194	3376
c51383_g1	(T)10	10	785	794	TGCTAGGGCGTTGTGACAAA	60.179	20	TTCACGCATGTCCTACTTTAGA	57.206	22	235	585	819	GCGATGGCAAGTGTAGGACA	60.391	20	TTCACGCATGTCCTACTTTAGA	57.206	22	266	554	819	GGGTGAGAGCGAAATCGAGA	59.544	20	TTCACGCATGTCCTACTTTAGA	57.206	22	197	623	819
c71266_g2	(T)12	12	2487	2498	TGCTAGGAGCCTTGAATCTTCA	59.16	22	GCCACAATCTGAATGTTGCCA	59.727	21	249	2307	2555	TGCTAGGAGCCTTGAATCTTCA	59.16	22	AGCCACAATCTGAATGTTGCC	59.453	21	250	2307	2556	CACTTTGCCGAGTTGCCAAA	59.898	20	TGTTGCCAACTCTCAATTTTAGCA	59.659	24	275	2268	2542
c5957_g1	(A)10	10	124	133	TGCTAGCTTCAGTTGTCAGCA	59.929	21	GCCTTCCATCCATCCTTCCG	60.536	20	158	32	189	TGCTAGCTTCAGTTGTCAGCA	59.929	21	CGCCTTCCATCCATCCTTCC	60.536	20	159	32	190	TGCTAGCTTCAGTTGTCAGCA	59.929	21	CCGCCTTCCATCCATCCTTC	60.536	20	160	32	191
c106602_g1	(A)10	10	140	149	TGCTAGCATTTTGTGGCAATTCA	59.993	23	AACATTGCCATGCCATTCGA	58.816	20	174	10	183	TGTGGCAATTCACAGAACAACT	58.977	22	AACATTGCCATGCCATTCGA	58.816	20	163	21	183	AGCATTTTGTGGCAATTCACAGA	59.93	23	AACATTGCCATGCCATTCGA	58.816	20	170	14	183
c29838_g2	(A)10	10	127	136	TGCTAGAAGTTAGTATCATGCAGT	57.529	24	CTTCCCTCCCTCCCAACCTA	59.956	20	151	89	239	TGCTAGAAGTTAGTATCATGCAGT	57.529	24	CTCTCTCCTTCCCTCCCTCC	60.106	20	158	89	246	AATGGCAAAATGCTAGAAGTTAGT	57.159	24	CTTCCCTCCCTCCCAACCTA	59.956	20	161	79	239
c64417_g1	(AT)7	14	1057	1070	TGCTACTCGTAATTTGCCGC	58.996	20	AGGGGCTGTTCAGTTGGATG	59.961	20	128	968	1095	CTCGTAATTTGCCGCTCGC	60.012	19	AGGGGCTGTTCAGTTGGATG	59.961	20	123	973	1095	GTAATTTGCCGCTCGCCAC	60.226	19	AGGGGCTGTTCAGTTGGATG	59.961	20	120	976	1095
c72466_g1	(T)13	13	66	78	TGCTACGCTCATTTTGACTATCA	58.246	23	GCTCCCTTTCTAAGTTCCAACG	59.257	22	142	37	178	TTTTGCTACGCTCATTTTGACT	57.171	22	GCTCCCTTTCTAAGTTCCAACG	59.257	22	145	34	178	AGATTCTCATTTTTGCTACGCTCA	59.062	24	GCTCCCTTTCTAAGTTCCAACG	59.257	22	155	24	178
c113948_g1	(ACT)6	18	142	159	TGCTACCCTTTTCTCCAGCG	60.036	20	GTACAGGGGCTTTTGTTGCG	60.04	20	135	88	222	TGCTACCCTTTTCTCCAGCG	60.036	20	CGTACAGGGGCTTTTGTTGC	60.04	20	136	88	223	TGCTACCCTTTTCTCCAGCG	60.036	20	AGAGACGTGGGATGGGAGAA	59.959	20	115	88	202
c50981_g1	(A)10	10	393	402	TGCTACCAAACATTGCACGG	59.404	20	ACGGCCTCTTCCAATATGGTG	60.134	21	260	224	483	TGCTACCAAACATTGCACGG	59.404	20	CGGCCTCTTCCAATATGGTGA	59.859	21	259	224	482	TGCTACCAAACATTGCACGG	59.404	20	ACGGCCTCTTCCAATATGGT	58.787	20	260	224	483
c67216_g2	(A)12	12	146	157	TGCTACATTGGTGTTTTGCATGT	59.931	23	TCAAGCTCAGTGGCATAGCA	59.385	20	218	91	308	TGCTACATTGGTGTTTTGCATGT	59.931	23	TGATTGGGGTTCAGCATCCA	59.297	20	272	91	362	TGCTACATTGGTGTTTTGCATGT	59.931	23	GGCATAGCATACTTGGCACC	59.046	20	207	91	297
c57834_g1	(A)13	13	218	230	TGCTACAGTGACCAACTCAGG	59.656	21	TGCTTCTGGTGACTTCTGGT	58.868	20	122	189	310	CAGCTAGTGCCCAAAACATCA	58.838	21	CACTGTAGCAGAACCCGGAA	59.68	20	108	146	253	CAGCTAGTGCCCAAAACATCA	58.838	21	TTCCACTGTAGCAGAACCCG	59.68	20	111	146	256
c34077_g2	(AG)7	14	194	207	TGCTACACCGCCCTTTGATT	59.962	20	GTGTTGGCAGCTCAAATGGC	60.668	20	133	141	273	AATGCTACACCGCCCTTTGA	59.962	20	GTGTTGGCAGCTCAAATGGC	60.668	20	135	139	273	TGCTACACCGCCCTTTGATT	59.962	20	TGTGTTGGCAGCTCAAATGG	59.325	20	134	141	274
c58529_g1	(T)11	11	114	124	TGCTACACAGATTTAGTTGCAGG	58.997	23	TGCGGCCGCTACATATTCAT	59.965	20	185	38	222	GCTACACAGATTTAGTTGCAGGT	58.996	23	TGCGGCCGCTACATATTCAT	59.965	20	184	39	222	GTGCTACACAGATTTAGTTGCAGG	60.143	24	TGCGGCCGCTACATATTCAT	59.965	20	186	37	222
c81149_g1	(GT)6	12	88	99	TGCTAATTTTATGTGGAATATGTGTGT	58.034	27	AAGCTTACCTCAACGCCTCC	60.036	20	146	58	203	TGCTAATTTTATGTGGAATATGTGTGT	58.034	27	CGCCTCCTCGTTTGATCTGT	60.109	20	133	58	190	TGCTAATTTTATGTGGAATATGTGTGT	58.034	27	ACGCCTCCTCGTTTGATCTG	60.109	20	134	58	191
c34595_g1	(T)11	11	177	187	TGCTAATTAAGAATGTCTGGAGCT	58.006	24	CCCCTCAGCTTTAGTCCTGC	60.107	20	243	56	298	TGCTAATTAAGAATGTCTGGAGCT	58.006	24	TGCACCCCTCAGCTTTAGTC	59.675	20	247	56	302	TGCTAATTAAGAATGTCTGGAGCT	58.006	24	CTGCACCCCTCAGCTTTAGT	59.674	20	248	56	303
c51018_g1	(TC)7	14	230	243	TGCTAAGTCAGGTGCTACACA	59.032	21	TGCGAAGAGGAGTTAAGCACA	59.657	21	254	102	355	TGCTAAGTCAGGTGCTACACA	59.032	21	GCTTGTGATCTTGCGAAGAGG	59.604	21	265	102	366	TGCTAAGTCAGGTGCTACACA	59.032	21	TGTGATCTTGCGAAGAGGAGT	59.104	21	262	102	363
c66710_g1	(A)10	10	113	122	TGCTAAGTACTTAAATCTATTCGGTCA	58.311	27	ATGGAGTGTGAGAGGCGTTG	60.037	20	151	75	225	TGCTAAGTACTTAAATCTATTCGGTCA	58.311	27	TTTGTGCATGCGCTGAAGAC	60.04	20	185	75	259	TGCTAAGTACTTAAATCTATTCGGTCA	58.311	27	GAATGGAGTGTGAGAGGCGT	59.752	20	153	75	227
c54676_g1	(TTA)6atttgga(T)10	35	1566	1600	TGCTAAGACGTTTTGGCAGG	58.765	20	GGAGAAACTAGAAACCATGCCC	58.983	22	211	1480	1690	GCTAAGACGTTTTGGCAGGT	58.764	20	GGAGAAACTAGAAACCATGCCC	58.983	22	210	1481	1690	TGCTAAGACGTTTTGGCAGGT	60.476	21	GGAGAAACTAGAAACCATGCCC	58.983	22	211	1480	1690
c81514_g1	(A)10	10	204	213	TGCTAACAAGGAGGCATGCA	59.962	20	AGAGTGAGCAATTTTTCTAGCAATGA	59.568	26	187	66	252	TGCTAACAAGGAGGCATGCA	59.962	20	AGTGAGCAATTTTTCTAGCAATGA	57.42	24	185	66	250	TGCTAACAAGGAGGCATGCA	59.962	20	GAGTGAGCAATTTTTCTAGCAATGA	58.385	25	186	66	251
c80183_g1	(A)10	10	228	237	TGCTAAAGACCACATGCTCGT	59.998	21	AGGGAACTATGACGAGACTTCA	58.302	22	224	54	277	TGCTAAAGACCACATGCTCGT	59.998	21	AGAAGGGAACTATGACGAGACT	58.029	22	227	54	280	AGGTGCTAAAGACCACATGCT	59.648	21	AGGGAACTATGACGAGACTTCA	58.302	22	227	51	277
c70769_g3	(A)11gaaaatttatacgcatagcatgtaaaacactacatttatatatttcacaccaaaa(T)10	76	67	142	TGCTAAAACTGTTGCTTTGATCA	57.487	23	AGGGCAAGGCATTGATAGCA	59.74	20	265	18	282	TGCTAAAACTGTTGCTTTGATCA	57.487	23	TTGAGCTCATTAGGGCCAGG	59.452	20	204	18	221	TGCTAAAACTGTTGCTTTGATCAA	58.1	24	AGGGCAAGGCATTGATAGCA	59.74	20	265	18	282
c81346_g1	(T)10	10	163	172	TGCGTTTGCTCCAGTCCATT	60.537	20	GCATTGCAAGTCTCACAACCA	59.662	21	173	36	208	TGCGTTTGCTCCAGTCCATT	60.537	20	AGCATTGCAAGTCTCACAACC	59.389	21	174	36	209	TGGTCCACCATGTAGCTGTT	58.936	20	GCATTGCAAGTCTCACAACCA	59.662	21	148	61	208
c65400_g1	(T)10	10	298	307	TGCGTTCTAAATTCAGCCCCT	59.996	21	CACAACCCACAGCAGGAGAA	60.179	20	184	159	342	TGCGTTCTAAATTCAGCCCCT	59.996	21	AAACTCCTCGAGGCACAACC	60.25	20	197	159	355	TGCGTTCTAAATTCAGCCCCT	59.996	21	CCCACAGCAGGAGAAAAGCA	60.538	20	179	159	337
c53999_g1	(T)11	11	297	307	TGCGTTCGTGTGTTTGTGTC	59.904	20	CAGATCATGTCGCAATGCCG	60.042	20	233	201	433	TGTCTCTTTGCTCGTGCCTT	59.893	20	CAGATCATGTCGCAATGCCG	60.042	20	217	217	433	CCGATTCCCAAAGTCTCCCC	60.107	20	CAGATCATGTCGCAATGCCG	60.042	20	264	170	433
c64622_g1	(A)15	15	108	122	TGCGTTCATGTTGTTCTTGCA	59.597	21	GGTGCGGGTTCAAGAGTGTA	59.966	20	188	53	240	TGCGTTCATGTTGTTCTTGCA	59.597	21	ATAAGCTGGTGCGGGTTCAA	59.962	20	195	53	247	TGCGTTCATGTTGTTCTTGCA	59.597	21	AGTTCCCATAAGCTGGTGCG	60.393	20	202	53	254
c70293_g2	(T)10	10	1256	1265	TGCGTTAGAAGAGTCAAGTCGT	59.707	22	GGCACTAACGGCCACTTTTT	59.328	20	118	1230	1347	TGCGTTAGAAGAGTCAAGTCGT	59.707	22	TAGGTCATCCGGCACTAACG	59.257	20	128	1230	1357	TGCGTTAGAAGAGTCAAGTCGT	59.707	22	TTAGGTCATCCGGCACTAACG	59.864	21	129	1230	1358
c68974_g1	(T)10	10	3050	3059	TGCGTGCTTGGCATCATCTA	60.108	20	TGTTCCCATCACCCGCAAAT	60.252	20	256	2913	3168	TGCGTGCTTGGCATCATCTA	60.108	20	ATGTTCCCATCACCCGCAAA	60.252	20	257	2913	3169	GCGTGCTTGGCATCATCTAC	59.694	20	TGTTCCCATCACCCGCAAAT	60.252	20	255	2914	3168
c49794_g1	(A)10	10	171	180	TGCGTGAATATTCTACAACGCA	58.745	22	TGTGGAGTAGCTCGATCCGA	60.107	20	169	119	287	CTGCGTGAATATTCTACAACGCA	59.694	23	TGTGGAGTAGCTCGATCCGA	60.107	20	170	118	287	ACTGCGTGAATATTCTACAACGC	59.694	23	TGTGGAGTAGCTCGATCCGA	60.107	20	171	117	287
c6753_g1	(T)10	10	317	326	TGCGTGAAATTTTGGCCCAG	59.967	20	TGAGATGTTGGCTTCGCTCA	59.679	20	154	256	409	CTGCGTGAAATTTTGGCCCA	59.967	20	TGAGATGTTGGCTTCGCTCA	59.679	20	155	255	409	ACTGCGTGAAATTTTGGCCC	59.967	20	TGAGATGTTGGCTTCGCTCA	59.679	20	156	254	409
c74121_g1	(AAT)5	15	140	154	TGCGTCCTTGTGCCATAGAG	60.108	20	TGTTTAGCTGGTCTGATCAAGGT	59.672	23	235	99	333	GCGTCCTTGTGCCATAGAGA	59.824	20	TGTTTAGCTGGTCTGATCAAGGT	59.672	23	234	100	333	TGCGTCCTTGTGCCATAGAG	60.108	20	TCAGTCCTGGTAAAGTCTGTGA	58.427	22	193	99	291
c60364_g1	(T)10	10	46	55	TGCGTACGTGTTTTGAGCAG	59.42	20	GTGCTTCCCCTTCTGAACCA	59.89	20	261	21	281	TGCGTACGTGTTTTGAGCAG	59.42	20	CCACTCGGACAAACCCACAT	60.251	20	123	21	143	GCGTACGTGTTTTGAGCAGA	59.143	20	GTGCTTCCCCTTCTGAACCA	59.89	20	260	22	281
c33679_g2	(TA)8	16	299	314	TGCGTAATACCCCTTGGCTG	60.107	20	TGTCATTGCCTTACTAGCACCA	59.696	22	136	208	343	GCGTAATACCCCTTGGCTGA	59.821	20	TGTCATTGCCTTACTAGCACCA	59.696	22	135	209	343	TCTGCGTAATACCCCTTGGC	59.821	20	TGTCATTGCCTTACTAGCACCA	59.696	22	138	206	343
c62844_g2	(A)10	10	1192	1201	TGCGGTGGAGATATGAAAGGT	59.163	21	TTGGGTTGAACTGGGCAACT	60.033	20	261	991	1251	TGCGGTGGAGATATGAAAGGT	59.163	21	AGTTTGGGTTGAACTGGGCA	60.033	20	264	991	1254	TGCGGTGGAGATATGAAAGGT	59.163	21	CAGTTTGGGTTGAACTGGGC	59.611	20	265	991	1255
c60606_g1	(A)14	14	139	152	TGCGGGGTTGCAATAAAACA	58.959	20	GGAAAGGGGTGAAGCACAGA	59.89	20	266	31	296	TGCGGGGTTGCAATAAAACA	58.959	20	TGGAAAGGGGTGAAGCACAG	60.179	20	267	31	297	TGCGGGGTTGCAATAAAACA	58.959	20	ATGGAAAGGGGTGAAGCACA	59.518	20	268	31	298
c66719_g2	(A)12	12	1245	1256	TGCGGCTACAACTGTATGCA	60.037	20	AAACAATTGCAGCCACCAGG	59.606	20	278	1055	1332	GTGCGGCTACAACTGTATGC	59.626	20	AAACAATTGCAGCCACCAGG	59.606	20	279	1054	1332	TGCGGCTACAACTGTATGCA	60.037	20	CACCAGGCAGCTTTTCATAGC	59.866	21	265	1055	1319
c57972_g1	(A)10	10	1401	1410	TGCGGAGAACTTGCTCTGTT	59.893	20	GTCTCAGCGACAAACTCCGA	60.039	20	175	1322	1496	TTGCGGAGAACTTGCTCTGT	59.893	20	GTCTCAGCGACAAACTCCGA	60.039	20	176	1321	1496	TGCGGAGAACTTGCTCTGTT	59.893	20	CTCGATGCGCTTACCTCACT	59.899	20	131	1322	1452
c68345_g1	(GAG)5	15	1470	1484	TGCGGACCAGCAATCGTATT	60.108	20	ACTGCGAAATCCATGGCTCA	60.035	20	198	1315	1512	TGCGGACCAGCAATCGTATT	60.108	20	CTCCCCACTGCGAAATCCAT	60.107	20	204	1315	1518	GCTGGTGGTGTTGACGTACT	60.25	20	ACTGCGAAATCCATGGCTCA	60.035	20	222	1291	1512
c70077_g1	(T)10	10	386	395	TGCGGAAAGGACATCCAGTG	60.322	20	TGGTTGTCAAAGTCCTGGGT	59.077	20	267	202	468	CGGAAAGGACATCCAGTGGT	59.675	20	TGGTTGTCAAAGTCCTGGGT	59.077	20	265	204	468	TTGCGGAAAGGACATCCAGT	59.6	20	TGGTTGTCAAAGTCCTGGGT	59.077	20	268	201	468
c52025_g1	(TA)6	12	2964	2975	TGCGCCTGTACCTGAACTAC	59.754	20	TGTATGGGCCCAAGAGCAAG	60.034	20	244	2814	3057	TTCTGCGCCTGTACCTGAAC	60.32	20	TGTATGGGCCCAAGAGCAAG	60.034	20	247	2811	3057	GTTCTGCGCCTGTACCTGAA	60.32	20	TGTATGGGCCCAAGAGCAAG	60.034	20	248	2810	3057
c124182_g1	(T)11	11	131	141	TGCGCCATTGACTAGTACGT	59.471	20	TTTCTCCGGAGCAAGCCAAT	59.962	20	180	7	186	TGCGCCATTGACTAGTACGT	59.471	20	TTTTCTCCGGAGCAAGCCAA	60.179	20	181	7	187	TGCGCCATTGACTAGTACGT	59.471	20	TTTTTCTCCGGAGCAAGCCA	60.179	20	182	7	188
c103459_g1	(T)10	10	161	170	TGCGCATTTGTTTGTCTCGT	59.34	20	AGTCCAGCCATGTCTGCAAA	59.889	20	208	72	279	TGCGCATTTGTTTGTCTCGTT	59.935	21	AGTCCAGCCATGTCTGCAAA	59.889	20	208	72	279	TGCATGCGCATTTGTTTGTC	58.862	20	AGTCCAGCCATGTCTGCAAA	59.889	20	212	68	279
c49227_g1	(AC)6	12	813	824	TGCGCAAGAACGAGAGGAAT	60.037	20	TGTCTTGAACCTCCCACCCA	60.696	20	202	646	847	ATGCGCAAGAACGAGAGGAA	60.037	20	TGTCTTGAACCTCCCACCCA	60.696	20	203	645	847	AGCAAGTCCGGCAAGAAGAA	59.891	20	TGTCTTGAACCTCCCACCCA	60.696	20	176	672	847
c118967_g1	(GCT)5	15	86	100	TGCGATGTGATGCTGAGGTT	60.036	20	AGCCGACGACTGTTGTTGAT	59.966	20	121	39	159	TTGCGATGTGATGCTGAGGT	60.036	20	AGCCGACGACTGTTGTTGAT	59.966	20	122	38	159	AGGTTGCGATGTGATGCTGA	60.036	20	AGCCGACGACTGTTGTTGAT	59.966	20	125	35	159
c71532_g1	(CTT)5	15	5283	5297	TGCGAGTCTTCCAGCGATAC	59.899	20	AGGCTCTTCTTTCGCTCCAC	60.037	20	243	5194	5436	TGCGAGTCTTCCAGCGATAC	59.899	20	ACCAGGCTCTTCTTTCGCTC	60.037	20	246	5194	5439	TGCGAGTCTTCCAGCGATAC	59.899	20	CAGGCTCTTCTTTCGCTCCA	60.037	20	244	5194	5437
c76565_g1	(GAA)5	15	35	49	TGCGAGAGGTTGCAATGGAA	60.251	20	AAACCCACACTCACTCCCTC	59.234	20	156	6	161	TGCGAGAGGTTGCAATGGAA	60.251	20	CCCACACTCACTCCCTCCTT	60.838	20	153	6	158	GAGTGCGAGAGGTTGCAATG	59.555	20	AAACCCACACTCACTCCCTC	59.234	20	159	3	161
c65506_g1	(A)10	10	836	845	TGCGAGAAGATTCGGAGAGC	59.899	20	CCGTACAACCCCAATCGTCA	60.037	20	149	777	925	TGCGAGAAGATTCGGAGAGC	59.899	20	ACAACCCCAATCGTCAGCAT	59.962	20	145	777	921	TGCGAGAAGATTCGGAGAGC	59.899	20	ACAAAGCCCAGTTCCCGATT	59.888	20	240	777	1016
c29420_g1	(A)11	11	161	171	TGCGAGAACTTTCCAAATGCA	59.047	21	GTTGTGCAGCTCTACGAGGT	60.038	20	273	128	400	TGCGAGAACTTTCCAAATGCA	59.047	21	TGTTGTGCAGCTCTACGAGG	60.038	20	274	128	401	GTGCGAGAACTTTCCAAATGCA	60.288	22	GTTGTGCAGCTCTACGAGGT	60.038	20	274	127	400
c49976_g1	(T)11	11	223	233	TGCGAGAAAGAATTCATCACCA	58.326	22	TGAAGGGATAGTTGAAAGAAGAACA	58.163	25	139	140	278	AGTGATGAATGGGAAGCAATCA	58.028	22	TGAAGGGATAGTTGAAAGAAGAACA	58.163	25	182	97	278	TTGCGAGAAAGAATTCATCACCA	58.929	23	TGAAGGGATAGTTGAAAGAAGAACA	58.163	25	140	139	278
c1712_g1	(A)10	10	360	369	TGCGACGACAACATGATCCA	60.038	20	GCATTGGCAAAGGACGTTGT	59.968	20	278	296	573	GCACCCAAACTAGGCCATCT	60.034	20	TCTGAACAAAGTGGCGACGA	59.897	20	190	210	399	GCACCCAAACTAGGCCATCT	60.034	20	AAAGTGGCGACGAACTTCCT	59.894	20	183	210	392
c52339_g1	(TG)6	12	833	844	TGCGACCTTCTTGCTGTTCT	59.893	20	CCTCCTTGGACTAGACCCGA	60.033	20	190	766	955	GCTCCCTTGGACCACTTCTC	60.036	20	AGCTGACGCCTCTCATTTCC	60.108	20	206	671	876	GCTCCCTTGGACCACTTCTC	60.036	20	CCGTGTTTCTAACCTTGCGC	60.11	20	228	671	898
c68058_g1	(A)11	11	1964	1974	TGCGAAGAAGGCCTGTCAAT	59.963	20	ACATGGAAGCCAGAAACATCT	57.554	21	260	1923	2182	TCTGGAGCTGTGCGAAGAAG	60.038	20	ACATGGAAGCCAGAAACATCT	57.554	21	270	1913	2182	TGCGAAGAAGGCCTGTCAAT	59.963	20	TGGAAGCCAGAAACATCTTAGGA	59.413	23	257	1923	2179
c108161_g1	(TA)6	12	765	776	TGCGAACCTGAACTTGGATGT	60.203	21	ACCACCATGGAGTCCACTCT	60.179	20	225	588	812	TGCGAACCTGAACTTGGATGT	60.203	21	CCACCATGGAGTCCACTCTG	59.749	20	224	588	811	TGCGAACCTGAACTTGGATGT	60.203	21	TCAACCACCATGGAGTCCAC	59.6	20	228	588	815
c65261_g1	(T)10	10	2444	2453	TGCCTTTTGAGTTCCTGGAGA	59.226	21	GCAGCAAAGTCGAATCCTCC	59.27	20	222	2330	2551	ATGGTTGCAGGAGGTGTAGC	60.035	20	TCTGATTCCAATCCCAAACCCT	59.346	22	246	2233	2478	CCTCAATGGTTGCAGGAGGT	59.961	20	TCTGATTCCAATCCCAAACCCT	59.346	22	251	2228	2478
c60200_g1	(A)11	11	463	473	TGCCTTTGAGGGATCTGTTCA	59.295	21	TCAACTGCCATACCAGCACA	59.6	20	236	285	520	TGCCTTTGAGGGATCTGTTCA	59.295	21	ACTGCCATACCAGCACAACT	59.598	20	233	285	517	GGATTGGTGAGGAGTTTTTGCC	60.029	22	TCAACTGCCATACCAGCACA	59.6	20	254	267	520
c68148_g1	(CGG)5	15	1080	1094	TGCCTTTCATCCGACGGAAA	59.964	20	GTCTATCAGCGCCGTAAGCA	60.249	20	219	1028	1246	TGCCTTTCATCCGACGGAAA	59.964	20	GGGTCTATCAGCGCCGTAAG	60.319	20	221	1028	1248	TGCCTTTCATCCGACGGAAA	59.964	20	AGTTTACTTCTTCCCGGCCC	59.673	20	243	1028	1270
c68148_g1	(A)12	12	1197	1208	TGCCTTTCATCCGACGGAAA	59.964	20	GTCTATCAGCGCCGTAAGCA	60.249	20	219	1028	1246	TGCCTTTCATCCGACGGAAA	59.964	20	GGGTCTATCAGCGCCGTAAG	60.319	20	221	1028	1248	TGCCTTTCATCCGACGGAAA	59.964	20	AGTTTACTTCTTCCCGGCCC	59.673	20	243	1028	1270
c64755_g1	(GAA)5	15	156	170	TGCCTTGTTCATCCAGCAAC	59.039	20	AGCATCCTGTCGGTTTGGAG	60.036	20	222	113	334	TGCCTTGTTCATCCAGCAAC	59.039	20	CTCCAGCATCCTGTCGGTTT	60.036	20	226	113	338	TGCCTTGTTCATCCAGCAAC	59.039	20	GGTGGCTTTAGAGTGAGCGT	60.037	20	203	113	315
c122780_g1	(TC)6	12	50	61	TGCCTTGTGTGTGTGTTTGT	58.748	20	GATGTGCTGCTGCTGAAACG	60.454	20	193	16	208	TGCCTTGTGTGTGTGTTTGT	58.748	20	CGATGTGCTGCTGCTGAAAC	60.454	20	194	16	209	TTGCCTTGTGTGTGTGTTTGT	59.384	21	GATGTGCTGCTGCTGAAACG	60.454	20	194	15	208
c58780_g1	(TCC)5	15	735	749	TGCCTTGGACTCTTCATCCT	58.339	20	GGACAAGCATACGGAGGAACA	60.066	21	163	625	787	TGCCTTGGACTCTTCATCCT	58.339	20	AGGACAAGCATACGGAGGAAC	59.793	21	164	625	788	TGCCTTGGACTCTTCATCCTT	59.012	21	GGACAAGCATACGGAGGAACA	60.066	21	163	625	787
c132883_g1	(T)11	11	208	218	TGCCTTCTCTCCAAGCAGTT	59.233	20	CCAGCCATCCCATTGGTCAT	60.106	20	200	46	245	TTGCCTTCTCTCCAAGCAGT	59.233	20	CCAGCCATCCCATTGGTCAT	60.106	20	201	45	245	TGCCTTCTCTCCAAGCAGTT	59.233	20	TTCAACTCTGCCAGCCATCC	60.323	20	210	46	255
c70072_g6	(T)14	14	1207	1220	TGCCTTCTCCATTGACGAGG	59.75	20	AACAAACGCGTTTTCTCCCC	59.617	20	272	1067	1338	CCTGCCTTCTCCATTGACGA	59.75	20	AACAAACGCGTTTTCTCCCC	59.617	20	274	1065	1338	TCCATTGACGAGGAGGAGGA	59.665	20	AACAAACGCGTTTTCTCCCC	59.617	20	265	1074	1338
c46812_g2	(TA)6	12	470	481	TGCCTTCCCTTAAAACTGGG	57.697	20	GTGATCGAGCAGTGATCGGT	59.899	20	214	329	542	TTGCCTTCCCTTAAAACTGGG	58.396	21	GTGATCGAGCAGTGATCGGT	59.899	20	215	328	542	TGCCTTCCCTTAAAACTGGG	57.697	20	TGCGTGATCGAGCAGTGATC	60.526	20	217	329	545
c71542_g1	(T)10	10	2303	2312	TGCCTTATGAGAGGGGGACA	59.956	20	AAAGCTGCTAGCCCGCATTA	60.107	20	255	2133	2387	TGCCTTATGAGAGGGGGACA	59.956	20	AAGCTGCTAGCCCGCATTAT	59.891	20	254	2133	2386	GAGAGGGGGACACATCAACC	59.747	20	AAAGCTGCTAGCCCGCATTA	60.107	20	247	2141	2387
c62290_g1	(CT)10	20	113	132	TGCCTGTAGCTGTTGATTCCT	59.37	21	CTTCGGCCTTGATTTCCCCT	60.034	20	146	37	182	TGCCTGTAGCTGTTGATTCCT	59.37	21	TCTTCGGCCTTGATTTCCCC	60.034	20	147	37	183	TGCCTGTAGCTGTTGATTCCT	59.37	21	GTCCCCTCGTCCAATCCATC	59.893	20	261	37	297
c31505_g1	(T)11	11	733	743	TGCCTGGGTGTTCATTTGTCT	60.134	21	TAACTCCAGCACCCCCAATC	59.376	20	279	495	773	TGCCTGGGTGTTCATTTGTCT	60.134	21	CTAACTCCAGCACCCCCAAT	59.374	20	280	495	774	TGCCTGGGTGTTCATTTGTC	58.673	20	TAACTCCAGCACCCCCAATC	59.376	20	279	495	773
c61554_g1	(T)10	10	1563	1572	TGCCTGGGCTTTCAATGGAT	59.958	20	ACGCTCCTCTTTACACTGGC	60.037	20	226	1423	1648	CGAGAATGGAGGAGGCATGG	60.25	20	ACGCTCCTCTTTACACTGGC	60.037	20	271	1378	1648	AGACGAGAATGGAGGAGGCA	60.325	20	ACGCTCCTCTTTACACTGGC	60.037	20	274	1375	1648
c26979_g1	(T)10	10	418	427	TGCCTGGACTTTGCAACTCA	60.107	20	AGCAGCTCGATTCGATATGGA	59.111	21	245	234	478	TGCCTGGACTTTGCAACTCA	60.107	20	TGATTTCAGCAGCTCGATTCG	59.071	21	252	234	485	TCTGCCTGGACTTTGCAACT	59.817	20	AGCAGCTCGATTCGATATGGA	59.111	21	247	232	478
c54604_g2	(T)10	10	716	725	TGCCTGCTGTTTTCGTTCTC	59.056	20	CCTGCCTGTCTCATTCCCAA	59.671	20	152	633	784	TCCCACTTTCTATGCCTGCTG	60.065	21	CCTGCCTGTCTCATTCCCAA	59.671	20	164	621	784	GCCTGCTGTTTTCGTTCTCT	58.77	20	CCTGCCTGTCTCATTCCCAA	59.671	20	151	634	784
c65198_g1	(A)10tatag(AT)6	27	941	967	TGCCTGCAATTCTGACAATGC	60.067	21	CCCCTGGAAATTCATGCTTGC	60.135	21	268	821	1088	GCCTGCAATTCTGACAATGCT	59.796	21	CCCCTGGAAATTCATGCTTGC	60.135	21	267	822	1088	TCCACGTGCAAATCTCAACA	58.04	20	TGCTACCAAGGCTGTCAACA	59.528	20	259	872	1130
c53540_g1	(T)13	13	1364	1376	TGCCTGAATTCTGCAGCTTC	58.829	20	TCAAGAAGCCTGGTCTTAGTCC	59.432	22	279	1132	1410	TGCCTGAATTCTGCAGCTTC	58.829	20	CAAGAAGCCTGGTCTTAGTCCT	59.431	22	278	1132	1409	TGCCTGAATTCTGCAGCTTC	58.829	20	AGAAGCCTGGTCTTAGTCCT	57.367	20	276	1132	1407
c113002_g1	(AGA)5	15	218	232	TGCCTCTCTTTCGCCTTCAG	60.037	20	CCCAAATCGAATCCATTTCTTCA	57.419	23	195	76	270	CCTCTCTTTCGCCTTCAGGG	60.108	20	CCCAAATCGAATCCATTTCTTCA	57.419	23	193	78	270	CGAGTCGCAGCCATTGAAAC	60.179	20	CCCAAATCGAATCCATTTCTTCA	57.419	23	270	1	270
c48686_g1	(T)14	14	1811	1824	TGCCTCGGAGGTAAATGCTC	59.822	20	CGCGGTTAATATTGGACTACTGC	59.816	23	271	1655	1925	TGCCTCGGAGGTAAATGCTC	59.822	20	ACTACTGCTTGAAACAACTGCA	58.721	22	256	1655	1910	TGCCTCGGAGGTAAATGCTC	59.822	20	GGACTACTGCTTGAAACAACTGC	60.304	23	258	1655	1912
c97270_g1	(AT)7	14	286	299	TGCCTCCTTAAATCCTCCCT	57.713	20	TGTTAGGCAGACCAAAGCGT	59.892	20	269	144	412	TGCCTCCTTAAATCCTCCCTT	58.427	21	TGTTAGGCAGACCAAAGCGT	59.892	20	269	144	412	ATGCCTCCTTAAATCCTCCCT	58.206	21	TGTTAGGCAGACCAAAGCGT	59.892	20	270	143	412
c62333_g1	(A)11	11	1787	1797	TGCCTCCATCATCCTCTCCA	60.031	20	GCCTAATGCCACATACCCCA	59.815	20	222	1641	1862	TGCCTCCATCATCCTCTCCA	60.031	20	TCGGGTCTTGGGTCATACCA	60.252	20	180	1641	1820	CTGCCTCACCTCCATCATCC	59.892	20	GCCTAATGCCACATACCCCA	59.815	20	132	1731	1862
c54275_g1	(TTAA)5	20	466	485	TGCCTCCACAGTGATTTGTGT	60.134	21	TCTCACTCGCTCGAGCCTTA	60.393	20	277	327	603	TGCCTCCACAGTGATTTGTGT	60.134	21	CTCACTCGCTCGAGCCTTAT	59.334	20	276	327	602	GCCTCCACAGTGATTTGTGT	58.391	20	TTTGTCTCACTCGCTCGAGC	60.387	20	280	328	607
c83993_g1	(A)11	11	235	245	TGCCTCAGTGATGGTAGTCT	57.762	20	GGGGCAATTCTCTTCCCGAA	60.034	20	153	179	331	TGCCTCAGTGATGGTAGTCT	57.762	20	AGTGGGGCAATTCTCTTCCC	59.667	20	156	179	334	TTGCCTCAGTGATGGTAGTCT	58.46	21	GGGGCAATTCTCTTCCCGAA	60.034	20	154	178	331
c32530_g1	(T)10	10	613	622	TGCCTCAATAATTTTATCCGTAAGCA	59.456	26	CTGTGGCTTGGTCTCTCGTT	59.966	20	264	480	743	TGCCTCAATAATTTTATCCGTAAGCA	59.456	26	TTCTGTGGCTTGGTCTCTCG	59.682	20	266	480	745	GCCTCAATAATTTTATCCGTAAGCAC	59.144	26	CTGTGGCTTGGTCTCTCGTT	59.966	20	263	481	743
c93207_g1	(A)11	11	183	193	TGCCTCAAAACTTGCAAGCA	59.177	20	TGGAAATGCCTCTATTTTCTAACTGC	59.905	26	129	104	232	TGCCTCAAAACTTGCAAGCA	59.177	20	TGCCTCTATTTTCTAACTGCTTTCA	58.762	25	123	104	226	GCAAAGCTTCGCTAGTACCC	58.992	20	TGGAAATGCCTCTATTTTCTAACTGC	59.905	26	106	127	232
c28774_g1	(T)10	10	141	150	TGCCTATGGGATAGTTGAAGGA	58.336	22	ACAAACACAAACTGAACGCA	57	20	260	43	302	TGCCTATGGGATAGTTGAAGGA	58.336	22	ACAAACACAAACTGAACGCAA	57.71	21	260	43	302	TGCCTATGGGATAGTTGAAGGA	58.336	22	AACAAACACAAACTGAACGCA	57.71	21	261	43	303
c71477_g2	(AG)8	16	168	183	TGCCTATGCTAATGCCATGTGA	60.159	22	GGAGCTGAGACCTCTCGAGA	60.107	20	209	136	344	TGCCTATGCTAATGCCATGTGA	60.159	22	CTCCAGCAGTCCATCCACAG	60.108	20	238	136	373	TGCCTATGCTAATGCCATGTG	58.768	21	GGAGCTGAGACCTCTCGAGA	60.107	20	209	136	344
c30477_g1	(T)12	12	487	498	TGCCGTGCCTTCAATTTGTG	59.968	20	AACCCAATTCTAAGGAAATAGAAACA	57.05	26	257	281	537	CTTGAGCTGTTTGGGGCCTA	59.962	20	AACCCAATTCTAAGGAAATAGAAACA	57.05	26	278	260	537	CCGTGCCTTCAATTTGTGGG	60.038	20	AACCCAATTCTAAGGAAATAGAAACA	57.05	26	255	283	537
c57440_g1	(T)15	15	173	187	TGCCGTCGGATTGCATGTTA	60.392	20	GACGCCGACACCACACCT	62.295	18	203	6	208	TGCCGTCGGATTGCATGTTA	60.392	20	TGACGCCGACACCACACC	62.596	18	204	6	209	GCCGTCGGATTGCATGTTAA	59.27	20	GACGCCGACACCACACCT	62.295	18	202	7	208
c52664_g1	(AT)6	12	568	579	TGCCGTATGCCAGTAAATGA	57.299	20	AGGGCAGTTTGGTTGAAAGT	57.841	20	276	347	622	TGCCGTATGCCAGTAAATGA	57.299	20	CCTTAGGGCAGTTTGGTTGA	57.714	20	280	347	626	TTGCCGTATGCCAGTAAATGA	58.007	21	AGGGCAGTTTGGTTGAAAGT	57.841	20	277	346	622
c64906_g1	(T)15	15	248	262	TGCCGCTTGGATCTACGTTT	60.037	20	CCTCCTAGCACGCCATCAAA	60.108	20	259	90	348	TGCCGCTTGGATCTACGTTT	60.037	20	GCCATCGAACGCACCAAAAT	60.109	20	220	90	309	TGCCGCTTGGATCTACGTTT	60.037	20	AATCAAGGCCTCCTAGCACG	59.821	20	267	90	356
c126143_g1	(T)11	11	60	70	TGCCGCTGCTTCCTGATTAA	60.036	20	TCAGAGAAGGCAAAGACAGGT	58.95	21	220	8	227	ATGCCGCTGCTTCCTGATTA	59.819	20	TCAGAGAAGGCAAAGACAGGT	58.95	21	221	7	227	TGCCGCTGCTTCCTGATTAA	60.036	20	TGCATCAGAGAAGGCAAAGACA	60.225	22	224	8	231
c43816_g1	(A)10	10	394	403	TGCCGATGCATTGCCTAAAT	58.598	20	TGCACAATCTCTTTGGTGCT	58.015	20	129	352	480	TGCCGATGCATTGCCTAAAT	58.598	20	TGCACAATCTCTTTGGTGCTTG	59.965	22	129	352	480	TGCCGATGCATTGCCTAAAT	58.598	20	GCACAATCTCTTTGGTGCTTGA	59.706	22	128	352	479
c41107_g1	(T)11	11	269	279	TGCCGATCATCTTCTACTCCA	58.334	21	TCGGAGGTGATTTCCTTGGA	58.348	20	174	129	302	TGCCGATCATCTTCTACTCCAA	58.969	22	TCGGAGGTGATTTCCTTGGA	58.348	20	174	129	302	TTGCCGATCATCTTCTACTCCA	58.969	22	TCGGAGGTGATTTCCTTGGA	58.348	20	175	128	302
c23661_g1	(TA)9	18	101	118	TGCCGACACAAGATGCATCT	60.036	20	CCTGGAACGGCACTGTTATAGA	59.832	22	188	37	224	AGATGCCGACACAAGATGCA	60.036	20	CCTGGAACGGCACTGTTATAGA	59.832	22	191	34	224	CCCATACAGATGCCGACACA	59.822	20	CCTGGAACGGCACTGTTATAGA	59.832	22	198	27	224
c65910_g2	(T)10	10	3967	3976	TGCCCTTTCTCCCTTCCATT	58.916	20	TCATCCTTCCATCATTATTACAACTGG	59.279	27	275	3732	4006	TTGCCCTTTCTCCCTTCCAT	58.916	20	TCATCCTTCCATCATTATTACAACTGG	59.279	27	276	3731	4006	ATTGCCCTTTCTCCCTTCCA	58.916	20	TCATCCTTCCATCATTATTACAACTGG	59.279	27	277	3730	4006
c69874_g1	(A)10	10	97	106	TGCCCTCTTCCTTCCTCCAT	60.253	20	CGAGCAGGCGAGAAGTACAT	59.899	20	279	26	304	TTTCCTCCACAGCTTCTGCC	60.251	20	GGCCTTCCTCTCCAATCCAC	60.107	20	154	10	163	TTTCCTCCACAGCTTCTGCC	60.251	20	CTTCTCAGAGCTGGCCTTCC	60.108	20	166	10	175
c42714_g1	(A)13	13	139	151	TGCCCTCTGTTTCAAGCAATG	59.385	21	TTGGGAGTAGCAGCCTTTGG	59.962	20	259	103	361	TGCCCTCTGTTTCAAGCAATG	59.385	21	AGCAGCCTTTGGAAGAAGCA	60.179	20	251	103	353	TGCCCTCTGTTTCAAGCAATG	59.385	21	TCTTTTCTGCACTGCCCTGT	59.817	20	114	103	216
c57756_g2	(T)15	15	1584	1598	TGCCCTCCCCAATTTAGACA	58.622	20	ACAAACATTAGAATAGCTGTCTTTTCA	57.933	27	133	1500	1632	TGCCCTCCCCAATTTAGACAA	59.286	21	ACAAACATTAGAATAGCTGTCTTTTCA	57.933	27	133	1500	1632	TTGCCCTCCCCAATTTAGACA	59.286	21	ACAAACATTAGAATAGCTGTCTTTTCA	57.933	27	134	1499	1632
c20572_g1	(T)10	10	347	356	TGCCCTCACTTGTCAAACCT	59.449	20	AATGTTATGGCAAAGCATAGGC	57.673	22	116	317	432	TTGCCCTCACTTGTCAAACCT	60.064	21	AATGTTATGGCAAAGCATAGGC	57.673	22	117	316	432	TTGCCCTCACTTGTCAAACC	58.601	20	AATGTTATGGCAAAGCATAGGC	57.673	22	117	316	432
c81378_g1	(A)10	10	142	151	TGCCCTCAACAGAGACAGAG	59.028	20	TCACTGCATCATGAAATGTAAACGT	59.819	25	154	85	238	TGCCCTCAACAGAGACAGAG	59.028	20	CACTGCATCATGAAATGTAAACGT	58.607	24	153	85	237	GCCCTCAACAGAGACAGAGA	58.739	20	TCACTGCATCATGAAATGTAAACGT	59.819	25	153	86	238
c59983_g1	(T)10	10	995	1004	TGCCCGTGTTGCATTGATTT	59.322	20	TCATCACCACAAAGGCCTAGA	58.735	21	172	858	1029	ATGCCCGTGTTGCATTGATT	59.103	20	TCATCACCACAAAGGCCTAGA	58.735	21	173	857	1029	TGCCCGTGTTGCATTGATTT	59.322	20	AATCATCACCACAAAGGCCT	57.39	20	174	858	1031
c63078_g2	(TC)7	14	118	131	TGCCCGTGCTCTTCAGAATT	59.963	20	AGAACATTGGCCGCCCATTA	60.034	20	230	50	279	TGCCCGTGCTCTTCAGAATT	59.963	20	TTAGGGGGAAGGGGTTAGGG	59.953	20	213	50	262	TGCCCGTGCTCTTCAGAATT	59.963	20	GTCCAGAAACGAAGAACGCG	59.839	20	106	50	155
c53509_g1	(AGA)6	18	265	282	TGCCCGTCCATACTTTTCCC	60.035	20	CCCACAAGACCTCACCCTTC	59.963	20	219	122	340	GTCCAGACGAGGGGGTAGAT	60.106	20	CCCACAAGACCTCACCCTTC	59.963	20	277	64	340	CCAGACGAGGGGGTAGATCA	60.106	20	CCCACAAGACCTCACCCTTC	59.963	20	275	66	340
c66477_g1	(T)10	10	5409	5418	TGCCCGAGGGACCTAACTAT	59.736	20	ACGGTATCTCATAAGGCATAAGGA	58.915	24	266	5269	5534	TGCCCGAGGGACCTAACTAT	59.736	20	ACGGTATCTCATAAGGCATAAGG	57.593	23	266	5269	5534	GTGCCCGAGGGACCTAACTA	60.685	20	ACGGTATCTCATAAGGCATAAGGA	58.915	24	267	5268	5534
c69022_g3	(CCT)5	15	638	652	TGCCCCTCTCTTCATCCTCA	59.957	20	CGACGTGGTGGTGAAGAAGA	59.968	20	121	562	682	CGCCTCCTACTCTCCTTCCT	60.106	20	CGACGTGGTGGTGAAGAAGA	59.968	20	155	528	682	CTCCGCCTCCTACTCTCCTT	60.106	20	CGACGTGGTGGTGAAGAAGA	59.968	20	158	525	682
c66041_g2	(A)10	10	960	969	TGCCCCCAAGAAAATCTGACA	59.853	21	ACCAATCTCAACGCAGATCTAA	57.528	22	273	919	1191	TGCCCCCAAGAAAATCTGACA	59.853	21	ATACCAATCTCAACGCAGATCT	57.321	22	275	919	1193	TGCCCCCAAGAAAATCTGACA	59.853	21	ACCAATCTCAACGCAGATCTAAT	57.971	23	273	919	1191
c66041_g2	(A)10	10	1111	1120	TGCCCCCAAGAAAATCTGACA	59.853	21	ACCAATCTCAACGCAGATCTAA	57.528	22	273	919	1191	TGCCCCCAAGAAAATCTGACA	59.853	21	ATACCAATCTCAACGCAGATCT	57.321	22	275	919	1193	TGCCCCCAAGAAAATCTGACA	59.853	21	ACCAATCTCAACGCAGATCTAAT	57.971	23	273	919	1191
c70462_g1	(A)10	10	163	172	TGCCCCAGCATCTAAAAGCA	59.961	20	CGGTGCTGGGTTTTAACGTC	59.764	20	198	138	335	CAAAACCGATTGAGCTGCCC	60.109	20	CGGTGCTGGGTTTTAACGTC	59.764	20	213	123	335	TGCCCCAGCATCTAAAAGCA	59.961	20	AAGGGGAAGAAAGTGAGCGC	60.607	20	220	138	357
c10338_g1	(A)12	12	62	73	TGCCCATTTCCTCTTAATAGCCT	59.537	23	CGTTTTCATGAACACGAACTCCA	59.998	23	191	1	191	TGCCCATTTCCTCTTAATAGCCT	59.537	23	ACGTTTTCATGAACACGAACTCC	59.998	23	192	1	192	TGCCCATTTCCTCTTAATAGCC	58.167	22	CGTTTTCATGAACACGAACTCCA	59.998	23	191	1	191
c80968_g1	(T)11	11	131	141	TGCCCATGTCATTCCACCAA	59.886	20	CGTTAGCCTGCTAATAGTGGGT	59.897	22	109	79	187	TGCCCATGTCATTCCACCAA	59.886	20	AGCCTGCTAATAGTGGGTCT	57.817	20	105	79	183	TGATGTGCCTTCGGATGACG	60.46	20	GTGGGTCTATCAGCTTTCCCT	59.159	21	129	43	171
c59397_g1	(T)11	11	685	695	TGCCCATGCCCATGATTCTT	60.032	20	GGATGGCTCAGGATACGCTC	60.038	20	220	632	851	TGCCCATGCCCATGATTCTT	60.032	20	AAACGAGACGAGACGAACCC	60.04	20	191	632	822	TGCCCATGCCCATGATTCTT	60.032	20	ACGCTCTAGGGAACGAAACG	60.109	20	206	632	837
c54675_g1	(T)10	10	377	386	TGCCCACAAAAGTTGCTTCC	59.536	20	AGACTCATCCGGACCCAAGA	59.959	20	118	349	466	GCCCACAAAAGTTGCTTCCT	59.247	20	AGACTCATCCGGACCCAAGA	59.959	20	117	350	466	AACGAACCTACAGCTACGCT	59.113	20	AGACTCATCCGGACCCAAGA	59.959	20	156	311	466
c66146_g2	(A)10	10	316	325	TGCCCAAGAAAGCTCAAAGA	57.637	20	TGGCGGTCACAATTCATCGA	60.037	20	193	202	394	TGCCCAAGAAAGCTCAAAGATG	59.44	22	TGGCGGTCACAATTCATCGA	60.037	20	193	202	394	TTGCCCAAGAAAGCTCAAAGA	58.335	21	TGGCGGTCACAATTCATCGA	60.037	20	194	201	394
c53159_g2	(A)12	12	414	425	TGCCCAAAGCTAGCTCAGAT	59.085	20	TGCACTCATGTTTAATTATGTGCCT	59.581	25	200	384	583	ATGCCCAAAGCTAGCTCAGA	59.085	20	TGCACTCATGTTTAATTATGTGCCT	59.581	25	201	383	583	GCCCAAAGCTAGCTCAGATGA	60.134	21	TGCACTCATGTTTAATTATGTGCCT	59.581	25	199	385	583
c19152_g1	(T)10	10	350	359	TGCCATTGTTCGAACGGCTA	60.321	20	AGAGCAGATTCAGCTGGACA	58.726	20	247	185	431	GCCATTGTTCGAACGGCTAG	59.626	20	AGAGCAGATTCAGCTGGACA	58.726	20	246	186	431	TGCCATTGTTCGAACGGCTA	60.321	20	AAGAGCAGATTCAGCTGGACA	59.373	21	248	185	432
c44753_g2	(T)11	11	272	282	TGCCATGTTTGTTCTTGTGCT	59.244	21	ACACACCTGCAGCAACCTTA	59.817	20	100	242	341	TGCCATGTTTGTTCTTGTGCT	59.244	21	TACACACCTGCAGCAACCTT	59.817	20	101	242	342	TGCCATGTTTGTTCTTGTGCT	59.244	21	TTACACACCTGCAGCAACCT	59.817	20	102	242	343
c96827_g1	(T)12	12	165	176	TGCCATGTATGTAAAAACTCCAAA	57.343	24	ATTCTGCTTTCTCCGCTGGG	60.394	20	231	28	258	TGCCATGTATGTAAAAACTCCAAA	57.343	24	CTGCTTTCTCCGCTGGGATA	59.534	20	228	28	255	ATGCCATGTATGTAAAAACTCCAA	57.151	24	ATTCTGCTTTCTCCGCTGGG	60.394	20	232	27	258
c85727_g1	(TG)7	14	92	105	TGCCATCTGGGATTGTTGGA	59.297	20	CGTCATTCTACGGTCACAACA	58.332	21	265	47	311	AGGTGCCATCTGGGATTGTT	59.294	20	CGTCATTCTACGGTCACAACA	58.332	21	268	44	311	GTGCCATCTGGGATTGTTGG	59.18	20	CGTCATTCTACGGTCACAACA	58.332	21	266	46	311
c70998_g1	(A)11	11	138	148	TGCCATCTAATTTTGCCAGTTAGT	58.984	24	GGAAGGGGGAGGATGGTTTG	60.033	20	131	88	218	TGCCATCTAATTTTGCCAGTTAGT	58.984	24	GGGGGAGGATGGTTTGACTG	60.034	20	127	88	214	TGCCATCTAATTTTGCCAGTTAGT	58.984	24	TGCAAAGCTCGGCATCAATG	59.828	20	190	88	277
c49209_g1	(T)10	10	273	282	TGCCATCAACAGGCCTACAT	59.375	20	TGTTGCAGGCAATGTTTCCG	59.968	20	132	249	380	ATGCCATCAACAGGCCTACA	59.375	20	TGTTGCAGGCAATGTTTCCG	59.968	20	133	248	380	TGCCATCAACAGGCCTACAT	59.375	20	GTTGCAGGCAATGTTTCCGT	59.968	20	131	249	379
c83629_g1	(CTT)5	15	132	146	TGCCATAGAAGGAGGAGGGT	59.657	20	GGCAACACTGTCCTCCCAAT	60.251	20	159	100	258	TGCAGAAGCTCCCAACAGAA	59.526	20	GGCAACACTGTCCTCCCAAT	60.251	20	247	12	258	TGCCATAGAAGGAGGAGGGT	59.657	20	CTTGGCATCTCAGTCACCCC	60.394	20	246	100	345
c56784_g1	(AG)7	14	1446	1459	TGCCATAAGGAGGCAATGCA	60.033	20	TTCCCATCCTTGCCCAACTC	59.96	20	251	1264	1514	CCCGTTCACCCATAGGCTTT	60.034	20	TTCCCATCCTTGCCCAACTC	59.96	20	138	1377	1514	GGGGATGTCTTGGGCTTTGA	59.96	20	TTCCCATCCTTGCCCAACTC	59.96	20	207	1308	1514
c83537_g1	(A)11	11	647	657	TGCCAGTGCAAATTTCACCT	58.588	20	AGTGGAGAGTGGGCTTATTGA	58.449	21	278	454	731	TGCCAGTGCAAATTTCACCTT	59.238	21	AGTGGAGAGTGGGCTTATTGA	58.449	21	278	454	731	TGCCAGTGCAAATTTCACCT	58.588	20	AGTGGAGAGTGGGCTTATTGAA	59.087	22	278	454	731
c60328_g1	(T)10	10	94	103	TGCCAGTATACGATTTGCTGC	59.06	21	AGTGATTTCCGCAACGAGGT	59.965	20	240	68	307	TGCCAGTATACGATTTGCTGC	59.06	21	GCGTGCAGCTGGAATTTAGG	59.901	20	147	68	214	TGCCAGTATACGATTTGCTGC	59.06	21	ACACAAGTTCTGATGGCGGT	59.891	20	200	68	267
c63108_g1	(A)11	11	5040	5050	TGCCAGGTAGAAAGGGAGAA	57.961	20	ACATGTGATGTCCCTATGGAGG	59.292	22	279	4816	5094	ATGCCAGGTAGAAAGGGAGA	57.73	20	ACATGTGATGTCCCTATGGAGG	59.292	22	280	4815	5094	TGCCAGGTAGAAAGGGAGAAA	58.655	21	ACATGTGATGTCCCTATGGAGG	59.292	22	279	4816	5094
c34605_g1	(A)10	10	107	116	TGCCACTTGAATGGAAATGTGT	59.036	22	AGCGCTAATCACAACGCAGA	60.39	20	223	16	238	TGCCACTTGAATGGAAATGTGT	59.036	22	GCGCTAATCACAACGCAGAT	59.347	20	222	16	237	TGCCACTTGAATGGAAATGTGT	59.036	22	TCAAGCCCATTCTGACCGAA	59.31	20	192	16	207
c125876_g1	(T)10	10	194	203	TGCCACGCTACAAGTTGTCT	59.894	20	GGGTGGAGAGTATTAGGTGAGC	59.634	22	202	166	367	AAGCTATCCCATGACGCCAC	60.179	20	GGGTGGAGAGTATTAGGTGAGC	59.634	22	234	134	367	CATGACGCCACCCACTATCT	59.534	20	GGGTGGAGAGTATTAGGTGAGC	59.634	22	225	143	367
c56368_g1	(CTC)5	15	135	149	TGCCACCATCTTGCCAAAGA	60.179	20	CATGAGGGGCGATGGAGTAC	59.966	20	234	65	298	TCTTGCCAAAGACCTGCCTT	59.814	20	CATGAGGGGCGATGGAGTAC	59.966	20	226	73	298	GCCACCATCTTGCCAAAGAC	59.755	20	CATGAGGGGCGATGGAGTAC	59.966	20	233	66	298
c67884_g1	(T)15	15	2286	2300	TGCCACCATAGTGCGAAGAA	59.677	20	ATGATCGAGTACGCTGGACC	59.331	20	147	2184	2330	TGCCACCATAGTGCGAAGAA	59.677	20	GAGTACGCTGGACCGGTTTC	60.735	20	141	2184	2324	ATGCCACCATAGTGCGAAGA	59.459	20	ATGATCGAGTACGCTGGACC	59.331	20	148	2183	2330
c39635_g1	(A)11	11	311	321	TGCCACCAAGTAACGCATCA	60.251	20	GCTTCCTGCACTTGTTCTGC	60.04	20	105	264	368	TGCCACCAAGTAACGCATCA	60.251	20	CGGGATGCCAAGTCACAGAT	60.108	20	259	264	522	TGCCACCAAGTAACGCATCA	60.251	20	TTCGGGATGCCAAGTCACAG	60.322	20	261	264	524
c69754_g2	(T)11	11	427	437	TGCCACAGCATTTCAGAAGA	57.725	20	GGAGGATGAGGGGGATGTGA	60.401	20	258	352	609	TGCCACAGCATTTCAGAAGAT	58.201	21	GGAGGATGAGGGGGATGTGA	60.401	20	258	352	609	TGCCACAGCATTTCAGAAGA	57.725	20	TGTGATCCAGAGCCAGAAAGG	59.72	21	243	352	594
c84043_g1	(T)12	12	640	651	TGCCACACCATTCAACCAGT	60.106	20	TTCCACAGATGGCCGTAGTG	59.751	20	207	549	755	GCTGGTGCTGCCTCTGATAA	60.108	20	TTCCACAGATGGCCGTAGTG	59.751	20	160	596	755	GCTGGTGCTGCCTCTGATAA	60.108	20	TGGGATAGGTTGCTGCAGTC	59.747	20	280	596	875
c63157_g1	(A)15	15	187	201	TGCCACAACAATGATGAGAGC	59.186	21	TGCTGAAGTGGTCACGGTTT	60.107	20	123	153	275	TGCCACAACAATGATGAGAGC	59.186	21	TTGCTGAAGTGGTCACGGTT	60.107	20	124	153	276	TGCCACAACAATGATGAGAGC	59.186	21	TTTGCTGAAGTGGTCACGGT	60.107	20	125	153	277
c47854_g1	(A)13	13	104	116	TGCCACAAAACTATGCAGAACT	58.778	22	ATCTCGACCCGGTTTGGAAC	60.037	20	126	26	151	TGCCACAAAACTATGCAGAACT	58.778	22	CATCTCGACCCGGTTTGGAA	60.037	20	127	26	152	TGCCACAAAACTATGCAGAACT	58.778	22	GGGAGGTTCTGTTAGCCGAC	60.108	20	182	26	207
c20556_g1	(T)10	10	453	462	TGCCAATGTCTCGGGTTCAA	59.89	20	CCAACCTGAAAGTTTATTACGCT	57.377	23	169	361	529	TTGCCAATGTCTCGGGTTCA	59.89	20	CCAACCTGAAAGTTTATTACGCT	57.377	23	170	360	529	TGTTGCCAATGTCTCGGGTT	60.179	20	CCAACCTGAAAGTTTATTACGCT	57.377	23	172	358	529
c70571_g4	(A)10	10	218	227	TGCCAAGGTGGTAATTGCCT	59.886	20	ATGGCTTCCATATGAGCGGG	59.963	20	164	164	327	TGCCAAGGTGGTAATTGCCT	59.886	20	TTCCATATGAGCGGGCACTC	59.893	20	159	164	322	TGCCAAGGTGGTAATTGCCT	59.886	20	CTTCCATATGAGCGGGCACT	59.893	20	160	164	323
c27688_g1	(T)10	10	443	452	TGCCAAGAACATGCTACGTCT	59.998	21	TAGGTGCCCTGCCCTATCTT	60.03	20	188	405	592	TGCCAAGAACATGCTACGTCT	59.998	21	GTGCCCTGCCCTATCTTCAA	59.744	20	185	405	589	TGCCAAGAACATGCTACGTC	58.561	20	TAGGTGCCCTGCCCTATCTT	60.03	20	188	405	592
c130392_g1	(GT)7	14	103	116	TGCCAACGGATATCGGAGAC	59.612	20	TAGCCTCGAGATATCCCCCG	60.034	20	187	46	232	TGCCAACGGATATCGGAGAC	59.612	20	ACTGTCTGCTAGCCTCGAGA	60.035	20	196	46	241	AGACTAAACACACAGGCCCC	59.599	20	TAGCCTCGAGATATCCCCCG	60.034	20	171	62	232
c36085_g1	(T)12	12	99	110	TGCCAAATTCCATCGAACCAG	59.182	21	TGCGGACTCTTGTCATCACA	59.321	20	210	55	264	GCCAAATTCCATCGAACCAGT	59.181	21	TGCGGACTCTTGTCATCACA	59.321	20	209	56	264	TGCCAAATTCCATCGAACCA	58.083	20	TGCGGACTCTTGTCATCACA	59.321	20	210	55	264
c137799_g1	(A)10	10	151	160	TGCCAAAGTCATCACGAGGG	60.322	20	TGTGTTTTCTCATAGAGGCACA	57.65	22	101	91	191	GCCAAAGTCATCACGAGGGT	60.322	20	TGTGTTTTCTCATAGAGGCACA	57.65	22	100	92	191	TGCCAAAGTCATCACGAGGG	60.322	20	TGTGTTTTCTCATAGAGGCACAA	58.286	23	101	91	191
c69661_g6	(ATA)5	15	47	61	TGCCAAAAACACCAATAAAAAGCA	59.056	24	GAATAGTGCCGCGGATGGTA	59.967	20	218	18	235	TGCCAAAAACACCAATAAAAAGCA	59.056	24	AATAGTGCCGCGGATGGTAG	59.966	20	217	18	234	TGCCAAAAACACCAATAAAAAGCA	59.056	24	TGGGATGGAGATTGCGGAAC	60.107	20	194	18	211
c71571_g1	(A)10	10	5985	5994	TGCATTTCTTTTTGGGGCCG	59.965	20	TCGCCTTGCTGTTTCCTTCT	59.891	20	242	5811	6052	TGCATTTCTTTTTGGGGCCG	59.965	20	CACATCGCCTTGCTGTTTCC	60.11	20	246	5811	6056	TGCATTTCTTTTTGGGGCCG	59.965	20	CCACATCGCCTTGCTGTTTC	60.11	20	247	5811	6057
c9061_g2	(A)12	12	71	82	TGCATTGTTGATAAAGTGGAATACCT	59.337	26	TCCACCACTACTCCAACAACC	59.581	21	214	34	247	TGCATTGTTGATAAAGTGGAATACCT	59.337	26	CACCACTACTCCAACAACCCT	59.58	21	212	34	245	TGCCACTTGATTTAAAGATATGCA	57.228	24	TCCACCACTACTCCAACAACC	59.581	21	234	14	247
c62635_g1	(TA)7	14	145	158	TGCATTGTCTCGAAAGCTTGA	58.507	21	AAGCCAGCCGTGAAGATGAA	59.963	20	161	52	212	TGCATTGTCTCGAAAGCTTGA	58.507	21	AAAGAAGCCAGCCGTGAAGA	59.891	20	165	52	216	TGCATTGTCTCGAAAGCTTGA	58.507	21	CGTCTCCTTCACAGCAGCTT	60.32	20	237	52	288
c62842_g1	(A)10	10	274	283	TGCATTCACCTCCATGGCTT	59.96	20	AGAGTTTGCCTCAAGGGAAGT	59.223	21	162	225	386	CCTGCAACCAAACGCCATTT	60.25	20	AGAGTTTGCCTCAAGGGAAGT	59.223	21	192	195	386	TGCATTCACCTCCATGGCTT	59.96	20	TGCCTCAAGGGAAGTAGGAA	57.961	20	156	225	380
c66891_g1	(TA)6tttat(A)10	27	151	177	TGCATTACACAGCAAAGTTTCCA	59.617	23	CAGCAGCCAAGCAGACAAAC	60.318	20	278	56	333	TGCATTACACAGCAAAGTTTCCA	59.617	23	GCAGCCAAGCAGACAAACTT	59.613	20	276	56	331	TGCATTACACAGCAAAGTTTCCA	59.617	23	TCAGCAGCCAAGCAGACAAA	60.466	20	279	56	334
c62951_g1	(AG)6	12	80	91	TGCATGTTTCCAAGCAGTGC	59.968	20	TGTTGAACTCGTCTGCCTCC	59.966	20	260	29	288	TGCATGTTTCCAAGCAGTGC	59.968	20	GCTTGTTGAACTCGTCTGCC	59.764	20	263	29	291	TGCATGTTTCCAAGCAGTGC	59.968	20	GACACTGCAATAGCCTCCCA	59.747	20	140	29	168
c17032_g1	(A)10	10	167	176	TGCATGTCAAAGAGGCTTCT	57.426	20	TGTTCGAAAGGCTATGCACCA	60.271	21	145	56	200	TGCATGTCAAAGAGGCTTCT	57.426	20	CTTGATTGCATGGCCATTGC	58.704	20	190	56	245	TGCATGTCAAAGAGGCTTCT	57.426	20	ACTTGATTGCATGGCCATTGC	60.406	21	191	56	246
c63154_g1	(CTT)5	15	133	147	TGCATGGGAGTGTTTCTGTGT	60.134	21	TCTTCTTCGCCGTGCTGATT	60.037	20	223	17	239	AGTGCATGGGAGTGTTTCTGT	59.856	21	TCTTCTTCGCCGTGCTGATT	60.037	20	225	15	239	TGCATGGGAGTGTTTCTGTGT	60.134	21	CTTCTTCGCCGTGCTGATTG	59.904	20	222	17	238
c44313_g2	(AAT)6	18	83	100	TGCATGGCAATAGTAGGAAGGA	59.223	22	GTCACTTGCTCCGTCTCTCC	60.109	20	183	1	183	TGCATGGCAATAGTAGGAAGGA	59.223	22	CAGCATGCGAGCAAGTTGAG	60.179	20	268	1	268	TGCATGGCAATAGTAGGAAGGA	59.223	22	CTCAGCATGCGAGCAAGTTG	60.179	20	270	1	270
c106415_g1	(TA)6	12	79	90	TGCATGCTTTAATTTCATTCCGT	57.929	23	TTGCAACCGTTGATGAAGGA	58.026	20	114	44	157	TGCATGCTTTAATTTCATTCCGT	57.929	23	TGCAACCGTTGATGAAGGAT	57.801	20	113	44	156	TGCATGCTTTAATTTCATTCCGT	57.929	23	TTTGCAACCGTTGATGAAGGA	58.698	21	115	44	158
c45903_g1	(T)10	10	332	341	TGCATGCCTTGTATCCTTCAGT	60.026	22	GCATGCAGTGTTTCAGGCTC	60.109	20	174	244	417	TGCATGCCTTGTATCCTTCAGT	60.026	22	ATGCAGTGTTTCAGGCTCCA	59.889	20	172	244	415	TGCCTTGTATCCTTCAGTTGCT	59.96	22	GCATGCAGTGTTTCAGGCTC	60.109	20	170	248	417
c113525_g1	(T)10	10	177	186	TGCATGCCTGGCTGACATAA	60.034	20	AGACACTGAGATGCCCTACA	57.762	20	218	95	312	TTGAGGTTCCCATGCTCCAC	59.962	20	AGACACTGAGATGCCCTACA	57.762	20	181	132	312	GTTGAGGTTCCCATGCTCCA	59.962	20	AGACACTGAGATGCCCTACA	57.762	20	182	131	312
c70311_g2	(T)10	10	1288	1297	TGCATGAAGTCGACAAAGCA	58.408	20	TCACATTTCAAAATACAGCAAGACCT	59.735	26	202	1129	1330	TGCATGAAGTCGACAAAGCA	58.408	20	TCACATTTCAAAATACAGCAAGACC	58.554	25	202	1129	1330	TGCATGAAGTCGACAAAGCA	58.408	20	CACATTTCAAAATACAGCAAGACCT	58.55	25	201	1129	1329
c123192_g1	(A)11	11	24	34	TGCATGAAGACCTCGAGATAC	57.283	21	GCGCCGTAGAGTTATCCCAA	59.896	20	272	0	271	TGCATGAAGACCTCGAGATAC	57.283	21	CTAGCATGCGCCGTAGAGTT	60.249	20	279	0	278	TGCATGAAGACCTCGAGATAC	57.283	21	ATGCGCCGTAGAGTTATCCC	59.683	20	274	0	273
c59954_g1	(GA)7	14	286	299	TGCATCTCAGACATGGGTGT	59.013	20	GCACCTTGGTCATCAATGCC	59.826	20	197	142	338	TGTGCATCTCAGACATGGGT	59.013	20	GCACCTTGGTCATCAATGCC	59.826	20	199	140	338	CAGGATCTGACAGGCAATGGT	60.065	21	GCACCTTGGTCATCAATGCC	59.826	20	254	85	338
c71218_g1	(TA)8	16	1871	1886	TGCATCTCAAAGCTTTTTAAGGGG	60.021	24	TGAACTGGCGTCTGTGAACT	59.536	20	215	1764	1978	TGCATCTCAAAGCTTTTTAAGGGG	60.021	24	AGTGAACTGGCGTCTGTGAA	59.536	20	217	1764	1980	TGCATCTCAAAGCTTTTTAAGGGG	60.021	24	AAGTGAACTGGCGTCTGTGA	59.536	20	218	1764	1981
c51801_g1	(T)12	12	40	51	TGCATCTACTTTTGATCGAAAAATTGA	58.704	27	AGCGATTCTTTCATTTTGGCCC	60.094	22	222	4	225	TGCATCTACTTTTGATCGAAAAATTG	57.548	26	AGCGATTCTTTCATTTTGGCCC	60.094	22	222	4	225	TGCATCTACTTTTGATCGAAAAATTGA	58.704	27	GCGATTCTTTCATTTTGGCCC	58.729	21	221	4	224
c132037_g1	(A)11	11	154	164	TGCATCGGGGCATTGTACTT	60.035	20	TCCCATTAGCCAAGAATCTGACT	59.217	23	117	100	216	GATGTTGATTGTGCGGGCTC	59.901	20	TCCCATTAGCCAAGAATCTGACT	59.217	23	155	62	216	TTGATGTTGATTGTGCGGGC	59.757	20	TCCCATTAGCCAAGAATCTGACT	59.217	23	157	60	216
c63693_g1	(A)10	10	1902	1911	TGCATCCACCATATGTGCAGA	59.788	21	GCAACTTTTTCACCGCGGAT	60.04	20	278	1774	2051	TGCATCCACCATATGTGCAGA	59.788	21	GCGGATCCCTGTGCCTTATT	60.179	20	264	1774	2037	TGCATCCACCATATGTGCAG	58.317	20	GCAACTTTTTCACCGCGGAT	60.04	20	278	1774	2051
c68322_g1	(A)10	10	788	797	TGCATCATGTTGGCATCAGAG	58.979	21	TCTGACGGGACCCTACCATT	59.958	20	252	610	861	GCATCATGTTGGCATCAGAGT	58.978	21	TCTGACGGGACCCTACCATT	59.958	20	251	611	861	TGCATCATGTTGGCATCAGA	57.868	20	TCTGACGGGACCCTACCATT	59.958	20	252	610	861
c25065_g1	(A)14	14	172	185	TGCATCAGGACCATTCTGACA	59.37	21	TCCTCTCCAAATCCCAAATGCA	59.957	22	114	98	211	TTGGGCTGACATGAATTGCA	58.37	20	TCCTCTCCAAATCCCAAATGCA	59.957	22	130	82	211	GGGCTGACATGAATTGCATCA	59.248	21	TCCTCTCCAAATCCCAAATGCA	59.957	22	128	84	211
c102155_g1	(A)11	11	106	116	TGCATCACATCCGGCTCAAA	60.322	20	TAGTAAACGGATGCGTTGCA	57.918	20	135	30	164	TTGCATCACATCCGGCTCAA	60.322	20	TAGTAAACGGATGCGTTGCA	57.918	20	136	29	164	TGCATCACATCCGGCTCAAA	60.322	20	TTAGTAAACGGATGCGTTGCA	58.585	21	136	30	165
c122682_g1	(T)10	10	132	141	TGCATCACAGGTACCTTTTGGA	59.893	22	AGCTCTACATCCAGATCAACCA	58.621	22	278	13	290	TGCATCACAGGTACCTTTTGGA	59.893	22	AGCTCTACATCCAGATCAACCAA	59.223	23	278	13	290	TGCATCACAGGTACCTTTTGGA	59.893	22	AAGCTCTACATCCAGATCAACCA	59.223	23	279	13	291
c33017_g1	(A)12	12	418	429	TGCATCAAAAGTGCAAGAGATGT	59.429	23	CAGGATACCAGCCAGTAAGCA	59.514	21	260	333	592	GTGCAAGAGATGTATTCACAGCA	59.314	23	CAGGATACCAGCCAGTAAGCA	59.514	21	250	343	592	TGCATCAAAAGTGCAAGAGATGT	59.429	23	TCAGGATACCAGCCAGTAAGC	59.237	21	261	333	593
c49560_g1	(T)10	10	112	121	TGCATAATTGGAAAAACAAATGCTT	57.492	25	TGCCAATTAGTCCGGTTGGT	59.597	20	147	79	225	TGCATAATTGGAAAAACAAATGCTT	57.492	25	GCAGTTTTGGTCGGGGAATC	59.474	20	280	79	358	ATGCATAATTGGAAAAACAAATGCT	57.309	25	TGCCAATTAGTCCGGTTGGT	59.597	20	148	78	225
c47591_g1	(T)11	11	71	81	TGCATAAGCCTTTTAGCCCA	57.477	20	TCTAAGCTCTCTTTGCCCGC	60.108	20	274	13	286	TGCATAAGCCTTTTAGCCCA	57.477	20	TAAGCTCTCTTTGCCCGCAG	60.392	20	272	13	284	TGCATAAGCCTTTTAGCCCA	57.477	20	CTAAGCTCTCTTTGCCCGCA	60.392	20	273	13	285
c62354_g1	(CA)6	12	139	150	TGCATAAGCCAGAGAGCACC	60.108	20	GCCGACAAAAAGCAATGGGA	59.683	20	122	73	194	TGCATAAGCCAGAGAGCACC	60.108	20	AGCCGACAAAAAGCAATGGG	59.682	20	123	73	195	GCATAAGCCAGAGAGCACCT	59.82	20	GCCGACAAAAAGCAATGGGA	59.683	20	121	74	194
c63972_g1	(A)13	13	248	260	TGCATAAACTGGCTGCCTCT	59.671	20	TGCAGGAGCTGACATACCAC	59.75	20	268	117	384	TCTGCATAAACTGGCTGCCT	59.671	20	TGCAGGAGCTGACATACCAC	59.75	20	270	115	384	TGCATAAACTGGCTGCCTCT	59.671	20	GCAGGAGCTGACATACCACT	59.461	20	267	117	383
c45257_g1	(A)11	11	878	888	TGCAGTTTCAAATGAAAGCCCA	59.566	22	ACTCACATATTCCAATGTACCATGT	58.337	25	235	686	920	GTGCATCCTGAATCAGAGAGGA	59.566	22	ACTCACATATTCCAATGTACCATGT	58.337	25	278	643	920	AGTGCATCCTGAATCAGAGAGG	59.565	22	ACTCACATATTCCAATGTACCATGT	58.337	25	279	642	920
c22763_g1	(A)11	11	63	73	TGCAGTTGCTCTCTAGAACAA	57.249	21	TCTTCTGTTATGCCCTGCTTGT	59.96	22	111	11	121	ATGCAGTTGCTCTCTAGAACA	57.031	21	TCTTCTGTTATGCCCTGCTTGT	59.96	22	112	10	121	TGCAGTTGCTCTCTAGAACAAA	57.928	22	TCTTCTGTTATGCCCTGCTTGT	59.96	22	111	11	121
c105769_g1	(T)11	11	185	195	TGCAGTGCCTGACTTGAACT	59.819	20	GACCACACAATGCGCATCAA	59.759	20	224	6	229	ACTTGCAGTGCCTGACTTGA	59.819	20	GACCACACAATGCGCATCAA	59.759	20	227	3	229	TGAACTTGCAGTGCCTGACT	59.819	20	GACCACACAATGCGCATCAA	59.759	20	230	0	229
c51322_g2	(T)11	11	321	331	TGCAGTGCCCGAGAATGTAG	60.108	20	ATAACCCGACTTCCAGCTGC	60.108	20	221	143	363	GACAACATGATGCAGTGCCC	59.828	20	ATAACCCGACTTCCAGCTGC	60.108	20	231	133	363	GGACAACATGATGCAGTGCC	59.828	20	ATAACCCGACTTCCAGCTGC	60.108	20	232	132	363
c51710_g1	(CA)6	12	40	51	TGCAGTGCAGCCCTAATCAT	59.743	20	GCCGCAGTCGAATTCATGAC	59.973	20	124	11	134	TGCAGTGCAGCCCTAATCAT	59.743	20	CACAAGTCCGAGAGCGTCTT	60.039	20	236	11	246	TGCAGTGCAGCCCTAATCAT	59.743	20	GCGTCTTCAAGAGGGACGAT	59.826	20	223	11	233
c54855_g1	(A)10	10	285	294	TGCAGTCTCATTTCCCCCAC	59.962	20	TCAGGGAATCACGGTTCTCC	59.097	20	244	262	505	TGCAGTCTCATTTCCCCCAC	59.962	20	TCCTCAGGGAATCACGGTTC	59.097	20	247	262	508	TGCAGTCTCATTTCCCCCAC	59.962	20	CAGGGAATCACGGTTCTCCT	59.095	20	243	262	504
c31039_g2	(T)16	16	1016	1031	TGCAGGTGAAGTTTGCAGGT	60.396	20	TCCATTGTGTCCTATTCAAACGT	58.352	23	199	901	1099	TGCAGGTGAAGTTTGCAGGT	60.396	20	CTCCATTGTGTCCTATTCAAACGT	59.305	24	200	901	1100	ACGATGCAGGTGAAGTTTGC	59.407	20	TCCATTGTGTCCTATTCAAACGT	58.352	23	203	897	1099
c99464_g1	(TA)8	16	40	55	TGCAGGGTTGAAGATGAGGT	58.933	20	TGCTTCTTCTTACTCCGTCGT	59.115	21	174	6	179	TGCAGGGTTGAAGATGAGGT	58.933	20	ACTCCGTCGTGTTGAAAACA	57.987	20	163	6	168	TGCAGGGTTGAAGATGAGGTT	59.575	21	TGCTTCTTCTTACTCCGTCGT	59.115	21	174	6	179
c25600_g1	(T)10	10	284	293	TGCAGGATGCTCAAAGCTGA	59.963	20	GCCAACCTCTTAAAACCGCC	59.757	20	111	239	349	TGCAGGATGCTCAAAGCTGA	59.963	20	GGCCAACCTCTTAAAACCGC	59.757	20	112	239	350	TGCAGGATGCTCAAAGCTGA	59.963	20	ACCTCTTAAAACCGCCACCT	59.231	20	107	239	345
c67625_g1	(T)16	16	208	223	TGCAGGATCTACTGGAGGCT	60.032	20	TCTGAGAATCTTAGCAGGCTTTGT	60.02	24	235	21	255	TGCAGGATCTACTGGAGGCT	60.032	20	TCTTCTGAGAATCTTAGCAGGCT	58.97	23	238	21	258	TGCAGGATCTACTGGAGGCT	60.032	20	TCTCTTCTGAGAATCTTAGCAGGC	59.901	24	240	21	260
c52366_g1	(GA)7	14	151	164	TGCAGGACCCTTCTTCTACCT	60.203	21	ATGGCCAAAGGAGACAAGGG	59.96	20	220	25	244	TGCAGGACCCTTCTTCTACC	58.723	20	ATGGCCAAAGGAGACAAGGG	59.96	20	220	25	244	CCTCCTTTGACAGCTGTGAGA	59.654	21	ATGGCCAAAGGAGACAAGGG	59.96	20	181	64	244
c38799_g1	(A)10	10	94	103	TGCAGCTTTCACATAAACTTTTTCA	58.663	25	CCCCGAAACATCTTCCCCAA	59.961	20	266	60	325	TGCAGCTTTCACATAAACTTTTTCA	58.663	25	ACACAGCTTTTTCCAACCGC	59.898	20	233	60	292	TGCAGCTTTCACATAAACTTTTTCA	58.663	25	CTCCCCGAAACATCTTCCCC	60.107	20	268	60	327
c26727_g1	(TTA)5	15	328	342	TGCAGCATACAATAGCCGGA	59.532	20	CCACCCCATCCTATCTTCGA	58.283	20	191	228	418	TGCAGCATACAATAGCCGGA	59.532	20	CCACCCCATCCTATCTTCGAA	58.953	21	191	228	418	TGCAGCATACAATAGCCGGAT	59.928	21	CCACCCCATCCTATCTTCGA	58.283	20	191	228	418
c39621_g1	(CAT)6	18	650	667	TGCAGCAGATTCCTCCTTCA	59.013	20	TTGGCCGAAGAAGAAGCACT	59.891	20	246	575	820	TGCAGCAGATTCCTCCTTCA	59.013	20	TGTTGGCCGAAGAAGAAGCA	60.179	20	248	575	822	CTGCAGCAGATTCCTCCTTCA	60.066	21	TTGGCCGAAGAAGAAGCACT	59.891	20	247	574	820
c57658_g1	(A)12	12	446	457	TGCAGCACTCTGACATACACC	60.338	21	GGGAATGGAATAAAGCCGGGA	60.134	21	225	338	562	GCAGCACTCTGACATACACC	58.636	20	GGGAATGGAATAAAGCCGGGA	60.134	21	224	339	562	TGCAGCACTCTGACATACACC	60.338	21	TGGAATAAAGCCGGGAAAGCA	60.272	21	220	338	557
c60673_g2	(A)10	10	94	103	TGCAGATACCATATTTTCGCACT	58.549	23	AGGTTGATAGTGCAAGACAAATGA	58.684	24	266	22	287	TGCAGATACCATATTTTCGCACT	58.549	23	GGTTGATAGTGCAAGACAAATGA	57.373	23	265	22	286	TGCAGATACCATATTTTCGCACT	58.549	23	AGGTTGATAGTGCAAGACAAATG	57.366	23	266	22	287
c60407_g4	(GCG)6	18	147	164	TGCAGAGGAAGGACCATTCG	59.75	20	TCCCAAACTCACCCATTCCG	59.962	20	221	72	292	TGCAGAGGAAGGACCATTCG	59.75	20	TTACGTGGCCAAAGAGCCAT	59.962	20	254	72	325	TGCAGAGGAAGGACCATTCG	59.75	20	TCTCCTCCCAAACTCACCCA	60.105	20	226	72	297
c67231_g1	(CCAGCA)7	42	1358	1399	TGCAGAGCCTGATCCTCTCT	60.032	20	GACTCCTGGACAATGCTGCT	60.036	20	269	1186	1454	TCTGCAGAGCCTGATCCTCT	60.032	20	GACTCCTGGACAATGCTGCT	60.036	20	271	1184	1454	GCTTCAGGGACAGCATTTGC	60.109	20	GACTCCTGGACAATGCTGCT	60.036	20	227	1228	1454
c62028_g1	(TCT)5	15	2234	2248	TGCAGAGATCCACTAGCCCT	60.032	20	CACCAGCTCACCAGATCTCC	59.822	20	108	2179	2286	TGCAGAGATCCACTAGCCCT	60.032	20	CCTCACCAGCTCACCAGATC	59.822	20	111	2179	2289	TGCAGAGATCCACTAGCCCT	60.032	20	CATCTCCTCACCAGCTCACC	59.822	20	116	2179	2294
c107475_g1	(T)11	11	55	65	TGCAGAGATAGTTGGCATTGC	58.981	21	GGTTCATTTGGTTGCTTCGAGA	59.448	22	265	17	281	TGCAGAGATAGTTGGCATTGC	58.981	21	AGGTTCATTTGGTTGCTTCGAG	59.446	22	266	17	282	TGCAGAGATAGTTGGCATTGC	58.981	21	AGGTTCATTTGGTTGCTTCGA	58.418	21	266	17	282
c125015_g1	(T)11	11	197	207	TGCAGACTCCTCTCCATCGT	60.324	20	AATGGGGCCAAGTACCAAGG	59.959	20	155	137	291	ACGAGTGTTTGCAGACTCCT	59.247	20	AATGGGGCCAAGTACCAAGG	59.959	20	164	128	291	TTGCAGACTCCTCTCCATCG	59.18	20	AATGGGGCCAAGTACCAAGG	59.959	20	156	136	291
c69911_g1	(GA)6	12	850	861	TGCAGACCAAATGACACGGA	59.892	20	CATTCACTGCTGGAAACCGC	60.11	20	220	723	942	TGCAGACCAAATGACACGGA	59.892	20	CACAGCTATCTGACTGGGGC	60.179	20	274	723	996	ATTGACCCATGGAGGCATCC	59.813	20	CATTCACTGCTGGAAACCGC	60.11	20	179	764	942
c69257_g1	(TA)8	16	220	235	TGCAGACAAGAATCTCGCCT	59.39	20	CAAGACCGCACATGCACAAA	59.969	20	143	142	284	TGCAGACAAGAATCTCGCCT	59.39	20	AAGACCGCACATGCACAAAC	59.969	20	142	142	283	TGCAGACAAGAATCTCGCCT	59.39	20	TGCCCTCATGTGAAGTGCAT	59.961	20	170	142	311
c71020_g1	(TAT)5	15	2010	2024	TGCAGAAGTTGGGGAATTTCG	59.114	21	ATGCTTTGGCCGATATCCCT	59.226	20	227	1877	2103	TGCAGAAGTTGGGGAATTTCG	59.114	21	CATGCTTTGGCCGATATCCC	59.116	20	228	1877	2104	TGTTTGCAGAAGTTGGGGAA	57.848	20	ATGCTTTGGCCGATATCCCT	59.226	20	231	1873	2103
c85835_g1	(T)10	10	104	113	TGCAGAAGATGTGGATATAACTTTCT	58.432	26	ACAAGGAACATCTAGCTTTACCCA	59.711	24	141	6	146	TGAATTCATGAACTACTGTTAGGGA	57.747	25	ACCACTTAGCAAGGAATAGGAAGA	59.217	24	109	71	179	TGCAGAAGATGTGGATATAACTTTC	57.208	25	ACAAGGAACATCTAGCTTTACCCA	59.711	24	141	6	146
c102999_g1	(T)12	12	84	95	TGCAGAACAGGGATCAACCA	59.23	20	TCAAAGGGTTTTGTGGTCCA	57.466	20	182	21	202	TGCAGAACAGGGATCAACCA	59.23	20	TTCAAAGGGTTTTGTGGTCCA	58.179	21	183	21	203	TGCAGAACAGGGATCAACCAA	59.855	21	TCAAAGGGTTTTGTGGTCCA	57.466	20	182	21	202
c60521_g3	(T)14	14	1627	1640	TGCACTCCAGCTCTTCACTG	59.966	20	TCACAATTACATGCAATAAGTTGAACA	58.644	27	240	1468	1707	GAGGTTTGCACTCCAGCTCT	59.964	20	TCACAATTACATGCAATAAGTTGAACA	58.644	27	246	1462	1707	AGAGGTTTGCACTCCAGCTC	59.964	20	TCACAATTACATGCAATAAGTTGAACA	58.644	27	247	1461	1707
c99139_g1	(A)10	10	243	252	TGCACGAATTGGGCACTACA	60.251	20	TTCTTTTATCAGGCTGTCTTACTTC	57.093	25	196	85	280	GCACGAATTGGGCACTACAG	59.552	20	TTCTTTTATCAGGCTGTCTTACTTC	57.093	25	195	86	280	GCTTGCTCAAGGTGATCTGC	59.549	20	TTCTTTTATCAGGCTGTCTTACTTC	57.093	25	270	11	280
c94649_g1	(A)11	11	154	164	TGCACCTTAGCTGATTGGGT	59.302	20	CTCGTGACTCCGTTGTTGCT	60.598	20	249	17	265	TGCACCTTAGCTGATTGGGT	59.302	20	CTGCTCGTGACTCCGTTGTT	60.598	20	252	17	268	TGCACCTTAGCTGATTGGGT	59.302	20	TCGTGACTCCGTTGTTGCTG	60.874	20	248	17	264
c125615_g1	(A)10	10	118	127	TGCACCTATACAGCCATACGG	59.657	21	TGCACACAACTTCTAGCCATG	58.846	21	102	76	177	GCACCTATACAGCCATACGGT	59.657	21	TGCACACAACTTCTAGCCATG	58.846	21	101	77	177	TGCACCTATACAGCCATACGG	59.657	21	GCACACAACTTCTAGCCATGT	58.846	21	101	76	176
c30326_g1	(T)11	11	339	349	TGCACCGCTTTTCTATTGGA	57.807	20	AGGACTCAAGTGTTTGGTGGA	59.156	21	280	260	539	TGCACCGCTTTTCTATTGGA	57.807	20	GGACTCAAGTGTTTGGTGGAC	59.053	21	279	260	538	TTGCACCGCTTTTCTATTGGA	58.49	21	GGACTCAAGTGTTTGGTGGAC	59.053	21	280	259	538
c64514_g1	(TA)6	12	459	470	TGCACCAAATCACAATGGCC	59.679	20	AGGACTTGCAAGGCTTTCCA	59.814	20	241	418	658	CACTCTCTCCCTGCACCAAA	59.602	20	AGGACTTGCAAGGCTTTCCA	59.814	20	252	407	658	GGAGGTTATCTGCGGTGCTT	60.108	20	ATACTCCTCTTGCCACTGCC	59.456	20	209	292	500
c66160_g7	(T)10	10	140	149	TGCACATCATTTCTTCAGGCT	58.201	21	TCACTTGTGTACCTGAGGCC	59.315	20	197	2	198	TGCACATCATTTCTTCAGGCT	58.201	21	CACTTGTGTACCTGAGGCCT	59.313	20	196	2	197	TGCACATCATTTCTTCAGGCTT	58.841	22	TCACTTGTGTACCTGAGGCC	59.315	20	197	2	198
c64179_g3	(A)10	10	320	329	TGCACATCATAACCGGAGCC	60.464	20	AGAGATATGGTTACTATGTTCTTGCT	57.744	26	239	139	377	ACTTGGGCTCCAATCCTGATG	60.064	21	AGAGATATGGTTACTATGTTCTTGCT	57.744	26	152	226	377	TGGGCTCCAATCCTGATGATG	59.856	21	AGAGATATGGTTACTATGTTCTTGCT	57.744	26	149	229	377
c57578_g1	(A)14	14	51	64	TGCACATACTCCTCTCAATCAACA	60.02	24	TCCATTTCCAGTGCATTTGTTCA	59.36	23	168	18	185	ACTCCTCTCAATCAACATCAGGA	58.9	23	TCCATTTCCAGTGCATTTGTTCA	59.36	23	161	25	185	TGCACATACTCCTCTCAATCAACA	60.02	24	TCATCCATTTCCAGTGCATTTGT	59.166	23	171	18	188
c65064_g2	(A)10	10	1267	1276	TGCACAGCTGAAAATTTTGATGA	58.054	23	TGATCGGAATTCAATCAACACATCA	59.353	25	275	1231	1505	CTGCACAGCTGAAAATTTTGATGA	59.014	24	TGATCGGAATTCAATCAACACATCA	59.353	25	276	1230	1505	TGCACAGCTGAAAATTTTGATGA	58.054	23	TCTTGATCGGAATTCAATCAACACA	59.295	25	278	1231	1508
c41583_g1	(A)12	12	430	441	TGCACACTAGAATGCCAGCA	59.963	20	CCATGCTAAGTCGCCCATCT	59.893	20	131	347	477	TGCACACTAGAATGCCAGCA	59.963	20	CCCATGCTAAGTCGCCCATC	60.886	20	132	347	478	TGCACACTAGAATGCCAGCA	59.963	20	CATGCTAAGTCGCCCATCTCT	59.93	21	130	347	476
c70723_g1	(CAT)5	15	2078	2092	TGCACACCCTTTACTGGCAA	60.106	20	CTGAAGAGGAAGGAGTGGCA	59.02	20	260	1967	2226	TTGCACACCCTTTACTGGCA	60.106	20	CTGAAGAGGAAGGAGTGGCA	59.02	20	261	1966	2226	TGCACACCCTTTACTGGCAA	60.106	20	ACTGAAGAGGAAGGAGTGGC	59.02	20	261	1967	2227
c56004_g1	(A)10	10	1913	1922	TGCACAATCCTCACTCAGGG	59.674	20	GCAGAGAGGAAAAACCCCCA	59.888	20	260	1871	2130	GCACAATCCTCACTCAGGGG	60.394	20	GCAGAGAGGAAAAACCCCCA	59.888	20	259	1872	2130	TGCACAATCCTCACTCAGGG	59.674	20	AGCAGAGAGGAAAAACCCCC	59.594	20	261	1871	2131
c56769_g1	(A)12	12	184	195	TGCACAAGAGATTGAGGGTCA	59.301	21	TGCCTTTGCACTCACTTCTA	57.071	20	178	115	292	TGCACAAGAGATTGAGGGTCA	59.301	21	TGCCTTTGCACTCACTTCTATCT	59.992	23	178	115	292	ACATGCACAAGAGATTGAGGGT	59.959	22	TGCCTTTGCACTCACTTCTA	57.071	20	181	112	292
c106146_g1	(AAT)5	15	1283	1297	TGCACAACTTTCGCCTCAGT	60.464	20	CCCGGGCCTTCTGGTTTTTA	60.251	20	270	1070	1339	CATGCACAACTTTCGCCTCA	59.407	20	CCCGGGCCTTCTGGTTTTTA	60.251	20	272	1068	1339	GCACAACTTTCGCCTCAGTT	59.337	20	CCCGGGCCTTCTGGTTTTTA	60.251	20	269	1071	1339
c53956_g1	(A)10	10	923	932	TGCACAACTCCCAATATGTTTGA	58.852	23	TCTGCTTTGCATGCAAGAAAA	57.544	21	204	874	1077	TGCACAACTCCCAATATGTTTGA	58.852	23	TTCTGCTTTGCATGCAAGAAA	57.544	21	205	874	1078	TGCACAACTCCCAATATGTTTGA	58.852	23	TTTCTGCTTTGCATGCAAGAA	57.544	21	206	874	1079
c52207_g2	(A)12	12	212	223	TGCACAACTCAACGTCCAAA	58.546	20	GCGCGAGGAGGATGAGAAAT	60.25	20	254	41	294	TGCACAACTCAACGTCCAAA	58.546	20	GGAGATGAACGAAGCTCCGA	59.544	20	275	41	315	TGCACAACTCAACGTCCAAA	58.546	20	AGGAGATGAACGAAGCTCCG	59.542	20	276	41	316
c121981_g1	(A)11	11	273	283	TGCACAAATTATCACTAGCCAAA	57.026	23	CCTATTTGGTTGCTTGCTACAT	57.011	22	218	182	399	TTGCACAAATTATCACTAGCCAA	57.026	23	CCTATTTGGTTGCTTGCTACAT	57.011	22	219	181	399	TTGCACAAATTATCACTAGCCAAA	57.662	24	CCTATTTGGTTGCTTGCTACAT	57.011	22	219	181	399
c35092_g1	(AT)6	12	154	165	TGCAATTCATGTGCTTTCCCC	59.724	21	AGGGTAAAACCTTGTATTTTTATTGCT	58.124	27	121	92	212	GCAATTCATGTGCTTTCCCCT	59.448	21	AGGGTAAAACCTTGTATTTTTATTGCT	58.124	27	120	93	212	TGCAATTCATGTGCTTTCCCC	59.724	21	GGGTAAAACCTTGTATTTTTATTGCTT	57.503	27	120	92	211
c104522_g1	(T)10	10	115	124	TGCAATGCCTAGGACAAAATTCT	58.911	23	AGGACAACCCTTTGTTTCCA	57.161	20	130	66	195	TCTCTTAATGCAATGCCTAGGACA	59.836	24	AGGACAACCCTTTGTTTCCA	57.161	20	138	58	195	TGCAATGCCTAGGACAAAATTCT	58.911	23	GGACAACCCTTTGTTTCCATGA	59.038	22	129	66	194
c90643_g1	(AG)6	12	155	166	TGCAAGGTCGGTGATTCGAA	59.966	20	CACTTCGAGATCTACCGCCC	59.969	20	165	82	246	TGAGCGGCAAGAGGAGAAAG	60.037	20	CACTTCGAGATCTACCGCCC	59.969	20	122	125	246	GTGCGTTGTTGGCTTTCGAT	60.04	20	CACTTCGAGATCTACCGCCC	59.969	20	247	0	246
c58753_g2	(A)10	10	276	285	TGCAAGGGCTCATGCTATGA	59.452	20	AGCCCTTCTTGTGAAGCTGG	60.251	20	278	63	340	TGCAAGGGCTCATGCTATGA	59.452	20	AGCTGGTCAGGTGTTTTGGT	59.741	20	264	63	326	TTCTGCAAGGGCTCATGCTA	59.38	20	AGCTGGTCAGGTGTTTTGGT	59.741	20	267	60	326
c51958_g1	(A)10	10	1487	1496	TGCAAGGCGACTCAGGTTAA	59.605	20	CGCTGAAAATTTGATTTGCTCGC	60.481	23	220	1329	1548	TGCAAGGCGACTCAGGTTAA	59.605	20	GCTGAAAATTTGATTTGCTCGCT	59.323	23	219	1329	1547	ATGCAAGGCGACTCAGGTTA	59.387	20	CGCTGAAAATTTGATTTGCTCGC	60.481	23	221	1328	1548
c48074_g1	(A)14	14	347	360	TGCAAGCTTGTTTGTCAGCA	59.184	20	TGTAGCAAAGCAGGCGTTTG	59.689	20	177	253	429	TGCAAGCTTGTTTGTCAGCA	59.184	20	GTAGCAAAGCAGGCGTTTGT	59.689	20	176	253	428	TGCAAGCTTGTTTGTCAGCA	59.184	20	GTTGTAGCAAAGCAGGCGTT	59.689	20	179	253	431
c33845_g1	(A)10	10	92	101	TGCAAGCGTCATCAAGATCA	57.902	20	CCTGTAGTCGTAGGCTTGGT	58.816	20	123	39	161	TGCAAGCGTCATCAAGATCA	57.902	20	TCCTGTAGTCGTAGGCTTGGT	60.272	21	124	39	162	TGCAAGCGTCATCAAGATCA	57.902	20	TGGTGCATGTGAGAAGGAGA	58.649	20	280	39	318
c40163_g3	(TA)9	18	133	150	TGCAAGCAATTTGACAGCCT	58.958	20	TTGCAAGGAAAGCTTCTGGC	59.324	20	130	103	232	GCAATTTGACAGCCTAGGAGC	59.597	21	TTGCAAGGAAAGCTTCTGGC	59.324	20	125	108	232	TGCAAGCAATTTGACAGCCT	58.958	20	TTTGCAAGGAAAGCTTCTGGC	59.931	21	131	103	233
c12416_g1	(A)11	11	501	511	TGCAAGCAAACAAACCACACA	59.999	21	CATGATGGGAGCTAGGTGGC	60.251	20	216	445	660	TGCAAGCAAACAAACCACACA	59.999	21	GATGGGAGCTAGGTGGCATT	59.524	20	213	445	657	TGCAAGCAAACAAACCACACA	59.999	21	TGATGGGAGCTAGGTGGCAT	60.695	20	214	445	658
c50404_g1	(A)11	11	251	261	TGCAACTTGTCACACCATCT	57.653	20	ACAGTTAAATGTTTCCGCAGCA	59.379	22	279	38	316	TGCAACTTGTCACACCATCT	57.653	20	CAGCATTGCAAGTTCCATGT	57.264	20	262	38	299	TGCAACTTGTCACACCATCTT	58.346	21	ACAGTTAAATGTTTCCGCAGCA	59.379	22	279	38	316
c28770_g1	(A)10	10	251	260	TGCAACTGACATCAAACCGT	58.326	20	ATTTCTTGGAAGCTGATAGGCT	57.483	22	105	189	293	TGCAACTGACATCAAACCGTT	58.979	21	ATTTCTTGGAAGCTGATAGGCT	57.483	22	105	189	293	TGCAACTGACATCAAACCGTTG	60.223	22	ATTTCTTGGAAGCTGATAGGCT	57.483	22	105	189	293
c93085_g1	(ATG)5	15	324	338	TGCAACTCTTAATAGGGGCGA	59.165	21	TGCACAACCAATTTAATGGGCT	59.363	22	120	250	369	TGCAACTCTTAATAGGGGCGA	59.165	21	ACAACCAATTTAATGGGCTTGGG	59.991	23	117	250	366	TGCAACTCTTAATAGGGGCGAA	59.762	22	TGCACAACCAATTTAATGGGCT	59.363	22	120	250	369
c131632_g1	(T)11	11	144	154	TGCAACTCGCTTATGTGGTCA	60.271	21	AGAACACGTAGCTTAAGCAACA	58.276	22	163	82	244	TGCAACTCGCTTATGTGGTCA	60.271	21	GAGAACACGTAGCTTAAGCAACA	59.261	23	164	82	245	GCAACTCGCTTATGTGGTCA	58.561	20	AGAACACGTAGCTTAAGCAACA	58.276	22	162	83	244
c55134_g1	(CGC)5	15	348	362	TGCAACCGAAGCTTCTCCAA	60.179	20	GACCTTTGGCTTCCTCTGCT	59.963	20	142	288	429	TGCAACCGAAGCTTCTCCAA	60.179	20	AGACCTTTGGCTTCCTCTGC	59.963	20	143	288	430	TGCAACCGAAGCTTCTCCAA	60.179	20	GCAGAGACCTTTGGCTTCCT	59.963	20	147	288	434
c70430_g1	(CGC)5	15	2900	2914	TGCAACCACCTCGCCATTAT	60.035	20	CAGGAAAATTGGCGCCTCTG	59.828	20	169	2822	2990	CCGTGGTGGTGGTCATACAA	59.964	20	CAGGAAAATTGGCGCCTCTG	59.828	20	118	2873	2990	TGCAACCACCTCGCCATTAT	60.035	20	ATCTGCAGGAAAATTGGCGC	59.826	20	174	2822	2995
c16443_g1	(AAT)6	18	110	127	TGCAACCAATCCACCTCACA	59.815	20	ATTGGTTCATGCGGTTGGTG	59.397	20	111	40	150	TGCAACCAATCCACCTCACA	59.815	20	CATTGGTTCATGCGGTTGGT	59.397	20	112	40	151	TGCAACCAATCCACCTCACA	59.815	20	TCATTGGTTCATGCGGTTGG	59.113	20	113	40	152
c32907_g1	(T)10	10	1265	1274	TGCAACCAAATCAATGGGGC	59.676	20	AACAATACTACCGAGTCCACAA	57.123	22	215	1085	1299	TGCGGGACAGAACTTTAGCA	59.605	20	AACAATACTACCGAGTCCACAA	57.123	22	195	1105	1299	AACCAAATCAATGGGGCTGC	59.385	20	AACAATACTACCGAGTCCACAA	57.123	22	212	1088	1299
c4655_g1	(A)12	12	177	188	TGCAACCAAACATCCCCTCA	59.813	20	CAGATCTCGGCCGTTGGAAT	60.179	20	158	57	214	TGCAACCAAACATCCCCTCA	59.813	20	CGGTTCGCAGGTGAGATTCA	60.39	20	256	57	312	TGCAACCAAACATCCCCTCA	59.813	20	TTTCAGATCTCGGCCGTTGG	60.391	20	161	57	217
c50460_g1	(TA)6	12	146	157	TGCAACAGTGGTACATAGACTGT	59.676	23	GATCGTTCGCACCCCTACTT	59.825	20	137	108	244	TGCAACAGTGGTACATAGACTGT	59.676	23	GTTGATTCAAGCCGAGCAGG	59.551	20	253	108	360	TGCAACAGTGGTACATAGACTGT	59.676	23	AATCAGATCGTTCGCACCCC	60.462	20	142	108	249
c70159_g1	(T)11	11	1603	1613	TGCAACACTCCCCAGAGATG	59.674	20	GACGACAAAGGAAGGCTGGA	59.965	20	236	1458	1693	TGCAACACTCCCCAGAGATG	59.674	20	TGACGACAAAGGAAGGCTGG	60.25	20	237	1458	1694	TGCAACACTCCCCAGAGATG	59.674	20	CGACTCTCCCAACAGCTTCA	59.682	20	200	1458	1657
c11265_g1	(T)10	10	664	673	TGCAAATCCCCTTTGAATCCT	57.811	21	ACTGTCTGCAAATACATGGCA	58.206	21	239	540	778	TGCAAATCCCCTTTGAATCCTT	58.48	22	ACTGTCTGCAAATACATGGCA	58.206	21	239	540	778	TTGCAAATCCCCTTTGAATCCT	58.48	22	ACTGTCTGCAAATACATGGCA	58.206	21	240	539	778
c68175_g1	(A)10	10	130	139	TGCAAAGGCTCCGTGTACAT	59.964	20	AAACCGCATCAAGACGTCCT	59.965	20	186	9	194	ATGCAAAGGCTCCGTGTACA	59.964	20	AAACCGCATCAAGACGTCCT	59.965	20	187	8	194	ACATGCAAAGGCTCCGTGTA	59.964	20	AAACCGCATCAAGACGTCCT	59.965	20	189	6	194
c55718_g1	(AAG)5	15	620	634	TGCAAAGGACCTTGGCAAGA	60.106	20	GCGAGCATTACAATGGCCAG	59.97	20	254	453	706	TAGCGTGGAGTTGGAGGAGT	60.252	20	GCGAGCATTACAATGGCCAG	59.97	20	164	543	706	TGTTAGCGTGGAGTTGGAGG	59.68	20	GCGAGCATTACAATGGCCAG	59.97	20	167	540	706
c48877_g1	(A)10	10	211	220	TGCAAAGCAAAGCATCTCCT	58.376	20	AGGGGAGGCCGTTATAGTGT	60.031	20	245	61	305	TGCAAAGCAAAGCATCTCCT	58.376	20	GGGGAGGCCGTTATAGTGTG	59.894	20	244	61	304	TGCAAAGCAAAGCATCTCCT	58.376	20	CAAATCTAGCAGGGGAGGCC	60.179	20	255	61	315
c21318_g1	(T)10	10	79	88	TGCAAAGATGTTGTGGGGAA	57.921	20	TTTGCTTTTCAGACCGCTGC	59.969	20	213	20	232	TTGCAAAGATGTTGTGGGGA	57.921	20	TTTGCTTTTCAGACCGCTGC	59.969	20	214	19	232	TGCAAAGATGTTGTGGGGAA	57.921	20	TGCCATAGTGTCGTTTGGCT	59.964	20	196	20	215
c57301_g1	(A)12	12	1104	1115	TGCAAAGAACACAGTGTGGT	58.167	20	ACGCCACCACAATATCACCA	59.673	20	259	1048	1306	GTTGCAAAGAACACAGTGTGGT	60.095	22	ACGCCACCACAATATCACCA	59.673	20	261	1046	1306	AGTTGCAAAGAACACAGTGTGG	59.836	22	ACGCCACCACAATATCACCA	59.673	20	262	1045	1306
c59165_g1	(A)10	10	576	585	TGCAAACTCCTACCGCTTTTG	59.393	21	TTGTATTTCAAGTGCTATGCAAGT	57.426	24	186	431	616	GCAAACTCCTACCGCTTTTGT	59.393	21	TTGTATTTCAAGTGCTATGCAAGT	57.426	24	185	432	616	TGCAAACTCCTACCGCTTTTG	59.393	21	CTTGTATTTCAAGTGCTATGCAAGT	58.385	25	187	431	617
c92852_g1	(A)10	10	192	201	TGCAAACAAGGTGGATGATTGA	58.771	22	TGCACTTGAACGGTTGAACC	59.264	20	144	91	234	TCAATGCAAACAAGGTGGATGA	58.771	22	TGCACTTGAACGGTTGAACC	59.264	20	148	87	234	TGCAAACAAGGTGGATGATTGA	58.771	22	GCACTTGAACGGTTGAACCT	58.978	20	143	91	233
c82926_g1	(T)11	11	101	111	TGCAAACAAACCCAAACGCA	60.037	20	AGCGAAGACGAAAAGGAGAAGA	59.704	22	105	78	182	TGCAAACAAACCCAAACGCA	60.037	20	AGACGAAAAGGAGAAGACCCA	58.674	21	100	78	177	TGCAAACAAACCCAAACGCA	60.037	20	GCGAAGACGAAAAGGAGAAGAC	59.591	22	104	78	181
c62612_g1	(T)10	10	20201	20210	TGCAAAATGAGAAGAATCGGAGT	58.673	23	TTCATTGAGACGGATCGGGA	58.519	20	235	20103	20337	TGCAAAATGAGAAGAATCGGAGT	58.673	23	TCATTGAGACGGATCGGGAT	58.295	20	234	20103	20336	TCCTTCCACTCTTTGATTGAATCCT	59.985	25	TCTGGTTCCTGACACGTGAA	58.884	20	236	20166	20401
c135668_g1	(T)12	12	287	298	TGCAAAAGTTTGAGCCCTGA	58.226	20	GACCTCAAGCTACCTACCGC	59.897	20	196	146	341	TGCAAAAGTTTGAGCCCTGATG	59.964	22	GACCTCAAGCTACCTACCGC	59.897	20	196	146	341	TTGCAAAAGTTTGAGCCCTGA	58.893	21	GACCTCAAGCTACCTACCGC	59.897	20	197	145	341
c64354_g1	(T)10	10	1358	1367	TGCAAAACACTCTGTGTATGCA	59.052	22	ACCTTGCAACAGCAACTAACA	58.626	21	201	1197	1397	AGTTGAACAATATGGGGCACA	57.832	21	ACCTTGCAACAGCAACTAACA	58.626	21	145	1253	1397	TGCAAAACACTCTGTGTATGCA	59.052	22	ACCTTGCAACAGCAACTAACAA	59.242	22	201	1197	1397
c31736_g1	(A)11	11	81	91	TGCAAAACACCCCACTGACT	60.034	20	GAGCAATTGGATCGCACGTC	59.973	20	249	29	277	TGCAAAACACCCCACTGACT	60.034	20	CAGAGCAATTGGATCGCACG	59.973	20	251	29	279	TGCAAAACACCCCACTGACT	60.034	20	GTGCGCAAGGTTAAGATGCC	60.179	20	106	29	134
c66999_g1	(A)10tgc(T)17ggtttttaagttttttaacaggcgtctgatgcggatcagatggacaggggactgactgtacatcgcatgaaac(T)10	113	628	740	TGATTTTGAGCCGTTCCCGA	59.964	20	CAAGCCTTCCCTAAGCAGCT	60.035	20	207	568	774	TCTGGAGTCATGGGGGATGT	59.955	20	CAAGCCTTCCCTAAGCAGCT	60.035	20	177	598	774	TGATTTTGAGCCGTTCCCGA	59.964	20	AGCCTTCCCTAAGCAGCTTC	59.746	20	205	568	772
c55750_g1	(CAG)5	15	24	38	TGATTTTCCCCAATCCCGCT	59.665	20	GACGCTTACCCAGGACCAAA	59.964	20	205	1	205	GTGATTTTCCCCAATCCCGC	59.54	20	GACGCTTACCCAGGACCAAA	59.964	20	206	0	205	TGATTTTCCCCAATCCCGCT	59.665	20	CCTCACTCATCACCAGAGCC	59.822	20	167	1	167
c68286_g2	(T)10	10	1554	1563	TGATTTGACGCTCCCAAGCT	59.963	20	CTGGGCAACAATTCGAAGACA	59.121	21	160	1519	1678	TGATTTGACGCTCCCAAGCT	59.963	20	TGGGCAACAATTCGAAGACA	58.026	20	159	1519	1677	TGATTTGACGCTCCCAAGCT	59.963	20	TGGGCAACAATTCGAAGACAAC	59.966	22	159	1519	1677
c52252_g2	(A)10	10	152	161	TGATTTACCATGAAGCAGCAGC	59.575	22	AGAGGCTGCTCAAATCTGCA	59.673	20	231	100	330	TGATTTACCATGAAGCAGCAGC	59.575	22	GCTACCCATTCATCCGGTGG	60.535	20	150	100	249	TGATTTACCATGAAGCAGCAGC	59.575	22	GGCTACCCATTCATCCGGTG	60.535	20	151	100	250
c62477_g1	(A)12	12	96	107	TGATTGTTTCAGCAGTGGGC	59.039	20	ACCCAACGTTAGCCTACTGA	58.364	20	161	64	224	TTGATTGTTTCAGCAGTGGGC	59.659	21	ACCCAACGTTAGCCTACTGA	58.364	20	162	63	224	TGATTGTTTCAGCAGTGGGC	59.039	20	CCCAACGTTAGCCTACTGATCA	59.832	22	160	64	223
c4675_g1	(A)10	10	102	111	TGATTGGTACATACCCTCACCT	58.269	22	CGCACTCATCCTCCTCGTTA	59.261	20	153	55	207	TTGATTGGTACATACCCTCACCT	58.891	23	CGCACTCATCCTCCTCGTTA	59.261	20	154	54	207	TGATTGGTACATACCCTCACCT	58.269	22	CGCACTCATCCTCCTCGTTAT	59.662	21	153	55	207
c68102_g4	(GAT)5	15	529	543	TGATTGGAGGGAGGAGTGCT	60.253	20	TGTAACATGCGTGGCCTATGA	59.792	21	280	310	589	TGGAGGACCAAGGGCTACAA	60.475	20	GCATGCCAAGTTCCAAAACCT	59.929	21	196	485	680	TGGAGGACCAAGGGCTACAA	60.475	20	AGCATGCCAAGTTCCAAAACC	59.929	21	197	485	681
c36804_g1	(T)11	11	1017	1027	TGATTGACTGATTGGCCGGG	60.394	20	ATAAATGGGCTACAAAATGGAAGAA	57.268	25	162	894	1055	TGATTGACTGATTGGCCGGG	60.394	20	AATAAATGGGCTACAAAATGGAAGA	57.268	25	163	894	1056	GATTGACTGATTGGCCGGGT	60.394	20	ATAAATGGGCTACAAAATGGAAGAA	57.268	25	161	895	1055
c70957_g4	(A)11	11	1522	1532	TGATTGAAGGAGAAGGCGGT	59.016	20	AGGTGGTGTGCAGGTTCAAT	59.814	20	243	1377	1619	TGATTGAAGGAGAAGGCGGT	59.016	20	GCAGGTTCAATGTCCTGTGC	59.758	20	234	1377	1610	TGAAGGAGAAGGCGGTTTCT	58.943	20	AGGTGGTGTGCAGGTTCAAT	59.814	20	239	1381	1619
c71060_g1	(GAA)7	21	1269	1289	TGATTCTTTTGCCCTCCGGT	59.596	20	ATCGTTCATGGCGCTCAAGA	60.108	20	258	1147	1404	TCACGGATTCTCTTCGCTGC	60.459	20	ATCGTTCATGGCGCTCAAGA	60.108	20	214	1191	1404	CGGATTCTCTTCGCTGCCAT	60.532	20	ATCGTTCATGGCGCTCAAGA	60.108	20	211	1194	1404
c71060_g2	(GAA)7	21	1789	1809	TGATTCTTTTGCCCTCCGGT	59.596	20	ATCGTTCATGGCGCTCAAGA	60.108	20	258	1667	1924	TCACGGATTCTCTTCGCTGC	60.459	20	ATCGTTCATGGCGCTCAAGA	60.108	20	214	1711	1924	CGGATTCTCTTCGCTGCCAT	60.532	20	ATCGTTCATGGCGCTCAAGA	60.108	20	211	1714	1924
c65614_g2	(ATG)5	15	3278	3292	TGATTCGTAAAGCCGATCCCA	59.517	21	TGGAGTTGGCTTTATGCATCCT	60.025	22	275	3237	3511	TGATTCGTAAAGCCGATCCCA	59.517	21	TGGAGTTGGCTTTATGCATCC	58.622	21	275	3237	3511	TGATTCGTAAAGCCGATCCCA	59.517	21	GGAGTTGGCTTTATGCATCCTC	59.379	22	274	3237	3510
c131567_g1	(ACA)5	15	78	92	TGATTCCTCCACCAACTCGT	58.652	20	GAAAAATCCACGGCCGACTG	59.832	20	258	6	263	TGATTCCTCCACCAACTCGT	58.652	20	TTCGTTGTGTGTGAACGGGT	60.391	20	128	6	133	TGATTCCTCCACCAACTCGT	58.652	20	GCTGTGGTGGTGGAGTAACT	59.603	20	172	6	177
c71065_g1	(T)11	11	29	39	TGATTCACTTTTCCAGTCCGG	58.222	21	GAGCCCCATCTCCTGTCCTA	60.105	20	102	5	106	TGATTCACTTTTCCAGTCCGG	58.222	21	CGCTTGGGACGAGGAGAATT	60.108	20	166	5	170	TGATTCACTTTTCCAGTCCGG	58.222	21	ACTCGACACCTCTCCCTCAA	59.887	20	123	5	127
c68814_g1	(T)11	11	568	578	TGATTCAAGGGATGCGAGCC	60.464	20	AGCTACATGGTGCACAGCAA	60.251	20	263	517	779	TGATTCAAGGGATGCGAGCC	60.464	20	ACATGGTGCACAGCAATCAC	59.4	20	259	517	775	TGATTCAAGGGATGCGAGCC	60.464	20	TAGCTACATGGTGCACAGCA	59.387	20	264	517	780
c63770_g1	(A)12	12	156	167	TGATGTTTGCTTCAGTTTCACA	57.02	22	CCCTTGGACATTTCAGGGCA	60.252	20	252	103	354	TGATGTTTGCTTCAGTTTCACA	57.02	22	ACCCCTTGGACATTTCAGGG	59.591	20	254	103	356	TTGATGTTTGCTTCAGTTTCACA	57.678	23	CCCTTGGACATTTCAGGGCA	60.252	20	253	102	354
c67011_g1	(T)11	11	2333	2343	TGATGTTGGACTAACTGGCCT	59.015	21	GGCGGTGTATCATTTTGGCA	59.186	20	256	2229	2484	GTGATGTTGGACTAACTGGCC	58.915	21	GGCGGTGTATCATTTTGGCA	59.186	20	257	2228	2484	TGATGTTGGACTAACTGGCCT	59.015	21	AGGCGGTGTATCATTTTGGC	58.897	20	257	2229	2485
c30044_g1	(CT)8	16	396	411	TGATGTGTGAGGACAAAGGCT	59.579	21	ACCCGATATATCTAAAACGTGCAC	59.013	24	122	356	477	TGATGTGTGAGGACAAAGGCT	59.579	21	AGACCCGATATATCTAAAACGTGCA	59.99	25	124	356	479	TGATGTGTGAGGACAAAGGCT	59.579	21	GACCCGATATATCTAAAACGTGCAC	59.882	25	123	356	478
c85912_g1	(T)11	11	218	228	TGATGTCTGGAAGTCACCTTC	57.315	21	TTGAGCTCAACCGCAACTCA	60.179	20	168	194	361	TGATGTCTGGAAGTCACCTTC	57.315	21	GAGCTCAACCGCAACTCAGA	60.32	20	166	194	359	TGATGTCTGGAAGTCACCTTC	57.315	21	AGCTCAACCGCAACTCAGAT	59.677	20	165	194	358
c14994_g1	(CT)6	12	77	88	TGATGGTAAAAATGAGCAGAAAGC	58.287	24	GTGGGCAAGTTGTCTTTGGC	60.249	20	271	19	289	CTGATGGTAAAAATGAGCAGAAAGC	59.196	25	GTGGGCAAGTTGTCTTTGGC	60.249	20	272	18	289	TGATGGTAAAAATGAGCAGAAAGC	58.287	24	TGGGCAAGTTGTCTTTGGCT	60.397	20	270	19	288
c42839_g1	(TA)8	16	643	658	TGATGGGGATGAGGCTACTGA	60.062	21	TCCATGACTTGGGACTTCGC	60.036	20	226	477	702	TGATGGGGATGAGGCTACTGA	60.062	21	CAACGGGCTGTGTTTGTTGT	59.828	20	207	477	683	TGATGGGGATGAGGCTACTGA	60.062	21	CCATGACTTGGGACTTCGCA	60.322	20	225	477	701
c59095_g1	(A)10	10	1105	1114	TGATGGCGATGAGGCTATTGA	59.306	21	CAGGGGGAGGAGGAGATTGA	60.031	20	186	1053	1238	TGATGGCGATGAGGCTATTGA	59.306	21	CCGGCAAGAAAAAGGGTTGG	59.967	20	226	1053	1278	TGATGGCGATGAGGCTATTGA	59.306	21	TTACCAACGGTGATGTCGCA	59.966	20	204	1053	1256
c34120_g1	(AT)7	14	55	68	TGATGGAGAGGAAGTCACATGT	58.824	22	ACTCATTAACTTCTTCGATTTGGGG	59.352	25	165	10	174	AGTTGATGGAGAGGAAGTCACA	58.757	22	ACTCATTAACTTCTTCGATTTGGGG	59.352	25	168	7	174	GAGTTGATGGAGAGGAAGTCACA	59.741	23	ACTCATTAACTTCTTCGATTTGGGG	59.352	25	169	6	174
c71218_g1	(T)11	11	899	909	TGATGGAGACTTGTGGCTGA	58.649	20	TGAAATATATCACTGTTGGGCTAACA	58.657	26	252	695	946	TGATGGAGACTTGTGGCTGAA	59.301	21	TGAAATATATCACTGTTGGGCTAACA	58.657	26	252	695	946	TTGATGGAGACTTGTGGCTGA	59.301	21	TGAAATATATCACTGTTGGGCTAACA	58.657	26	253	694	946
c62204_g1	(TGA)5	15	239	253	TGATGGACACGACACAGGTG	59.967	20	AGATGAGGCTGCGTGTCAAA	59.965	20	213	121	333	GACACGACACAGGTGGTCTT	59.896	20	AGATGAGGCTGCGTGTCAAA	59.965	20	208	126	333	TCAAATCCGGTATCACGCCC	60.179	20	AGATGAGGCTGCGTGTCAAA	59.965	20	175	159	333
c70118_g1	(A)10	10	72	81	TGATGCTTCTCTACACTTTGACT	57.525	23	TGAAGCCAACAAGCCTCACA	60.107	20	240	43	282	TGATGCTTCTCTACACTTTGACT	57.525	23	ACTTACCTTGGTGCCAGTGG	59.89	20	188	43	230	TGATGCTTCTCTACACTTTGACT	57.525	23	CCAGTGGCTAAGCATGTTGC	59.828	20	175	43	217
c119452_g1	(GCT)6	18	60	77	TGATGCGGCCCGAATACTAC	59.967	20	AAGCCTTCACCCATGATGCA	59.96	20	201	18	218	GTGATGCGGCCCGAATACTA	59.967	20	AAGCCTTCACCCATGATGCA	59.96	20	202	17	218	TAGTGATGCGGCCCGAATAC	59.967	20	AAGCCTTCACCCATGATGCA	59.96	20	204	15	218
c51019_g1	(A)10g(A)10	21	607	627	TGATGCGAGAGAGAGAAGCG	59.62	20	CTGCCGGTGTAACTGTAGCA	60.038	20	212	514	725	GAGAGAGAGAAGCGAGGCTG	59.618	20	CTGCCGGTGTAACTGTAGCA	60.038	20	206	520	725	CTTTCGCCGCACTTGTCAAG	60.385	20	CTGCCGGTGTAACTGTAGCA	60.038	20	260	466	725
c70888_g1	(T)12	12	2264	2275	TGATGCCTGCTTCGTTGAGT	59.965	20	TGCAAGACTTTCAGCCCTACA	59.58	21	107	2212	2318	ATCAACCAGAGCTCCATCGC	60.179	20	TGCAAGACTTTCAGCCCTACA	59.58	21	243	2076	2318	CAGAGCTCCATCGCCATGAA	60.179	20	TGCAAGACTTTCAGCCCTACA	59.58	21	237	2082	2318
c21145_g1	(TCA)5	15	256	270	TGATGCCAACTCGTCACCTT	59.604	20	AGACTTGGGTGCAAGTTGTACA	60.093	22	226	170	395	TGATGCCAACTCGTCACCTT	59.604	20	AAGACTTGGGTGCAAGTTGT	57.856	20	227	170	396	TGATGCCAACTCGTCACCTT	59.604	20	GACTTGGGTGCAAGTTGTACA	58.706	21	225	170	394
c30876_g1	(TA)7	14	52	65	TGATGCCAACAAAGAGGTGA	57.345	20	GCGAGTCGAACACGAGCTAT	60.248	20	119	7	125	TGATGCCAACAAAGAGGTGA	57.345	20	TTAGCGAGTCGAACACGAGC	60.454	20	122	7	128	TGATGCCAACAAAGAGGTGAA	58.057	21	GCGAGTCGAACACGAGCTAT	60.248	20	119	7	125
c68313_g1	(T)18	18	669	686	TGATGCATGCTTGGTCAAACA	59.038	21	TGCACAATCACCCGGAACAT	60.251	20	202	574	775	TTGATGCATGCTTGGTCAAACA	59.635	22	TGCACAATCACCCGGAACAT	60.251	20	203	573	775	TGATGCATGCTTGGTCAAACAT	59.436	22	TGCACAATCACCCGGAACAT	60.251	20	202	574	775
c54479_g1	(GGC)6	18	633	650	TGATGCAGAGGACAGGGAGA	59.958	20	CACTCCCCGAACCATTCCTC	60.108	20	180	497	676	TGATGCAGAGGACAGGGAGA	59.958	20	CTCCCCGAACCATTCCTCTG	59.821	20	178	497	674	TGCAGAGGACAGGGAGAAGA	59.885	20	CACTCCCCGAACCATTCCTC	60.108	20	177	500	676
c47512_g3	(TTAT)5	20	79	98	TGATGCAATGCTTCTGATGAGA	58.119	22	GCCTCTTCATTGCATGCATGA	59.592	21	207	7	213	TGATGCAATGCTTCTGATGAGA	58.119	22	AGCCTCTTCATTGCATGCATG	59.591	21	208	7	214	ACTTGATGCAATGCTTCTGATGA	58.986	23	GCCTCTTCATTGCATGCATGA	59.592	21	210	4	213
c39465_g1	(A)10	10	280	289	TGATGCAAGATCAAGCCATACCT	60.118	23	AAATCCTTGGTGGTTGGGCC	60.836	20	277	44	320	TGATGCAAGATCAAGCCATACC	58.783	22	AAATCCTTGGTGGTTGGGCC	60.836	20	277	44	320	TGATGCAAGATCAAGCCATACCT	60.118	23	AAAATCCTTGGTGGTTGGGC	58.944	20	278	44	321
c67501_g1	(AG)9	18	2686	2703	TGATGATGTGAGCCTGCAGG	60.107	20	CGCCTACCAGCCAAACCTAA	60.036	20	240	2496	2735	CCTGCAGGCTTTTCTTGAGC	59.757	20	CGCCTACCAGCCAAACCTAA	60.036	20	228	2508	2735	TGCTGTTCAGGGATGATGGG	59.743	20	CGCCTACCAGCCAAACCTAA	60.036	20	195	2541	2735
c82619_g1	(TGC)5	15	578	592	TGATGATCGGGAGCTTGTCG	59.897	20	AATTGCTCCGAACGGAATCG	58.993	20	196	420	615	GGGGGAATGTGATGATCGGG	60.251	20	AATTGCTCCGAACGGAATCG	58.993	20	205	411	615	TGATGATCGGGAGCTTGTCG	59.897	20	CAATTGCTCCGAACGGAATCG	60.268	21	197	420	616
c34585_g1	(T)10	10	445	454	TGATGAGTGGCCGGAGAAAA	59.31	20	AGTGGCTAGGTGCAAAAGTCA	59.857	21	213	295	507	ATGAGTGGCCGGAGAAAAGT	59.307	20	AGTGGCTAGGTGCAAAAGTCA	59.857	21	211	297	507	TGATGAGTGGCCGGAGAAAA	59.31	20	AGCAGCAGAACACTATGGGA	58.721	20	265	295	559
c41462_g1	(T)13	13	788	800	TGATGAGGATGGGGATGGGA	59.728	20	TCATGCTACCAAATATATTTCTTTGGA	57.36	27	280	565	844	TGAGGATGGGGATGGGAGAA	59.653	20	TCATGCTACCAAATATATTTCTTTGGA	57.36	27	277	568	844	ATGAGGATGGGGATGGGAGA	59.425	20	TCATGCTACCAAATATATTTCTTTGGA	57.36	27	278	567	844
c16438_g1	(T)10	10	458	467	TGATGAGACACTGATTGCTCCA	59.431	22	AAGGTTGCAGGTGGATACGG	60.035	20	242	304	545	TGATGAGACACTGATTGCTCCA	59.431	22	TGGACGGTGTAACAATGGCA	59.891	20	275	304	578	TGATGAGACACTGATTGCTCCA	59.431	22	GCAGGCTCATTGATAGCCCA	60.179	20	195	304	498
c122439_g1	(T)13	13	156	168	TGATGACTGAGAGCCTGAGGT	60.273	21	AGTGAACATGAAGGCAGCTCT	59.65	21	164	31	194	TGATGACTGAGAGCCTGAGG	58.517	20	AGTGAACATGAAGGCAGCTCT	59.65	21	164	31	194	GATGACTGAGAGCCTGAGGT	58.516	20	AGTGAACATGAAGGCAGCTCT	59.65	21	163	32	194
c4481_g1	(TA)6	12	245	256	TGATGACATACATGCCACTGA	57.089	21	TGCATTTCACGTCAGATAAGTTGA	59.006	24	140	210	349	TGATGACATACATGCCACTGA	57.089	21	TGCATTTCACGTCAGATAAGTTG	57.718	23	140	210	349	TGATGACATACATGCCACTGAA	57.781	22	TGCATTTCACGTCAGATAAGTTGA	59.006	24	140	210	349
c81629_g1	(T)10	10	204	213	TGATGAAAGTTTGAGTAACAAGACA	57.142	25	TGGCCCAGTACAGATAGACCA	59.992	21	278	49	326	TGATGAAAGTTTGAGTAACAAGACA	57.142	25	GACCAGGATGGCACTAAACCT	59.718	21	262	49	310	TGATGAAAGTTTGAGTAACAAGACA	57.142	25	AGACCAGGATGGCACTAAACC	59.718	21	263	49	311
c25033_g1	(TAT)5	15	477	491	TGATCTTGTCGGAGGGGGAT	60.031	20	TGCAATTTTCTCGTCACAGCA	59.054	21	185	381	565	TGATCTTGTCGGAGGGGGAT	60.031	20	TTGCAATTTTCTCGTCACAGCA	59.643	22	186	381	566	TGATCTTGTCGGAGGGGGAT	60.031	20	TGTGTATTGATGTATGGGCCCA	59.488	22	238	381	618
c76741_g1	(AT)6	12	92	103	TGATCTTGCCATGGATTCCTT	57.325	21	CCAAGATGTCGAAGGTGCCT	60.036	20	169	47	215	TGCCATGGATTCCTTTTCAAGA	58.223	22	CCAAGATGTCGAAGGTGCCT	60.036	20	163	53	215	TCTTGCCATGGATTCCTTTTCA	58.223	22	CCAAGATGTCGAAGGTGCCT	60.036	20	166	50	215
c73140_g1	(T)10	10	549	558	TGATCTTGAAGGCGTTTGCT	58.104	20	TGTGGAGTGGATGTGAATGCT	59.648	21	159	484	642	GGTAGCTTGATCTTGAAGGCG	59.063	21	TGTGGAGTGGATGTGAATGCT	59.648	21	166	477	642	AACCGCCAACAACTACCTCC	60.251	20	TGTAGGTATGTGGAGGATGCT	57.954	21	278	338	615
c129093_g1	(T)11	11	225	235	TGATCTGCCGCGAGATTTCA	59.824	20	AGCCAAACAGCCAAGTCAGA	59.817	20	140	122	261	ATCTGCCGCGAGATTTCACT	59.823	20	AGCCAAACAGCCAAGTCAGA	59.817	20	138	124	261	TGATCTGCCGCGAGATTTCA	59.824	20	CTGCTTGTAGCCAAACAGCC	59.758	20	148	122	269
c70884_g2	(CT)7	14	2392	2405	TGATCTCTGGTGGCCAAAGG	59.671	20	AGGAGAAGGTGGAGAAGGCT	59.882	20	256	2188	2443	TGTGCAAACTCACTCACCCA	59.746	20	AGGTCAACCTTAGCAGCTGC	60.322	20	182	2364	2545	TGATCTCTGGTGGCCAAAGG	59.671	20	GGAGAAGGTGGAGAAGGCTG	59.748	20	255	2188	2442
c45342_g1	(GGT)5	15	57	71	TGATCGTTGGGAGCGAGATG	59.897	20	TCCAGTACCACCACCACTCA	60.105	20	238	13	250	GTGATCGTTGGGAGCGAGAT	59.897	20	TCCAGTACCACCACCACTCA	60.105	20	239	12	250	TGATCGTTGGGAGCGAGATG	59.897	20	CGGCGGGTATTGAAGGACAT	60.179	20	207	13	219
c60427_g2	(T)11	11	965	975	TGATCGTGGTGGAATGCACA	59.964	20	TGTTACAGCAGGTGTGAAGCA	60.134	21	253	748	1000	TGATCGTGGTGGAATGCACA	59.964	20	GTTACAGCAGGTGTGAAGCAC	59.736	21	252	748	999	TGATCGTGGTGGAATGCACA	59.964	20	TTACAGCAGGTGTGAAGCAC	58.407	20	251	748	998
c34235_g1	(A)10	10	92	101	TGATCGCTGTGCCGATGAAT	60.179	20	ACAATGGGTATCGGGCGTTT	60.035	20	120	49	168	TGATCGCTGTGCCGATGAAT	60.179	20	TCGACCTCAGCGAAGTTGTC	60.039	20	174	49	222	GATCGCTGTGCCGATGAATG	59.766	20	ACAATGGGTATCGGGCGTTT	60.035	20	119	50	168
c69050_g1	(A)10	10	3288	3297	TGATCCTTGTGTCGCTTGCT	59.965	20	GAAGCGGAGAGGAGATCGTG	59.97	20	123	3260	3382	TGATCCTTGTGTCGCTTGCT	59.965	20	GAGGGGAGTGGTTTGAGGTG	59.963	20	102	3260	3361	TGATCCTTGTGTCGCTTGCT	59.965	20	GTGAGGGGAGTGGTTTGAGG	59.963	20	104	3260	3363
c34681_g1	(CAT)5cgtcgtcgtcatcatcgtcg(TCA)6	53	423	475	TGATCCTCCTCCCCTACACC	59.735	20	TCAGAGGAAGATGGGGAGGG	60.031	20	224	382	605	TTCTCCTGATCCTCCTCCCC	59.734	20	TCAGAGGAAGATGGGGAGGG	60.031	20	230	376	605	TCCTCCCCTACACCCTCTTC	59.661	20	TCAGAGGAAGATGGGGAGGG	60.031	20	218	388	605
c36675_g1	(AGCT)5	20	58	77	TGATCCCTGACAACAAATTCCA	57.889	22	TCTTCCCCCTATCCCCCATG	60.104	20	237	19	255	TGATCCCTGACAACAAATTCCA	57.889	22	AAACCCACTCAAAGCCGTGT	60.395	20	108	19	126	TGATCCCTGACAACAAATTCCAA	58.522	23	TCTTCCCCCTATCCCCCATG	60.104	20	237	19	255
c1799_g1	(GA)6ttcaaaatttgatgcatgcttagtac(T)11	49	443	491	TGATCCAATGTCTGAGAATACCA	57.044	23	GCTAATGCATGCATCACCAGG	60.001	21	161	409	569	TTGATCCAATGTCTGAGAATACCA	57.688	24	GCTAATGCATGCATCACCAGG	60.001	21	162	408	569	TGATCCAATGTCTGAGAATACCAT	57.495	24	GCTAATGCATGCATCACCAGG	60.001	21	161	409	569
c55357_g1	(CTT)5	15	443	457	TGATCATTGAAGCCCAAACTTC	57.211	22	TGCGTCCAAGATTGTAGGAGG	59.793	21	280	209	488	TGATGATCATTGAAGCCCAAACT	58.653	23	CCAAGATTGTAGGAGGAGGCA	59.16	21	278	206	483	TGATCATTGAAGCCCAAACTTC	57.211	22	GCGTCCAAGATTGTAGGAGGA	59.519	21	279	209	487
c113565_g1	(A)10	10	147	156	TGATCATCTGAACAACATTCCCA	58.079	23	CCTGTCATTCTTCCCACTGGA	59.37	21	216	55	270	TGATCATCTGAACAACATTCCCA	58.079	23	TCCTGTCATTCTTCCCACTGG	59.37	21	217	55	271	TGATCATCTGAACAACATTCCCAA	58.676	24	CCTGTCATTCTTCCCACTGGA	59.37	21	216	55	270
c69533_g1	(T)13	13	3749	3761	TGATCACTCTCCTGGGCTCA	59.958	20	AGACTTCAAAGCGTCACTCA	57.109	20	174	3630	3803	ATCACTCTCCTGGGCTCAGT	59.958	20	AGACTTCAAAGCGTCACTCA	57.109	20	172	3632	3803	AGGCATTCGTCCCAGTTTGT	59.89	20	AGACTTCAAAGCGTCACTCA	57.109	20	119	3685	3803
c51554_g1	(A)12gaacatgtaaaaatatcagtcacaagtaagctcacaaagttaattcacgtcatgcaaacaatcaaatatccagcacaatttgaga(T)10	107	85	191	TGATCAAGTTCTCCATGCAATGA	58.408	23	GAAAATGCCTGCTTGTGACCT	59.385	21	275	56	330	TGATCAAGTTCTCCATGCAATGA	58.408	23	AGAAAATGCCTGCTTGTGACC	59.385	21	276	56	331	TGATCAAGTTCTCCATGCAATGA	58.408	23	AAAATGCCTGCTTGTGACCT	58.292	20	274	56	329
c67884_g1	(T)14	14	2086	2099	TGATCAAGGCATACAGCTAACCT	59.544	23	TTCTTCGCACTATGGTGGCA	59.677	20	169	2035	2203	TGATCAAGGCATACAGCTAACCT	59.544	23	TCTTCGCACTATGGTGGCAT	59.459	20	168	2035	2202	TGATCAAGGCATACAGCTAACC	58.191	22	TTCTTCGCACTATGGTGGCA	59.677	20	169	2035	2203
c60874_g1	(A)14	14	70	83	TGATCAAGAAACATAACAACAATGCT	58.34	26	ACCCTCTCCTGACCATCTTCA	59.921	21	252	14	265	TGATCAAGAAACATAACAACAATGCT	58.34	26	GACGGGTGAAATCAACGACAC	59.806	21	144	14	157	TGATCAAGAAACATAACAACAATGCT	58.34	26	GTGACGGGTGAAATCAACGAC	59.806	21	146	14	159
c43105_g1	(AG)6	12	1168	1179	TGATCAAATGGGGGTGGCAA	59.884	20	TACCTTCATGGCCTGGACTG	59.088	20	251	1011	1261	TGATCAAATGGGGGTGGCAA	59.884	20	CTGGACTGGCATCTTTCACCT	59.996	21	239	1011	1249	TGATCAAATGGGGGTGGCAA	59.884	20	TCACCAGTTACCTTCATGGCC	59.996	21	259	1011	1269
c60532_g1	(T)14	14	1643	1656	TGATAGCTGGTTCCATGTCCA	58.804	21	TGCGGCATCAAATCCTCTCA	59.747	20	275	1522	1796	TGATAGCTGGTTCCATGTCCA	58.804	21	TCCTCTGCGGCATCAAATCC	60.464	20	280	1522	1801	TGATAGCTGGTTCCATGTCCA	58.804	21	CCTCTGCGGCATCAAATCCT	60.465	20	279	1522	1800
c65426_g1	(TA)6	12	386	397	TGATACCCAACAAGCACGGG	60.322	20	TCCTGCAGTCATTTTGTGGAGT	60.159	22	273	206	478	TGATACCCAACAAGCACGGG	60.322	20	CCTGCAGTCATTTTGTGGAGT	58.767	21	272	206	477	TGATACCCAACAAGCACGGG	60.322	20	TCCTGCAGTCATTTTGTGGAG	58.493	21	273	206	478
c9402_g1	(TC)6	12	123	134	TGAGTTGTTCGGCTGGATAC	57.62	20	TACCGTCAGCCTCCCCATTA	60.032	20	160	1	160	TGAGTTGTTCGGCTGGATAC	57.62	20	CGTCAGCCTCCCCATTACAA	59.748	20	157	1	157	ATGAGTTGTTCGGCTGGATAC	58.094	21	TACCGTCAGCCTCCCCATTA	60.032	20	161	0	160
c74868_g1	(TA)6	12	541	552	TGAGTTGTGCTTGGTTCCCA	59.743	20	AGCTGCCACTTCAAACTCTGT	60.134	21	139	447	585	TGAGTTGTGCTTGGTTCCCA	59.743	20	ACTGAGCTGCCACTTCAAACT	60.134	21	143	447	589	TGAGTTGTGCTTGGTTCCCA	59.743	20	TGAGCTGCCACTTCAAACTCT	59.858	21	141	447	587
c62612_g1	(T)10	10	7470	7479	TGAGTTGGTACCACCCAATCG	59.997	21	AGAATAGAGGACCCCACCCC	60.03	20	244	7384	7627	CGATTGAGTTGGTACCACCCA	59.997	21	AGAATAGAGGACCCCACCCC	60.03	20	248	7380	7627	GGTACCACCCAATCGAATCCA	59.789	21	AGAATAGAGGACCCCACCCC	60.03	20	238	7390	7627
c132648_g1	(A)13	13	501	513	TGAGTTGCCCCAAAACATTACG	59.705	22	TGGCAGTGAATTGGTACTTTTCT	58.53	23	231	323	553	GAGTTGCCCCAAAACATTACGT	59.705	22	TGGCAGTGAATTGGTACTTTTCT	58.53	23	230	324	553	AGTTGCCCCAAAACATTACGT	58.688	21	TGGCAGTGAATTGGTACTTTTCT	58.53	23	229	325	553
c61347_g1	(AG)6	12	876	887	TGAGTTCTTGCGCACCATTG	59.407	20	AGCCAACATGAGTGCCTCTC	60.036	20	174	794	967	TGAGTTCTTGCGCACCATTG	59.407	20	TGCTGGTCTGAAAGCCAACA	60.107	20	186	794	979	AGGCATCTCCTCACTGCAAA	59.305	20	AGCCAACATGAGTGCCTCTC	60.036	20	243	725	967
c60742_g2	(T)12	12	955	966	TGAGTTCCTTTGGGTGGTGT	59.077	20	ACTCAAGACACACTGCACCT	59.167	20	187	924	1110	TGAGTTCCTTTGGGTGGTGTT	59.713	21	ACTCAAGACACACTGCACCT	59.167	20	187	924	1110	TTGAGTTCCTTTGGGTGGTGT	59.713	21	ACTCAAGACACACTGCACCT	59.167	20	188	923	1110
c94871_g1	(A)12	12	51	62	TGAGTGTTGGAACGGAATAGCA	59.962	22	AGCTGCTAGTCAGTCATCCA	58.142	20	120	11	130	TGAGTGTTGGAACGGAATAGCA	59.962	22	GCTGCTAGTCAGTCATCCATGA	59.898	22	119	11	129	TGAGTGTTGGAACGGAATAGCA	59.962	22	AGCTGCTAGTCAGTCATCCATG	59.897	22	120	11	130
c44341_g1	(C)10	10	499	508	TGAGTGGGCGAGGTCATCTA	60.034	20	CCACTGATCGCCTCACCTAA	59.176	20	112	424	535	TGTGAGTGGGTCGTTGAGTG	59.896	20	CCACTGATCGCCTCACCTAA	59.176	20	126	410	535	TGAGTGGGCGAGGTCATCTA	60.034	20	ATGCCACTGATCGCCTCAC	60.153	19	115	424	538
c83137_g1	(ATG)5	15	171	185	TGAGTGCAATACAAGATCTCTGA	57.334	23	GCTACATTCACTATTGCAGTCTGC	60.261	24	212	17	228	AGATGAGTGCAATACAAGATCTCTGA	59.902	26	GCTACATTCACTATTGCAGTCTGC	60.261	24	215	14	228	TGAGTGCAATACAAGATCTCTGAT	57.769	24	GCTACATTCACTATTGCAGTCTGC	60.261	24	212	17	228
c26853_g1	(T)11	11	445	455	TGAGTGCAACTGTGGAGTGA	59.17	20	GAATCACGCCAAGCAGCATT	59.828	20	174	307	480	TGAGTGCAACTGTGGAGTGA	59.17	20	GCAAAGCAATGGAATCCCGG	60.179	20	255	307	561	TGAGTGCAACTGTGGAGTGA	59.17	20	AAAGAATCACGCCAAGCAGC	59.758	20	177	307	483
c126270_g1	(T)10	10	50	59	TGAGTCTTTTGTCCACGAGGT	59.239	21	CAGGTCAAGCCCGAAATCCA	60.322	20	196	4	199	TGAGTCTTTTGTCCACGAGGT	59.239	21	ACAGGTCAAGCCCGAAATCC	60.323	20	197	4	200	TGAGTCTTTTGTCCACGAGGT	59.239	21	AGGTCAAGCCCGAAATCCAA	59.596	20	195	4	198
c80784_g1	(T)11	11	264	274	TGAGTCGATATTGCCGCCTC	59.968	20	ACTCGCATTGCAACCTTGTT	58.968	20	203	96	298	ACTTGGGGCCTTAAGATGGC	60.033	20	ACTCGCATTGCAACCTTGTT	58.968	20	253	46	298	CTTGGGGCCTTAAGATGGCA	60.033	20	ACTCGCATTGCAACCTTGTT	58.968	20	252	47	298
c65671_g2	(T)15	15	1443	1457	TGAGTCGAGTCGGAGTCAGT	59.965	20	AGGACATGGCCGTTATCTGC	60.179	20	106	1380	1485	GTTGGAGCCCGGAGAAATCA	60.035	20	AGGACATGGCCGTTATCTGC	60.179	20	220	1266	1485	GAAAGTTGGAGCCCGGAGAA	59.964	20	AGGACATGGCCGTTATCTGC	60.179	20	224	1262	1485
c62128_g1	(T)10	10	1653	1662	TGAGTCCAACCAAATGATGTCCT	59.926	23	GGTGCACTGTCCTCTCTTCA	59.318	20	219	1550	1768	TGAGTCCAACCAAATGATGTCCT	59.926	23	TGGTGCACTGTCCTCTCTTC	59.318	20	220	1550	1769	GGGCTTGTGTGGTTAGGCTT	60.54	20	CCTCTCTTCAACGGTTAACTCCT	59.741	23	280	1479	1758
c68454_g2	(TGA)5	15	1089	1103	TGAGTCACAAGAGGATGCCAC	59.998	21	TCCGATCAGGGCTATAGCGA	59.962	20	137	998	1134	TGAGTCACAAGAGGATGCCAC	59.998	21	GCCCATAATCAGGGCTACCC	59.962	20	236	998	1233	TGAGTCACAAGAGGATGCCAC	59.998	21	AATCCCGTCCTCTCCGATCA	60.106	20	149	998	1146
c62391_g1	(A)11	11	100	110	TGAGTAGGAGGGAAAATGAACGA	59.164	23	GGTTGCTGGATTCCGTAGCT	60.108	20	182	0	181	TGAGTAGGAGGGAAAATGAACGA	59.164	23	TGGTTGCTGGATTCCGTAGC	60.392	20	183	0	182	TGAGTAGGAGGGAAAATGAACG	57.798	22	GGTTGCTGGATTCCGTAGCT	60.108	20	182	0	181
c53680_g1	(TTG)6	18	372	389	TGAGTACATCTGCCTGCTGC	60.108	20	TTAAAGAGTGGGTGTGCCGG	60.251	20	214	267	480	TATCCGTTTTTGCCCGACCC	60.677	20	TTAAAGAGTGGGTGTGCCGG	60.251	20	147	334	480	TGAGTACATCTGCCTGCTGC	60.108	20	GTTAAAGAGTGGGTGTGCCG	59.128	20	215	267	481
c70918_g2	(A)10	10	179	188	TGAGGTTGCTTGGTTTGATGT	58.335	21	GCAAGGGCTTCAGCTTACGA	60.674	20	199	104	302	TGAGGTTGCTTGGTTTGATGT	58.335	21	GATGACGACGGTGGTGGATG	60.806	20	233	104	336	TGAGGTTGCTTGGTTTGATGT	58.335	21	AGGGCTTCAGCTTACGATGT	59.095	20	196	104	299
c39826_g1	(T)10	10	70	79	TGAGGTTGAGCTCTCTACTTGC	59.768	22	CCACGACTACGGGCTTCAAA	60.32	20	145	19	163	TGAGGTTGAGCTCTCTACTTGC	59.768	22	TTAGATGCACCAAGCCACGA	59.677	20	159	19	177	TGAGGTTGAGCTCTCTACTTGC	59.768	22	GATGCACCAAGCCACGACTA	60.391	20	156	19	174
c64517_g1	(T)10	10	2867	2876	TGAGGTCCAATGTTGATAGGGTG	60.054	23	TGGCCACCAAGTCACGTTAA	59.819	20	238	2696	2933	TGGAAATGACTGAGGTCCAATGT	59.926	23	TGGCCACCAAGTCACGTTAA	59.819	20	248	2686	2933	AGGTCCAATGTTGATAGGGTGA	58.81	22	TGGCCACCAAGTCACGTTAA	59.819	20	236	2698	2933
c42858_g1	(CTT)5ccatccagaggacattggtgagcttcgagagcatcgtgtcttctgtctaaggggcg(GA)8	87	789	875	TGAGGTAGGGGTGGGCTATC	60.105	20	GCGACAGCAGAAACTCAACG	60.111	20	259	692	950	GATTTGAGGTAGGGGTGGGC	60.107	20	GCGACAGCAGAAACTCAACG	60.111	20	263	688	950	TTTGAGGTAGGGGTGGGCTA	59.88	20	GCGACAGCAGAAACTCAACG	60.111	20	261	690	950
c68255_g2	(ATT)5	15	191	205	TGAGGTAGATAAGTGTATGGGTTTGT	59.557	26	TCTACCCAGCCATCGACAGA	60.034	20	136	152	287	TGAGGTAGATAAGTGTATGGGTTTGT	59.557	26	AAGGCACAATCTACCCAGCC	60.034	20	145	152	296	TGAGGTAGATAAGTGTATGGGTTTGT	59.557	26	TATTGGGGAACGACCGTTGG	60.036	20	234	152	385
c62082_g1	(GGA)5	15	1181	1195	TGAGGGTTTTGACATGCGGA	59.89	20	AACCCTAATCTCCCCCTCCC	60.029	20	136	1132	1267	TGAGGGTTTTGACATGCGGA	59.89	20	AACCCTAGACTCCTCCGTCC	60.033	20	217	1132	1348	GACATGCGGAAGTTTTCGGG	59.832	20	AACCCTAATCTCCCCCTCCC	60.029	20	126	1142	1267
c69397_g1	(ATA)5	15	4232	4246	TGAGGGTTTGGAAGTTGCCA	59.74	20	TGTTTGGGCTTGCAATGAGT	58.588	20	214	4128	4341	TGAGGGTTTGGAAGTTGCCA	59.74	20	TGTTTGGGCTTGCAATGAGTT	59.238	21	214	4128	4341	TGAGGGTTTGGAAGTTGCCA	59.74	20	TTGTTTGGGCTTGCAATGAGT	59.238	21	215	4128	4342
c116230_g1	(T)10	10	251	260	TGAGGGCTGGATGGAAATCG	59.819	20	TCTACCCCAATGTATACTTCACCA	58.718	24	217	102	318	GGCTGGATGGAAATCGAGGT	59.819	20	TCTACCCCAATGTATACTTCACCA	58.718	24	213	106	318	TGAGGGCTGGATGGAAATCG	59.819	20	ACATCACAAATTCTACCCCAATGT	58.667	24	228	102	329
c52348_g2	(A)14	14	384	397	TGAGGGCTCTGGACTGTTCT	60.179	20	GCACACACAGAAGCCTCTCT	59.965	20	180	332	511	TGAGGGCTCTGGACTGTTCT	60.179	20	AGCACACACAGAAGCCTCTC	59.965	20	181	332	512	GAGGGCTCTGGACTGTTCTG	59.751	20	GCACACACAGAAGCCTCTCT	59.965	20	179	333	511
c71515_g1	(A)11	11	3496	3506	TGAGGGCGAGTGATAATCGA	58.312	20	CACCCATAGCTTCGATCCCC	59.965	20	251	3337	3587	TGAGGGCGAGTGATAATCGA	58.312	20	CCACCCATAGCTTCGATCCC	59.965	20	252	3337	3588	TGAGGGCGAGTGATAATCGA	58.312	20	GGGGGATCAAAGATGGGCTT	59.737	20	215	3337	3551
c94924_g1	(A)10	10	231	240	TGAGGGATAGTGTGGAGCAA	58.049	20	TGCATGAGGTTTCTGCCACT	59.889	20	158	162	319	TGAGGGATAGTGTGGAGCAA	58.049	20	AGGTTTCTGCCACTGCCATT	60.179	20	152	162	313	TGAGGGATAGTGTGGAGCAA	58.049	20	CTGCCATTACGGGATCTGGG	60.25	20	140	162	301
c57257_g1	(T)19	19	162	180	TGAGGGATAATATGTGACGCGT	59.374	22	TGCGTCAGAACCCTCTAGTT	58.371	20	192	31	222	TGAGGGATAATATGTGACGCGT	59.374	22	TTGCGTCAGAACCCTCTAGT	58.371	20	193	31	223	TGAGGGATAATATGTGACGCGT	59.374	22	TGCGTCAGAACCCTCTAGTTT	59.032	21	192	31	222
c69814_g2	(TA)7	14	2100	2113	TGAGGCTTTTGAGGCAAGGA	59.522	20	ACACATCATGTACATATCATTTGATGT	57.654	27	238	1907	2144	GCTTGGGTCTTCCTGCAACT	60.538	20	ACACATCATGTACATATCATTTGATGT	57.654	27	196	1949	2144	ATAGGCTTGGGTCTTCCTGC	59.451	20	ACACATCATGTACATATCATTTGATGT	57.654	27	200	1945	2144
c63957_g1	(GCG)5	15	2388	2402	TGAGGCAGAGGAATCGGAGA	60.033	20	AAAGCTTCCGACGACCATGT	59.965	20	154	2286	2439	TCTGAGGCAGAGGAATCGGA	60.033	20	AAAGCTTCCGACGACCATGT	59.965	20	156	2284	2439	TGAGGCAGAGGAATCGGAGA	60.033	20	CCCTTTCGCCCTTGACATCT	60.035	20	263	2286	2548
c68512_g1	(A)14	14	1771	1784	TGAGGCAAGGACAAAGCAGA	59.526	20	GGCTTTGCTTGTTGGCTCAG	60.319	20	148	1733	1880	TGAGGCAAGGACAAAGCAGA	59.526	20	ATGGCTTTGCTTGTTGGCTC	59.681	20	150	1733	1882	TGAGGCAAGGACAAAGCAGA	59.526	20	GCTTTGCTTGTTGGCTCAGA	59.33	20	147	1733	1879
c35751_g1	(T)10	10	342	351	TGAGGCAACCGTCCTGATTT	59.6	20	TCTGAGCTCCACGTGATTTT	57.161	20	280	223	502	TCATAGCTCTCTGTGGCAGC	59.537	20	TCTGAGCTCCACGTGATTTT	57.161	20	184	319	502	TCATAGCTCTCTGTGGCAGC	59.537	20	TTCTGAGCTCCACGTGATTT	57.161	20	185	319	503
c125928_g1	(T)11	11	59	69	TGAGGATTCATAGAACAATTTCCCA	58.27	25	TGCACATTGGCAGGCCTTTA	60.542	20	252	25	276	TGAGGATTCATAGAACAATTTCCCA	58.27	25	TTCACATGCACATTGGCAGG	59.396	20	258	25	282	TGAGGATTCATAGAACAATTTCCCA	58.27	25	ACATTGGCAGGCCTTTATGC	59.174	20	249	25	273
c52871_g1	(T)11cttagctctgcttg(AGA)5	40	290	329	TGAGGAGGAGGTGGATGAGG	60.032	20	ACCCCATCCCTTCTCTCCTC	60.031	20	261	116	376	TGAGGAGGAGGTGGATGAGG	60.032	20	TGGGCATTCTCAACCCCATC	60.033	20	273	116	388	AGGGAAGTCGGGGAGATTGA	59.957	20	ACCCCATCCCTTCTCTCCTC	60.031	20	184	193	376
c59773_g1	(AG)6	12	792	803	TGAGGAGCTCCAAAGGCATG	60.035	20	ACTCCTTCCTCTCTCCTCTGT	59	21	173	657	829	TGAGGAGCTCCAAAGGCATG	60.035	20	ACACTCCTTCCTCTCTCCTCT	59	21	175	657	831	CTGAGGAGCTCCAAAGGCAT	59.745	20	ACTCCTTCCTCTCTCCTCTGT	59	21	174	656	829
c84838_g1	(A)10	10	154	163	TGAGGAGACAAGTCCAGGCT	60.179	20	ACTGCATGTTTACTTGTATGTGCC	60.083	24	100	113	212	ATGAGGAGACAAGTCCAGGC	59.092	20	ACTGCATGTTTACTTGTATGTGCC	60.083	24	101	112	212	TGAGGAGACAAGTCCAGGCT	60.179	20	CACTGCATGTTTACTTGTATGTGC	59.147	24	101	113	213
c117064_g1	(A)10	10	211	220	TGAGGACGACAAGCATGGTT	59.604	20	TAATCGTTGGGTTTGCGTGG	59.124	20	144	141	284	ATGAGGACGACAAGCATGGT	59.385	20	TAATCGTTGGGTTTGCGTGG	59.124	20	145	140	284	TGAGGACGACAAGCATGGTT	59.604	20	TGCGTGGCAATTGAGTTTTGT	59.864	21	131	141	271
c30239_g1	(T)11	11	198	208	TGAGGACAGAGCTCCAAAGT	58.278	20	CACTTGTGCTAAAGTTTCGGGT	59.383	22	202	34	235	TGAGGACAGAGCTCCAAAGT	58.278	20	TCACTTGTGCTAAAGTTTCGGG	59.124	22	203	34	236	GCCAAAACAAAATGAGCAAACCT	59.373	23	GCATTTCTAGCGATGCCACTG	60.003	21	274	169	442
c50955_g1	(AG)8	16	488	503	TGAGGAACGTCGATGCCAAA	59.966	20	CTCACCCACCATTCACCCAT	59.667	20	213	329	541	TGGCATTCGAACTTACGGCT	60.037	20	CTCACCCACCATTCACCCAT	59.667	20	279	263	541	TTGGGTGGGACGGATGAAAG	59.962	20	CTCACCCACCATTCACCCAT	59.667	20	136	406	541
c100822_g1	(T)10	10	191	200	TGAGGAAAATGTCTCGATTCTCG	58.575	23	TCGGTTCAATTTAGGAGGAAGTCA	59.715	24	253	73	325	TGAGGAAAATGTCTCGATTCTCG	58.575	23	CGGTTCAATTTAGGAGGAAGTCA	58.424	23	252	73	324	TTGAGGAAAATGTCTCGATTCTCG	59.135	24	TCGGTTCAATTTAGGAGGAAGTCA	59.715	24	254	72	325
c65472_g3	(C)10	10	643	652	TGAGCTTTTGTGTTGAACCCC	59.246	21	AGGGTTTGGCTGGGTTTCTG	60.47	20	187	619	805	TGAGCTTTTGTGTTGAACCCC	59.246	21	GGGTTTGGCTGGGTTTCTGT	60.759	20	186	619	804	TGTGAGCTTTTGTGTTGAACCC	59.835	22	AGGGTTTGGCTGGGTTTCTG	60.47	20	189	617	805
c56313_g1	(A)10	10	62	71	TGAGCTTAAGTTCTCACCATTCCA	59.958	24	AGCTGTGATATCGCCAGCAT	59.604	20	270	35	304	TGAGCTTAAGTTCTCACCATTCCA	59.958	24	TCCTTGTCGTTCCTGTGGTT	59.165	20	103	35	137	TGAGCTTAAGTTCTCACCATTCCA	59.958	24	TTCCTTGTCGTTCCTGTGGT	59.165	20	104	35	138
c57142_g1	(A)14	14	149	162	TGAGCTTAAATGTGCAGTCCTCA	60.245	23	CGCATCGGCAGTTCTTTACG	59.975	20	238	123	360	TGAGCTTAAATGTGCAGTCCTCA	60.245	23	TCGGCAGTTCTTTACGCCAT	60.037	20	234	123	356	TGAGCTTAAATGTGCAGTCCTCA	60.245	23	ATCGGCAGTTCTTTACGCCA	60.037	20	235	123	357
c39760_g2	(T)10	10	402	411	TGAGCTGGACATGTATCTGGC	59.86	21	ACATTCTTGGCTCCTCAGGT	58.634	20	172	358	529	GAGCTGGACATGTATCTGGCT	59.584	21	ACATTCTTGGCTCCTCAGGT	58.634	20	171	359	529	TGAGCTGGACATGTATCTGGC	59.86	21	ACATTCTTGGCTCCTCAGGTT	59.293	21	172	358	529
c20623_g1	(A)11	11	46	56	TGAGCTGGAATCGATCGCAA	59.824	20	TGGTAACCTGAGAGGACCCA	59.51	20	278	18	295	TTGAGCTGGAATCGATCGCA	59.824	20	TGGTAACCTGAGAGGACCCA	59.51	20	279	17	295	GCTGGAATCGATCGCAAGGA	60.531	20	TGGTAACCTGAGAGGACCCA	59.51	20	275	21	295
c67884_g2	(T)11	11	1223	1233	TGAGCTCTTGATGGTTTCAGCT	59.961	22	TCCATGATATTGCTATCCAAAAACA	57.105	25	137	1154	1290	TGAGCTCTTGATGGTTTCAGC	58.57	21	TCCATGATATTGCTATCCAAAAACA	57.105	25	137	1154	1290	TGAGCTCTTGATGGTTTCAGCT	59.961	22	TCCATGATATTGCTATCCAAAAACAA	57.696	26	137	1154	1290
c58832_g1	(T)11	11	2198	2208	TGAGCTCTAGTGAGGGTGCT	59.96	20	TGTGGCAGCTGTCAAAACTG	59.26	20	181	2063	2243	CCAGTCTTTAGGGGATGCCG	60.179	20	TGTGGCAGCTGTCAAAACTG	59.26	20	248	1996	2243	TGCCAGTCTTTAGGGGATGC	59.744	20	TGTGGCAGCTGTCAAAACTG	59.26	20	250	1994	2243
c30018_g1	(A)10	10	895	904	TGAGCTCAGGGAGGCTTAGT	59.958	20	CCGAGCCACATTGACTCCAT	60.108	20	201	757	957	GTGTAGGTGGATGTGGAGGC	60.108	20	CCGAGCCACATTGACTCCAT	60.108	20	153	805	957	TGAGCTCAGGGAGGCTTAGT	59.958	20	CCAATGGTGAGTCCTCCGAG	59.823	20	216	757	972
c45865_g1	(AAG)5	15	57	71	TGAGCGGCTCGAGTGATTTT	60.037	20	CACTTCCCCGACGAGATTCC	60.179	20	140	31	170	TTGAGCGGCTCGAGTGATTT	60.037	20	CACTTCCCCGACGAGATTCC	60.179	20	141	30	170	ACGACTTACTTGAGCGGCTC	60.109	20	CACTTCCCCGACGAGATTCC	60.179	20	150	21	170
c35508_g1	(CGC)5	15	269	283	TGAGCGCCATCGTAATCCTC	59.968	20	CTCCAGGTCGTTATCGTCGG	59.971	20	239	167	405	TGAGCGCCATCGTAATCCTC	59.968	20	CCTCCAGGTCGTTATCGTCG	59.971	20	240	167	406	CTGAGCGCCATCGTAATCCT	59.967	20	CTCCAGGTCGTTATCGTCGG	59.971	20	240	166	405
c66582_g2	(A)10	10	949	958	TGAGCGAAACTGATGTGGGA	59.315	20	AGCTTTTGATTTGCTCCCTAACA	58.848	23	234	819	1052	TGAGCGAAACTGATGTGGGA	59.315	20	GCTTTTGATTTGCTCCCTAACA	57.48	22	233	819	1051	TTGAGCGAAACTGATGTGGGA	59.928	21	AGCTTTTGATTTGCTCCCTAACA	58.848	23	235	818	1052
c67202_g1	(T)11	11	685	695	TGAGCCCTGATTGCGTTTCA	60.251	20	CAAACACCATGGCACCACAG	59.968	20	210	572	781	TGAGCCCTGATTGCGTTTCA	60.251	20	ACCACAGGATGCTATTGCCC	60.107	20	197	572	768	TGAGCCCTGATTGCGTTTCA	60.251	20	CATGGCACCACAGGATGCTA	60.107	20	203	572	774
c70966_g1	(A)11	11	926	936	TGAGCCACTCAGTGAGCATG	60.037	20	CGTGGCCGGTTGTAATTCAC	59.833	20	273	775	1047	TTTGAGCCACTCAGTGAGCA	59.531	20	CGTGGCCGGTTGTAATTCAC	59.833	20	275	773	1047	GCCACTCAGTGAGCATGGTT	60.607	20	CGTGGCCGGTTGTAATTCAC	59.833	20	270	778	1047
c67676_g1	(A)13	13	150	162	TGAGCCAAAGGACGCAATCA	60.251	20	GCACCTACGCCAAGAAAACC	59.76	20	208	31	238	TGAGCCAAAGGACGCAATCA	60.251	20	TTCCTTTGAGAGCAGGGCAC	60.251	20	224	31	254	TGAGCCAAAGGACGCAATCA	60.251	20	GCCTTTCAGCTTCAGGTGGA	60.251	20	271	31	301
c56527_g1	(AAT)5	15	66	80	TGAGCATTCCATCCATTCTACA	57.224	22	GTCTCAAAGCCACAACTCGC	59.764	20	262	3	264	TGAGCATTCCATCCATTCTACAT	57.685	23	GTCTCAAAGCCACAACTCGC	59.764	20	262	3	264	ATGAGCATTCCATCCATTCTACA	57.685	23	GTCTCAAAGCCACAACTCGC	59.764	20	263	2	264
c69171_g2	(T)10	10	1261	1270	TGAGCATTCAAGCGTGGAAC	59.126	20	CTAGCTCGGAGTGTTGGAGC	60.179	20	137	1200	1336	GTGAGCATTCAAGCGTGGAA	59.126	20	CTAGCTCGGAGTGTTGGAGC	60.179	20	138	1199	1336	GGTGAGCATTCAAGCGTGGA	60.955	20	CTAGCTCGGAGTGTTGGAGC	60.179	20	139	1198	1336
c37666_g1	(T)10	10	163	172	TGAGCATCAATTTTTCATTTACCTAGA	57.758	27	GGATTTGTGGATGCAGGGGA	60.033	20	264	121	384	TGAGCATCAATTTTTCATTTACCTAGA	57.758	27	GGGAGCTGCAGAGAGTTCTC	59.824	20	248	121	368	TGAGCATCAATTTTTCATTTACCTAGA	57.758	27	TGGATTTGTGGATGCAGGGG	60.325	20	265	121	385
c10657_g1	(T)11	11	180	190	TGAGCAGTCTTCCCAATTTCT	57.204	21	TCATGCTTCAGATTATCGTCCT	57.055	22	238	27	264	TGAGCAGTCTTCCCAATTTCT	57.204	21	TCATGCTTCAGATTATCGTCCTT	57.718	23	238	27	264	TGAGCAGTCTTCCCAATTTCT	57.204	21	TTCATGCTTCAGATTATCGTCCT	57.718	23	239	27	265
c69532_g1	(A)14	14	5019	5032	TGAGCAGGTTTTGGCTGAGA	59.526	20	TCCCTTCCAACAATCTCAAGCA	59.892	22	254	4828	5081	GCAGGTTTTGGCTGAGATGG	59.471	20	TCCCTTCCAACAATCTCAAGCA	59.892	22	251	4831	5081	GAGAGAGCAGCTGGGTGATT	59.459	20	TCCCTTCCAACAATCTCAAGCA	59.892	22	218	4864	5081
c37904_g2	(TGC)5	15	107	121	TGAGCAGGCTGGAAGTCATG	60.036	20	ATGGAGGCACCTACACTTGC	60.035	20	174	71	244	TGAGCAGGCTGGAAGTCATG	60.036	20	CGCCTAGTCTGCTCCAGAAG	59.898	20	123	71	193	TGAGCAGGCTGGAAGTCATG	60.036	20	ACATATCACGGATGCACGCT	59.895	20	154	71	224
c68253_g1	(GGA)5	15	2529	2543	TGAGATCGTCCACCCTTTGC	60.036	20	TCCCCCGAAACCAAACCAAA	60.032	20	216	2411	2626	TGAGATCGTCCACCCTTTGC	60.036	20	GCCTTAATCCCCCGAAACCA	60.034	20	223	2411	2633	TGAGATCGTCCACCCTTTGC	60.036	20	TGCCTTAATCCCCCGAAACC	60.034	20	224	2411	2634
c64808_g1	(CA)6	12	416	427	TGAGATCGCTCCACTGACAC	59.472	20	CATAGCGTTGTCCCTTCCCA	59.748	20	264	360	623	TGAGATCGCTCCACTGACAC	59.472	20	ATGCCATAGCGTTGTCCCTT	59.744	20	268	360	627	TGAGATCGCTCCACTGACAC	59.472	20	AATGCCATAGCGTTGTCCCT	59.744	20	269	360	628
c66597_g1	(GTA)8	24	1713	1736	TGAGATCCACAGGCTCTGGA	59.958	20	GGTACAGCTGAAGTGCCGAA	60.32	20	277	1554	1830	TGAGATCCACAGGCTCTGGA	59.958	20	AAGGTACAGCTGAAGTGCCG	60.321	20	279	1554	1832	AGATCCACAGGCTCTGGAGT	59.958	20	GGTACAGCTGAAGTGCCGAA	60.32	20	275	1556	1830
c109929_g1	(A)11	11	31	41	TGAGATCAGAGATTCGAATCTTGT	57.537	24	GCTCATCAAGTCTACTGAATCGG	58.952	23	200	3	202	TGTTGAGATCAGAGATTCGAATCTTG	59.244	26	GCTCATCAAGTCTACTGAATCGG	58.952	23	203	0	202	GTTGAGATCAGAGATTCGAATCTTGT	59.244	26	GCTCATCAAGTCTACTGAATCGG	58.952	23	202	1	202
c40395_g1	(TC)7	14	518	531	TGAGAGGCTAGCATGGTTGG	59.457	20	CCAGGAGGATAAGAGGCGGA	60.47	20	229	368	596	TGAGAGGCTAGCATGGTTGG	59.457	20	TCCAGGAGGATAAGAGGCGG	60.47	20	230	368	597	GAGAGGCTAGCATGGTTGGA	59.167	20	CCAGGAGGATAAGAGGCGGA	60.47	20	228	369	596
c52840_g2	(T)11	11	1013	1023	TGAGAGCCTTGCACTTGAGG	59.964	20	ACAGATAACCTTGATTTTCATGCA	57.161	24	107	957	1063	TGAGAGCCTTGCACTTGAGG	59.964	20	CAACAGATAACCTTGATTTTCATGCA	58.908	26	109	957	1065	TGAGAGCCTTGCACTTGAGG	59.964	20	ACAACAGATAACCTTGATTTTCATGC	58.907	26	110	957	1066
c71346_g1	(C)10	10	2539	2548	TGAGAGCATGGTGGTTGACC	59.963	20	AGGGTGGTGTAAGGAGGAGA	59.209	20	264	2506	2769	TGAGAGCATGGTGGTTGACC	59.963	20	AGAGGGTGGTGTAAGGAGGA	59.209	20	266	2506	2771	TGAGAGCATGGTGGTTGACC	59.963	20	GTCTACCACTTGCAAGAGGCT	59.997	21	213	2506	2718
c36503_g1	(T)10	10	759	768	TGAGAGCAGTCCTATTGCGT	58.814	20	ACTTGCCATGCCTTAAATCTCA	58.299	22	193	644	836	TTGAGAGCAGTCCTATTGCGT	59.449	21	ACTTGCCATGCCTTAAATCTCA	58.299	22	194	643	836	TGAGAGCAGTCCTATTGCGT	58.814	20	ACTTGCCATGCCTTAAATCTCAT	58.716	23	193	644	836
c70795_g2	(AAG)5	15	760	774	TGAGAGATTGGGGGAGAGAGA	59.067	21	ACTTCCCCTCCCATCTCCTC	60.031	20	233	612	844	TGAGAGATTGGGGGAGAGAGA	59.067	21	CCTCCCTCTCCGGTAACTCA	60.033	20	252	612	863	TGAGAGATTGGGGGAGAGAGA	59.067	21	TCCGGTAACTCACTTCCCCT	59.884	20	244	612	855
c57029_g3	(T)12	12	1053	1064	TGAGAGAAACGGTTGGGGTG	59.892	20	TCATGGTCTTCAAAGGAACGC	58.849	21	120	969	1088	GAGAGAAACGGTTGGGGTGT	59.892	20	TCATGGTCTTCAAAGGAACGC	58.849	21	119	970	1088	TGAGAGAAACGGTTGGGGTG	59.892	20	CATGGTCTTCAAAGGAACGC	57.381	20	119	969	1087
c64875_g1	(TAA)5	15	85	99	TGAGACTGTAGTAATAGTCAGCTGA	58.584	25	GGGAAGGAGCGCAAATGAAC	59.829	20	218	48	265	TGAGACTGTAGTAATAGTCAGCTGA	58.584	25	AAGGAGCGCAAATGAACAGC	59.758	20	215	48	262	TGAGACTGTAGTAATAGTCAGCTG	57.314	24	GGGAAGGAGCGCAAATGAAC	59.829	20	218	48	265
c51202_g2	(A)10	10	329	338	TGAGACCAGCACGATCAACA	59.321	20	GGGGTATGAGCTGTTTGGCA	60.323	20	158	235	392	TGAGACCAGCACGATCAACAA	59.93	21	GGGGTATGAGCTGTTTGGCA	60.323	20	158	235	392	TGAGACCAGCACGATCAACA	59.321	20	CGGGGGTATGAGCTGTTTGG	60.748	20	160	235	394
c59463_g1	(TC)8	16	274	289	TGAGACATCACTCGTTCTCTTCA	59.179	23	CCAAAACTGCCCATGCACAA	59.894	20	251	241	491	TGAGACATCACTCGTTCTCTTCA	59.179	23	AACCAAAACTGCCCATGCAC	59.893	20	253	241	493	TCAGTGCGAGAACATCACCC	60.037	20	AGTTGGGTAACACTATACCACCA	58.83	23	278	86	363
c70687_g1	(CGC)6	18	233	250	TGAGAATGAGGAGCTGGGGA	59.957	20	ATAACGGTGGCGGTGATGTT	60.036	20	268	54	321	TGAGAATGAGGAGCTGGGGA	59.957	20	AATAACGGTGGCGGTGATGT	60.036	20	269	54	322	CCTTCCTCTGCCTCAAGAGC	60.108	20	ATAACGGTGGCGGTGATGTT	60.036	20	151	171	321
c65736_g1	(A)14	14	176	189	TGAGAAGTGCTAGCCAGTACA	58.475	21	TTCGAGTCCACCTTTTGCGT	60.179	20	112	101	212	AGGGAATGAGAGATGTCCCA	57.424	20	TTCGAGTCCACCTTTTGCGT	60.179	20	200	13	212	TGAGAAGTGCTAGCCAGTACAA	59.103	22	TTCGAGTCCACCTTTTGCGT	60.179	20	112	101	212
c69868_g4	(T)10	10	3022	3031	TGAGAAGGGTACACTCAGCT	57.689	20	GAGCGAGGAAATGCAGCAAG	59.902	20	119	2993	3111	TGAGAAGGGTACACTCAGCT	57.689	20	AGTGGAGAGCGAGGAAATGC	60.108	20	125	2993	3117	TGAGAAGGGTACACTCAGCT	57.689	20	TGGAGAGCGAGGAAATGCAG	60.108	20	123	2993	3115
c59985_g1	(T)10	10	2119	2128	TGAGAAGCTCTTATTTGCGGC	58.99	21	TCATGGTACCTAGAACTCACACA	58.587	23	137	2034	2170	TGAGAAGCTCTTATTTGCGGC	58.99	21	CTCATGGTACCTAGAACTCACACA	59.537	24	138	2034	2171	GAGAAGCTCTTATTTGCGGCT	58.716	21	TCATGGTACCTAGAACTCACACA	58.587	23	136	2035	2170
c15900_g1	(T)11	11	497	507	TGAGAAGCGCTTTGTCGACT	59.968	20	CTTGTTGCAACTCCACCAGC	59.969	20	189	373	561	GTTCTCAACCACTACGCCCA	59.966	20	CTTGTTGCAACTCCACCAGC	59.969	20	278	284	561	TGTTCTCAACCACTACGCCC	59.966	20	CTTGTTGCAACTCCACCAGC	59.969	20	279	283	561
c63767_g1	(A)12	12	336	347	TGAGAAGCCTGCAATGGAGA	59.013	20	CTGCACTTGGTGGGGTGATA	59.672	20	189	288	476	TGAGAAGCCTGCAATGGAGAC	60.339	21	CTGCACTTGGTGGGGTGATA	59.672	20	189	288	476	TTGAGAAGCCTGCAATGGAGA	59.648	21	CTGCACTTGGTGGGGTGATA	59.672	20	190	287	476
c107276_g1	(A)10	10	126	135	TGAGAAATGAATAGAAATGGCAATGT	57.93	26	ACCTCTCCCTGAATATGGTACCT	59.79	23	278	95	372	TGAGAAATGAATAGAAATGGCAATGT	57.93	26	ACCTCTCCCTGAATATGGTACC	58.411	22	278	95	372	TGAGAAATGAATAGAAATGGCAATGTT	58.466	27	ACCTCTCCCTGAATATGGTACCT	59.79	23	278	95	372
c122715_g1	(A)10	10	283	292	TGAGAAAGTCGAACAACACGTG	59.399	22	GGCTAGATGACATCATGTATATGCC	59.243	25	256	96	351	GAGAAAGTCGAACAACACGTGT	59.398	22	GGCTAGATGACATCATGTATATGCC	59.243	25	255	97	351	AGAAAGTCGAACAACACGTGT	58.386	21	GGCTAGATGACATCATGTATATGCC	59.243	25	254	98	351
c34585_g1	(T)10	10	579	588	TGACTTTTGCACCTAGCCACT	59.857	21	GAACCACGAGACACTGGGTA	59.036	20	235	487	721	TGACTTTTGCACCTAGCCACT	59.857	21	GGAACCACGAGACACTGGG	60.005	19	236	487	722	TCCCATAGTGTTCTGCTGCT	58.721	20	GAACCACGAGACACTGGGTA	59.036	20	182	540	721
c47205_g1	(T)11	11	299	309	TGACTTTGGAATGATCCCGAA	57.288	21	ACTGGTCAGTAGTCGCCTTT	58.661	20	277	253	529	TTGACTTTGGAATGATCCCGA	57.288	21	ACTGGTCAGTAGTCGCCTTT	58.661	20	278	252	529	TCCCGAATTAGAAATTGGTAGCCA	60.08	24	TCAAGGGCAATGACCTACTGG	59.718	21	279	267	545
c49669_g1	(A)10	10	210	219	TGACTTTATGGGTACAAGAAGCA	57.764	23	CCGTTGCTGATGTGTTGCAC	60.661	20	111	160	270	ACCTGCTACTTGTATATTGAGCTCA	59.636	25	CCGTTGCTGATGTGTTGCAC	60.661	20	180	91	270	TGACCTGCTACTTGTATATTGAGCT	59.636	25	CCGTTGCTGATGTGTTGCAC	60.661	20	182	89	270
c54986_g2	(T)15	15	277	291	TGACTTCGGGCTTGGACATC	60.036	20	CAGGGCATCGACGACCTAAA	59.825	20	148	172	319	GATGACTTCGGGCTTGGACA	60.036	20	CAGGGCATCGACGACCTAAA	59.825	20	150	170	319	TGACTTCGGGCTTGGACATC	60.036	20	AGGTCTAGCGAGCTTGCATG	60.179	20	179	172	350
c117617_g1	(GA)7	14	124	137	TGACTTCCGCAGATTTTTGCT	58.77	21	TGGTGGTGCTTAGCTTTGAT	57.415	20	214	0	213	TGACTTCCGCAGATTTTTGCT	58.77	21	ATGGTGGTGCTTAGCTTTGA	57.415	20	215	0	214	TGACTTCCGCAGATTTTTGCT	58.77	21	TGGTGGTGCTTAGCTTTGATT	58.125	21	214	0	213
c88389_g1	(A)11	11	150	160	TGACTTCATCGTGGAGGAGAG	58.905	21	TCTTCTCTATGCTCCCTCTAGCT	59.602	23	171	31	201	TGACTTCATCGTGGAGGAGA	57.784	20	TCTTCTCTATGCTCCCTCTAGCT	59.602	23	171	31	201	TGACTTCATCGTGGAGGAGAGA	60.291	22	TCTTCTCTATGCTCCCTCTAGCT	59.602	23	171	31	201
c45546_g1	(CT)8	16	448	463	TGACTGAAACTCCGGTCTTGA	58.964	21	AACGTGCAAGAGAGGGGAAG	59.965	20	177	341	517	TGACTGAAACTCCGGTCTTGA	58.964	21	CAAGAGAGGGGAAGGGAGGA	59.957	20	171	341	511	TCATGACTGAAACTCCGGTCT	58.752	21	AACGTGCAAGAGAGGGGAAG	59.965	20	180	338	517
c60766_g1	(CAA)6	18	1842	1859	TGACTCTCGAGTACAAAGACGAC	59.814	23	CATCCATTTTATGCGCCGCA	59.969	20	264	1771	2034	TGACTCTCGAGTACAAAGACGAC	59.814	23	ACATCCATTTTATGCGCCGC	59.969	20	265	1771	2035	TGACTCTCGAGTACAAAGACGA	58.603	22	CATCCATTTTATGCGCCGCA	59.969	20	264	1771	2034
c61146_g1	(T)10	10	130	139	TGACTCCTCCTGAATTGCTCC	59.443	21	TCCTCTTGCTTGTTGAATGGA	57.493	21	159	8	166	TCCTCCTGAATTGCTCCTTCC	59.438	21	TCCTCTTGCTTGTTGAATGGA	57.493	21	155	12	166	CCTCCTGAATTGCTCCTTCCT	59.437	21	TCCTCTTGCTTGTTGAATGGA	57.493	21	154	13	166
c38042_g1	(AG)6	12	315	326	TGACGTGGATGATGGTTCAA	57.151	20	CTGCTTCCACCTCCACCAAA	60.179	20	271	83	353	TGACGTGGATGATGGTTCAA	57.151	20	TGCTTCCACCTCCACCAAAA	59.74	20	270	83	352	TGACGTGGATGATGGTTCAA	57.151	20	CACTCTGCTTCCACCTCCAC	60.321	20	275	83	357
c58676_g1	(TA)6	12	51	62	TGACGTACCACTGTCCCCAT	60.543	20	GTAGGCGTGTCGGAGAGTTC	60.179	20	202	2	203	TGACGTACCACTGTCCCCAT	60.543	20	TAGGCGTGTCGGAGAGTTCT	60.322	20	201	2	202	TGACGTACCACTGTCCCCAT	60.543	20	TGCGGTTCTCTATGTAGGCG	59.616	20	215	2	216
c87114_g1	(TA)6	12	110	121	TGACGGGTCGTATGCCTTAC	59.543	20	GCCTCACGCACACACATAAC	59.834	20	174	50	223	TGACGGGTCGTATGCCTTAC	59.543	20	TTAATGGCCTCACGCACACA	60.251	20	180	50	229	TGACGGGTCGTATGCCTTAC	59.543	20	TCTTAATGGCCTCACGCACA	59.677	20	182	50	231
c53540_g1	(A)12	12	574	585	TGACGGATCAACAACAGCCA	59.892	20	TCTCAAACCAGTCATTGTGGGT	59.825	22	225	452	676	ACGGATCAACAACAGCCAGT	59.891	20	TCTCAAACCAGTCATTGTGGGT	59.825	22	223	454	676	TGACGGATCAACAACAGCCA	59.892	20	CTCAAACCAGTCATTGTGGGT	58.414	21	224	452	675
c69206_g1	(A)13	13	1193	1205	TGACGGAACAAGTACAATGAGA	57.406	22	TCTGTTGGATGGCTTCTTTGA	57.493	21	168	1148	1315	TCATGACGGAACAAGTACAATGA	58.111	23	TCTGTTGGATGGCTTCTTTGA	57.493	21	171	1145	1315	CATGACGGAACAAGTACAATGAGA	59.071	24	TCTGTTGGATGGCTTCTTTGA	57.493	21	170	1146	1315
c54469_g1	(ATT)5	15	759	773	TGACGATTGTAGTGCTGCGA	59.757	20	TTCAGCAAGCAAAAGCGCAT	59.968	20	279	624	902	CTGCGATCAGGTTTGCGATC	59.697	20	TTCAGCAAGCAAAAGCGCAT	59.968	20	265	638	902	TGGCCAATGCTTGCTCTGAT	60.324	20	TTCAGCAAGCAAAAGCGCAT	59.968	20	230	673	902
c16949_g1	(A)10	10	145	154	TGACGAGAAAAGCCTCCTTT	57.069	20	TGAGGGGGTCACATGGTTTG	59.888	20	235	42	276	TGACGAGAAAAGCCTCCTTT	57.069	20	GAGGGGGTCACATGGTTTGT	59.888	20	234	42	275	ATGACGAGAAAAGCCTCCTTT	57.575	21	TGAGGGGGTCACATGGTTTG	59.888	20	236	41	276
c69534_g1	(A)10	10	421	430	TGACGACGATGAAGATGCCT	59.182	20	CAGCCAAACAGCCCCTTAGA	59.962	20	161	316	476	TGACGACGATGAAGATGCCT	59.182	20	GCCAAACAGCCCCTTAGAGT	59.962	20	159	316	474	GTGACGACGATGAAGATGCC	59.076	20	CAGCCAAACAGCCCCTTAGA	59.962	20	162	315	476
c69736_g1	(T)12	12	1508	1519	TGACGACAAGAGGGTTTGGA	58.875	20	TGGCGCTGCTAACCTCTTTC	60.674	20	277	1427	1703	TGACGACAAGAGGGTTTGGA	58.875	20	CTGGCGCTGCTAACCTCTTT	60.675	20	278	1427	1704	TGACGACAAGAGGGTTTGGA	58.875	20	CGCTGCTAACCTCTTTCGTC	59.007	20	274	1427	1700
c2895_g1	(T)11	11	77	87	TGACCTTCCTTCAGTGCTCTG	59.654	21	TGGAAGACCAAACTCTACGGG	59.378	21	247	4	250	GACCTTCCTTCAGTGCTCTGT	59.654	21	TGGAAGACCAAACTCTACGGG	59.378	21	246	5	250	GTGACCTTCCTTCAGTGCTCT	59.654	21	TGGAAGACCAAACTCTACGGG	59.378	21	248	3	250
c64712_g1	(AC)6	12	3391	3402	TGACCTGCATTTATACGGGCA	59.789	21	TCAGCAACTGTAACGGCCTT	59.892	20	228	3352	3579	TGACCTGCATTTATACGGGCA	59.789	21	GCAACTGTAACGGCCTTTCG	60.11	20	225	3352	3576	TGACCTGCATTTATACGGGCA	59.789	21	TCGGGCCATTTGTCCTTTGA	59.889	20	258	3352	3609
c68297_g8	(A)10	10	466	475	TGACCGAACCAAACATGTGA	57.666	20	ACACTCCCTCAATCTCAATGGT	59.084	22	199	426	624	TGACCGAACCAAACATGTGAA	58.355	21	ACACTCCCTCAATCTCAATGGT	59.084	22	199	426	624	TGACCGAACCAAACATGTGA	57.666	20	AACACTCCCTCAATCTCAATGGT	59.668	23	200	426	625
c20460_g1	(T)11	11	150	160	TGACCCGTATTACTTGGGTTGA	59.095	22	ACCGGGCAGTAAAACTTCCT	59.231	20	130	105	234	TGACCCGTATTACTTGGGTTGA	59.095	22	CACCGGGCAGTAAAACTTCC	59.121	20	131	105	235	TGACCCGTATTACTTGGGTTGA	59.095	22	CCACCGGGCAGTAAAACTTC	59.121	20	132	105	236
c60947_g3	(AAT)5	15	56	70	TGACCCCTACATTGGATATCGAG	59.168	23	AACGGTCGTTTCGGATGGAA	59.966	20	142	0	141	TGACCCCTACATTGGATATCGAG	59.168	23	AAACGGTCGTTTCGGATGGA	59.966	20	143	0	142	TGACCCCTACATTGGATATCGAG	59.168	23	TCCAAACGGTCGTTTCGGAT	59.966	20	146	0	145
c70099_g1	(A)10	10	1087	1096	TGACCCATCATAACCCACAAA	57.184	21	ATGGGACCAAAGGTGCGTAG	60.035	20	279	907	1185	TTGACCCATCATAACCCACAA	57.184	21	ATGGGACCAAAGGTGCGTAG	60.035	20	280	906	1185	TGACCCATCATAACCCACAAA	57.184	21	AAAGGTGCGTAGGCGTTCTT	60.25	20	271	907	1177
c67473_g1	(A)11	11	89	99	TGACCATGAAAAGTGTTGGGTG	59.307	22	ACCATGCGCATGTCAAAACC	60.038	20	114	19	132	GACCATGAAAAGTGTTGGGTGT	59.307	22	ACCATGCGCATGTCAAAACC	60.038	20	113	20	132	ACCATGAAAAGTGTTGGGTGT	58.254	21	ACCATGCGCATGTCAAAACC	60.038	20	112	21	132
c64049_g1	(ATG)5	15	285	299	TGACCAGTGTAGCACATGCA	59.604	20	TGACTGGATAATGCGGTGCA	59.748	20	278	204	481	CAAATAGTTGGGGTGCGAGC	59.548	20	TGACTGGATAATGCGGTGCA	59.748	20	221	261	481	AAATAGTTGGGGTGCGAGCC	60.68	20	TGACTGGATAATGCGGTGCA	59.748	20	220	262	481
c125313_g1	(A)11	11	151	161	TGACCAGGGAAATCCAGTTCA	58.938	21	CGTTAGTGACGTGAAAACGAA	57.178	21	226	14	239	AGATGACCAGGGAAATCCAGT	58.433	21	CGTTAGTGACGTGAAAACGAA	57.178	21	229	11	239	TGACCAGGGAAATCCAGTTCA	58.938	21	CGTTAGTGACGTGAAAACGAAT	57.635	22	226	14	239
c95185_g1	(T)10	10	1032	1041	TGACCAGCCCATCAAGATCTC	59.512	21	CGCTAAGGCAAAACGCTTCA	59.763	20	207	900	1106	TGACCAGCCCATCAAGATCT	58.412	20	CGCTAAGGCAAAACGCTTCA	59.763	20	207	900	1106	TGACCAGCCCATCAAGATCTC	59.512	21	TTACGTCTCGCCTCGCTAAG	59.624	20	220	900	1119
c61549_g1	(A)10	10	95	104	TGACCAGAATCAAAGAAACTTAAGCA	59.454	26	TCACGAGTGGCTATGGAGGA	60.034	20	276	0	275	TGACCAGAATCAAAGAAACTTAAGCA	59.454	26	CCGTTTCCAGACCACTGAGG	60.321	20	211	0	210	TGACCAGAATCAAAGAAACTTAAGCA	59.454	26	TCTACGGGAGACTCAAGGCT	59.668	20	179	0	178
c68761_g1	(TA)7	14	1708	1721	TGACCACTCTGCATGTGTCA	59.242	20	AAGCATGATGACCACATGCA	58.158	20	183	1593	1775	TGACCACTCTGCATGTGTCA	59.242	20	AGCATGATGACCACATGCAT	57.933	20	182	1593	1774	AGCTCACCCTACCTTACCACT	59.921	21	AAGCATGATGACCACATGCA	58.158	20	272	1504	1775
c49071_g1	(AGA)6	18	675	692	TGACATGTGCAAGGCTCGAT	60.036	20	ATCAGAAGGGGGCAATTGCA	59.958	20	265	604	868	TGACATGTGCAAGGCTCGAT	60.036	20	TGCATCAGAAGGGGGCAATT	59.958	20	268	604	871	TGACATGTGCAAGGCTCGAT	60.036	20	AATGCATCAGAAGGGGGCAA	59.958	20	270	604	873
c66793_g2	(A)10	10	909	918	TGACATGCGTTTGCTCTTGC	60.04	20	ATCGAGCAACAGGAGCAACA	59.965	20	183	840	1022	TGACATGCGTTTGCTCTTGC	60.04	20	ACAATCGAGCAACAGGAGCA	59.965	20	186	840	1025	TCCGCAGCACAAATTTTGCA	59.896	20	ATCGAGCAACAGGAGCAACA	59.965	20	264	759	1022
c49452_g1	(AAT)5	15	82	96	TGACATGCAACAGTGTTCCCT	60.134	21	GACGCTTGCGGGTTTTGATT	60.04	20	264	46	309	ACATGCAACAGTGTTCCCTCT	59.856	21	GACGCTTGCGGGTTTTGATT	60.04	20	262	48	309	TGACATGCAACAGTGTTCCCT	60.134	21	GACATGCCTCCTCCACTTCC	60.107	20	101	46	146
c10386_g1	(A)10	10	138	147	TGACATCTTGCTGGAAGTGT	57.063	20	TCTCTCGAGGAGACTTCATGGA	59.76	22	126	87	212	TGACATCTTGCTGGAAGTGTTC	58.859	22	TCTCTCGAGGAGACTTCATGGA	59.76	22	126	87	212	TGACATCTTGCTGGAAGTGTTCT	60.181	23	TCTCTCGAGGAGACTTCATGGA	59.76	22	126	87	212
c54764_g1	(CGG)6	18	1075	1092	TGACATCCTGGTGCACCATC	60.035	20	AACAGCAACAGCAAGCCATG	59.967	20	246	977	1222	TGACATCCTGGTGCACCATC	60.035	20	CAACAGCAACAGCAAGCCAT	59.967	20	247	977	1223	TCATGACATCCTGGTGCACC	60.035	20	AACAGCAACAGCAAGCCATG	59.967	20	249	974	1222
c37455_g1	(T)12	12	203	214	TGACAGTTAGGATGGCTTTCCC	60.026	22	CCCCCAACAGAATGGCAC	58.301	18	120	116	235	TGACTGGGCATTCTGTTGATGA	59.96	22	CCCCCAACAGAATGGCAC	58.301	18	144	92	235	CGATTTGACTGGGCATTCTGT	58.913	21	CCCCCAACAGAATGGCAC	58.301	18	149	87	235
c69401_g1	(A)10	10	965	974	TGACAGGATAGCACCTAGGCA	60.343	21	TGAAGCGTGGCCATAAGGTT	59.962	20	229	926	1154	GACAGGATAGCACCTAGGCA	58.586	20	TGAAGCGTGGCCATAAGGTT	59.962	20	228	927	1154	TGACAGGATAGCACCTAGGC	58.586	20	TGAAGCGTGGCCATAAGGTT	59.962	20	229	926	1154
c63617_g1	(A)12	12	497	508	TGACAGCCTGCAGATAAGCC	60.108	20	TCCAAATGCTGTTTGTTGTGT	57.116	21	272	344	615	TGACAGCCTGCAGATAAGCC	60.108	20	CCAAATGCTGTTTGTTGTGTTGA	59.069	23	271	344	614	TGACAGCCTGCAGATAAGCC	60.108	20	TCCAAATGCTGTTTGTTGTGTTG	59.069	23	272	344	615
c71282_g1	(GAT)7	21	428	448	TGACAGCAAAAGCAGAGCCT	60.179	20	CTGGGTGCATCCTCTGGTTT	59.961	20	217	386	602	TGACAGCAAAAGCAGAGCCT	60.179	20	CGGTGGCCTCTTCATAGCAT	59.893	20	254	386	639	TGACAGCAAAAGCAGAGCCT	60.179	20	CTCGGTGGCCTCTTCATAGC	60.25	20	256	386	641
c47243_g2	(A)11	11	3750	3760	TGACAGATCCAGCACTGCAA	59.602	20	CACCACAAAAGCTGAAGGGC	59.967	20	265	3602	3866	TTGACAGATCCAGCACTGCA	59.602	20	CACCACAAAAGCTGAAGGGC	59.967	20	266	3601	3866	AATGGTGGGCAGAGAACAGG	59.961	20	GTCGCCATCAGCTTCTTCCA	60.392	20	264	3547	3810
c58048_g1	(AT)6	12	905	916	TGACACTTGTGAGGCTGCTT	59.819	20	AGCTCAAGAACCTCTCCCCT	59.882	20	265	789	1053	CTGACACTTGTGAGGCTGCT	60.25	20	AGCTCAAGAACCTCTCCCCT	59.882	20	266	788	1053	TGACACTTGTGAGGCTGCTT	59.819	20	CAGCTCAAGAACCTCTCCCC	59.748	20	266	789	1054
c129997_g1	(T)12	12	219	230	TGACACTTATCAAAATTATCCGTACCC	59.503	27	TGTGTGGTATGTATGTAAATCCTTCT	58.143	26	113	188	300	ACACTTATCAAAATTATCCGTACCCT	58.429	26	TGTGTGGTATGTATGTAAATCCTTCT	58.143	26	111	190	300	GACACTTATCAAAATTATCCGTACCCT	59.286	27	TGTGTGGTATGTATGTAAATCCTTCT	58.143	26	112	189	300
c22475_g1	(A)10	10	327	336	TGACACGCTGCTAAGTCACT	59.326	20	TGGGCATGCCTAGGGTAGAT	60.104	20	212	259	470	ACTGACACGCTGCTAAGTCA	59.326	20	TGGGCATGCCTAGGGTAGAT	60.104	20	214	257	470	TCACTGACACGCTGCTAAGT	59.326	20	TGGGCATGCCTAGGGTAGAT	60.104	20	216	255	470
c95418_g1	(T)10	10	186	195	TGACACATCAACTGCCTATATGG	58.293	23	TCCTCATCTCCATGTTGGTGT	58.731	21	114	108	221	TGACACATCAACTGCCTATATGG	58.293	23	TCCTCATCTCCATGTTGGTGTT	59.356	22	114	108	221	TTGACACATCAACTGCCTATATGG	58.875	24	TCCTCATCTCCATGTTGGTGT	58.731	21	115	107	221
c59393_g1	(A)13	13	80	92	TGACAATGGTCTTCACGGAGT	59.308	21	TGCCAGAGTTGTGGATAATTGA	57.7	22	193	31	223	AGTGACAATGGTCTTCACGGA	59.308	21	TGCCAGAGTTGTGGATAATTGA	57.7	22	195	29	223	TGACAATGGTCTTCACGGAGT	59.308	21	TTGCCAGAGTTGTGGATAATTGA	58.339	23	194	31	224
c92471_g1	(A)10	10	80	89	TGACAATCTAATCATTCCAAATAAGGA	57.081	27	TGCTTGCGAACTGAAAAACGA	59.601	21	113	28	140	TGACAATCTAATCATTCCAAATAAGGA	57.081	27	TGCTTGCGAACTGAAAAACG	58.179	20	113	28	140	TGACAATCTAATCATTCCAAATAAGGA	57.081	27	ATGCTTGCGAACTGAAAAACGA	59.967	22	114	28	141
c49643_g1	(T)11	11	125	135	TGACAATACGTCTGCTCATTCCA	60.056	23	TTTGCCTGCACTCCAAATGC	59.966	20	259	70	328	TGACAATACGTCTGCTCATTCCA	60.056	23	CCTGCTGTTCAGAACGCAAC	60.041	20	237	70	306	TGACAATACGTCTGCTCATTCCA	60.056	23	TGAGTTTGCCTGCACTCCAA	60.107	20	263	70	332
c46055_g1	(T)13	13	433	445	TGACAAGCTTATCAGTGCGT	57.544	20	AGAAGCTTTCTACCCTTCGCA	59.376	21	230	272	501	ACCCACTACATACAGAAGTCCT	57.938	22	GCAACAACCCAAACAGCCTT	59.822	20	276	381	656	TGACAAGCTTATCAGTGCGTT	58.234	21	AGAAGCTTTCTACCCTTCGCA	59.376	21	230	272	501
c40993_g2	(T)12	12	346	357	TGACAACGACATGGACTCGA	59.044	20	CTGGCTCTGGGAATCTGGTG	60.107	20	274	193	466	TGACAACGACATGGACTCGA	59.044	20	AAAGCAGGCTTCAGGTGACC	60.538	20	231	193	423	TGACAACGACATGGACTCGA	59.044	20	CAGGCTTCAGGTGACCTCTT	59.31	20	227	193	419
c47109_g1	(AGA)7	21	102	122	TGACAACCCTGAGACCAAGAC	59.584	21	ACCAGAGAGGAAGGAGGCAA	60.179	20	216	78	293	TGACAACCCTGAGACCAAGAC	59.584	21	CCAGAGAGGAAGGAGGCAAC	59.748	20	215	78	292	TGACAACCCTGAGACCAAGAC	59.584	21	AAGGAGGCAACATTTCCGGA	59.596	20	206	78	283
c126823_g1	(A)10	10	157	166	TGACAACATTCACCAAAGAACCTG	59.902	24	CGGAAAATATGGTTTGAAACTTGGT	58.78	25	212	2	213	ACAACATTCACCAAAGAACCTGA	58.723	23	CGGAAAATATGGTTTGAAACTTGGT	58.78	25	210	4	213	TGACAACATTCACCAAAGAACCT	58.723	23	CGGAAAATATGGTTTGAAACTTGGT	58.78	25	212	2	213
c42081_g1	(A)12	12	520	531	TGACAACACTCTGCAAACCA	57.879	20	CGTGCCATCTGAAGAGGTGA	59.753	20	248	381	628	TGACAACACTCTGCAAACCA	57.879	20	ATGCGTGCCATCTGAAGAGG	60.463	20	251	381	631	TGACAACACTCTGCAAACCAT	58.346	21	CGTGCCATCTGAAGAGGTGA	59.753	20	248	381	628
c62003_g1	(CT)6	12	334	345	TGAATTTCCGGCTGCTACAGT	59.997	21	TGATTGGAGAATGAGTGGGCT	59.082	21	100	276	375	TGAATTTCCGGCTGCTACAGT	59.997	21	TGATTGGAGAATGAGTGGGCTC	60.093	22	100	276	375	ATGTTGAATTTCCGGCTGCT	58.451	20	TTGGAGAATGAGTGGGCTCT	58.339	20	101	272	372
c35120_g1	(TA)6gcacaacttatttttaaaatttaaacgcaaagtcatgtaa(T)10	62	44	105	TGAATTTACCCATTTCACACCCA	58.516	23	GGTTTCGGTTCTGATTGGGG	58.826	20	280	11	290	TGAATTTACCCATTTCACACCCA	58.516	23	GGTTTCGGTTCTGATTGGGGA	60.272	21	280	11	290	ACCCATTTCACACCCAAATTTT	57.213	22	GGTTTCGGTTCTGATTGGGG	58.826	20	273	18	290
c57533_g1	(TG)6	12	72	83	TGAATTCCACCACCTTAATTCCT	57.73	23	TTGCTTGCAACGCATGGAAA	59.896	20	268	18	285	TGAATTCCACCACCTTAATTCCT	57.73	23	CACAACAGACAGGCCCATCA	60.251	20	126	18	143	TTTGTTTTGAATTCCACCACCTT	57.572	23	TTGCTTGCAACGCATGGAAA	59.896	20	275	11	285
c62832_g3	(A)10	10	76	85	TGAATGGAATTGGGCAAATGC	58.011	21	CAGATGGTGAAACACTGAAGCA	59.12	22	201	5	205	TGAATGGAATTGGGCAAATGC	58.011	21	TGAGCAAAGTTCCATTTCAGCA	59.042	22	233	5	237	TGAATGGAATTGGGCAAATGC	58.011	21	GTCAGATGGTGAAACACTGAAGC	60.059	23	203	5	207
c70688_g2	(GA)7	14	78	91	TGAATGCACGCGTCTTCTTG	59.487	20	GCAGCAAGCTCGTCTCTTCT	60.39	20	196	5	200	GAATGCACGCGTCTTCTTGT	59.487	20	GCAGCAAGCTCGTCTCTTCT	60.39	20	195	6	200	TGAATGCACGCGTCTTCTTG	59.487	20	GGTGGCATTTACTCCTGGGG	60.396	20	126	5	130
c70167_g1	(A)11	11	96	106	TGAATGACAAATAACTACAAGCTTGA	57.61	26	AGGCGATGCAAGCTTCTCTT	60.036	20	198	43	240	TGAATGACAAATAACTACAAGCTTGA	57.61	26	AAGGCGATGCAAGCTTCTCT	60.036	20	199	43	241	TGAATGACAAATAACTACAAGCTTGA	57.61	26	CTGAAGGCGATGCAAGCTTC	59.902	20	202	43	244
c66248_g3	(AGA)7tgac(GAT)5gcttgaacaagaagaagaagatgatgaagatgatgatgaac(AAG)5atgaca(ATG)6	120	2209	2328	TGAATGAACCAAGTTAGGTACCTGT	59.927	25	TCATCGTCATCTTCTTCTTCATCA	57.787	24	244	2124	2367	TGAATGAACCAAGTTAGGTACCTGT	59.927	25	TCATCATCGTCATCTTCTTCTTCA	57.787	24	247	2124	2370	ACCAAGTTAGGTACCTGTATTCCA	58.904	24	TCATCGTCATCTTCTTCTTCATCA	57.787	24	237	2131	2367
c67431_g4	(A)10	10	379	388	TGAATCTTCTTCCTTTGCATCCT	58.073	23	GATGGAGTGCTGGAAGGCAT	60.107	20	170	249	418	TGAATCTTCTTCCTTTGCATCCT	58.073	23	CTACAATGGAGCAGCCGACA	60.108	20	277	249	525	TGAATCTTCTTCCTTTGCATCCT	58.073	23	TGTCTACAATGGAGCAGCCG	60.108	20	280	249	528
c64325_g1	(CGA)5	15	2753	2767	TGAATCGTTTGCACCGAGGA	59.966	20	CTCCTTGTTGCCCAAAACCG	59.968	20	244	2692	2935	TGAATCGTTTGCACCGAGGA	59.966	20	GACGACCGCTTCACCTGTTA	60.039	20	218	2692	2909	TGAATCGTTTGCACCGAGGA	59.966	20	GCCCAAAACCGTTCTTCGAC	60.041	20	235	2692	2926
c48671_g1	(T)10	10	518	527	TGAATCAACCAAGTAGGCCCT	59.007	21	AACCACCACTAGCAACCAGC	60.537	20	133	442	574	TTGAATCAACCAAGTAGGCCCT	59.621	22	AACCACCACTAGCAACCAGC	60.537	20	134	441	574	TGAATCAACCAAGTAGGCCC	57.493	20	AACCACCACTAGCAACCAGC	60.537	20	133	442	574
c88775_g1	(T)10	10	420	429	TGAATATAGCCACCCTGCGC	60.25	20	ACAAGAATATTCAAAGGTTACCAACT	57.294	26	264	206	469	GCCACCCTGCGCCTATAATT	60.537	20	ACAAGAATATTCAAAGGTTACCAACT	57.294	26	256	214	469	ATAGCCACCCTGCGCCTATA	60.544	20	ACAAGAATATTCAAAGGTTACCAACT	57.294	26	259	211	469
c57321_g1	(GGC)5	15	125	139	TGAAGGTGAAAGTGGTGGCG	60.818	20	TGCAGAGCCGAGCTGTTAAA	59.965	20	103	90	192	TGAAGGTGAAAGTGGTGGCG	60.818	20	CGAGCCGTTCATCAGACTCA	59.829	20	144	90	233	TGAAGGTGAAAGTGGTGGCG	60.818	20	ATGCAGAGCCGAGCTGTTAA	59.75	20	104	90	193
c60831_g3	(T)10	10	932	941	TGAAGGGTTTGCATTGCACT	58.588	20	AAAGACGCCCCCAATCTTTA	57.109	20	178	847	1024	TGAAGGGTTTGCATTGCACT	58.588	20	TAAAGACGCCCCCAATCTTT	57.109	20	179	847	1025	TGAAGGGTTTGCATTGCACT	58.588	20	TCGCTACATCCTATTGTTGTCGT	59.87	23	262	847	1108
c49737_g1	(T)10	10	488	497	TGAAGGCTTCTACCGTTCCG	59.754	20	ACTCGCCGTAATTCAGGCAA	60.037	20	197	349	545	TGAAGGCTTCTACCGTTCCG	59.754	20	AACTCGCCGTAATTCAGGCA	60.037	20	198	349	546	TGAAGGCTTCTACCGTTCCG	59.754	20	AGCTGCTGCCTACATAACCC	59.819	20	234	349	582
c7784_g1	(T)14	14	380	393	TGAAGGAACTGATGGCTGCT	59.305	20	ACAAGTCTCTAAATTGGCACTTCA	58.623	24	162	267	428	GCGTGTGAAGGGAAATCTGG	59.195	20	ACAAGTCTCTAAATTGGCACTTCA	58.623	24	222	207	428	TGAAGGAACTGATGGCTGCT	59.305	20	ACAAGTCTCTAAATTGGCACTTCAA	59.172	25	162	267	428
c90875_g1	(T)12	12	91	102	TGAAGCTTTACACCCCACGG	60.251	20	CACCAATGACCCCACAAACA	58.592	20	206	16	221	CGGCCCCTCAAATATCCTGT	59.526	20	CACCAATGACCCCACAAACA	58.592	20	189	33	221	ACGGCCCCTCAAATATCCTG	59.526	20	CACCAATGACCCCACAAACA	58.592	20	190	32	221
c71050_g1	(A)10	10	1176	1185	TGAAGCTGCAATAAGACGGA	57.239	20	TGTTTTGCATGCTGAAACCACT	59.832	22	187	1024	1210	TGAAGCTGCAATAAGACGGA	57.239	20	TGTTTTGCATGCTGAAACCAC	58.451	21	187	1024	1210	TGAAGCTGCAATAAGACGGAT	57.733	21	TGTTTTGCATGCTGAAACCACT	59.832	22	187	1024	1210
c64764_g4	(AG)6	12	1055	1066	TGAAGCTCTGAGTCGCCTTG	60.038	20	TCTGAAGGTGTTTGCTTCTCGT	60.159	22	234	859	1092	TGAAGCTCTGAGTCGCCTTG	60.038	20	TGAAGGTGTTTGCTTCTCGTC	58.79	21	232	859	1090	TGAAGCTCTGAGTCGCCTTG	60.038	20	CTGAAGGTGTTTGCTTCTCGT	58.787	21	233	859	1091
c61727_g1	(CT)6	12	278	289	TGAAGCGGATGTCGATCTCG	59.971	20	TCCTCCCCAAAATTGCGGAA	59.887	20	254	113	366	TGAAGCGGATGTCGATCTCG	59.971	20	TTCCTCCCCAAAATTGCGGA	59.887	20	255	113	367	TGAAGCGGATGTCGATCTCG	59.971	20	AATGCAACGAAAGGATGCGG	59.829	20	223	113	335
c65193_g2	(T)15	15	142	156	TGAAGCCGGATCAACGTGAA	59.966	20	TCGTCCCTGAACTCTGGAGT	59.887	20	210	76	285	TGAAGCCGGATCAACGTGAA	59.966	20	TGTCGTCCCTGAACTCTGGA	60.179	20	212	76	287	GCGTGCCAACAAAGTTTCCA	60.179	20	TCGTCCCTGAACTCTGGAGT	59.887	20	245	41	285
c106701_g1	(A)11	11	115	125	TGAAGCCCATTAAGTTGGCA	57.699	20	GTGCACTTCCTGGGTGTGAT	60.251	20	159	91	249	CATGAAGCCCATTAAGTTGGCA	59.503	22	GTGCACTTCCTGGGTGTGAT	60.251	20	161	89	249	ACATGAAGCCCATTAAGTTGGC	59.503	22	GTGCACTTCCTGGGTGTGAT	60.251	20	162	88	249
c123921_g1	(A)10	10	41	50	TGAAGCCACTAAAGACTGACAGT	59.612	23	AGGTGCTGATCTCCATTGGT	58.707	20	195	2	196	TGAAGCCACTAAAGACTGACAG	58.005	22	AGGTGCTGATCTCCATTGGT	58.707	20	195	2	196	GAAGCCACTAAAGACTGACAGT	58.004	22	AGGTGCTGATCTCCATTGGT	58.707	20	194	3	196
c51649_g1	(T)10	10	1239	1248	TGAAGCATCCCACCGCATTA	59.746	20	TCCTCACACCAGTGGAAGGA	60.105	20	178	1199	1376	TGAAGCATCCCACCGCATTA	59.746	20	CCTCACACCAGTGGAAGGAG	59.677	20	177	1199	1375	TGAAGCATCCCACCGCATT	60.001	19	TCCTCACACCAGTGGAAGGA	60.105	20	178	1199	1376
c48034_g1	(T)10	10	323	332	TGAAGATGATGTCCGGACAGA	58.543	21	ATCCGCTACGAACCTTGCTC	60.179	20	250	112	361	TGAAGATGATGTCCGGACAGA	58.543	21	GGCTCAGCTACATCCGCTAC	60.319	20	261	112	372	TGAAGATGATGTCCGGACAGA	58.543	21	GCTACATCCGCTACGAACCT	59.615	20	255	112	366
c58071_g1	(A)10	10	536	545	TGAAGAGTGTTGGAACGGACT	59.239	21	CCTTAGACTAACAAATGGCTTTGGT	59.523	25	229	469	697	ACTGAAGAGTGTTGGAACGGA	59.239	21	CCTTAGACTAACAAATGGCTTTGGT	59.523	25	231	467	697	CACTGAAGAGTGTTGGAACGG	59.133	21	CCTTAGACTAACAAATGGCTTTGGT	59.523	25	232	466	697
c48378_g1	(T)10	10	664	673	TGAAGAGGGAGATCGCAGGA	60.033	20	ACACCGCACTTCAATCCCAT	59.962	20	193	510	702	AGATGGTACGGTTGCTTGCA	59.964	20	ACACCGCACTTCAATCCCAT	59.962	20	224	479	702	GGTACGGTTGCTTGCAACAG	60.04	20	ACACCGCACTTCAATCCCAT	59.962	20	220	483	702
c58457_g1	(T)10	10	1250	1259	TGAAGAGCAAAAGGGGGCAT	59.885	20	AGGAGGAACAGAAGTTTGCCA	59.505	21	201	1120	1320	TGAAGAGCAAAAGGGGGCAT	59.885	20	CCAATCCACAGGAGGAACAGA	59.37	21	210	1120	1329	TGAAGAGCAAAAGGGGGCAT	59.885	20	TCCAATCCACAGGAGGAACAG	59.37	21	211	1120	1330
c62076_g1	(CCT)5	15	249	263	TGAAGAAATCAAGGCCCCCG	60.323	20	CCGACAAGAGGCTGCACTAA	60.037	20	244	225	468	CCGCGAACAACCCTTTCATC	59.832	20	ATGTCACTTGCAACAGCAGC	59.687	20	154	167	320	TCTCCGCACAAGATGACTCG	59.829	20	ATGTCACTTGCAACAGCAGC	59.687	20	202	119	320
c58392_g1	(T)12	12	405	416	TGAAGAAAGGATTTGAATGAACGA	57.124	24	TCACAAAGCTAAAAGGCACCAC	59.639	22	250	209	458	TGAAGAAAGGATTTGAATGAACGA	57.124	24	CACAAAGCTAAAAGGCACCACT	59.638	22	249	209	457	TGAAGAAAGGATTTGAATGAACGA	57.124	24	TCACAAAGCTAAAAGGCACCA	58.339	21	250	209	458
c98168_g1	(A)11	11	200	210	TGAAGAAAGAGCAGTTCCACT	57.154	21	TGCAAGAACTGGCTGGTACT	59.235	20	245	22	266	TGAAGAAAGAGCAGTTCCACT	57.154	21	AGAATGCAAGAACTGGCTGGT	60.203	21	249	22	270	TGAAGAAAGAGCAGTTCCACT	57.154	21	GAATGCAAGAACTGGCTGGT	58.749	20	248	22	269
c67974_g1	(T)10	10	3542	3551	TGAAGAAACTGGTGGCATGC	59.039	20	GCCTGCAAAATGCTTCCCTT	59.677	20	225	3362	3586	TGAAGAAACTGGTGGCATGC	59.039	20	AGCCTGCAAAATGCTTCCCT	60.544	20	226	3362	3587	GAAGAAACTGGTGGCATGCT	58.749	20	GCCTGCAAAATGCTTCCCTT	59.677	20	224	3363	3586
c54468_g1	(A)13	13	66	78	TGAACTTACGTTAGACTGCACT	57.421	22	GCATGCTTCTAAGTGGTGGG	58.902	20	187	6	192	TGAACTTACGTTAGACTGCACT	57.421	22	GCATGCTTCTAAGTGGTGGGA	60.34	21	187	6	192	TGAACTTACGTTAGACTGCACTT	58.06	23	GCATGCTTCTAAGTGGTGGG	58.902	20	187	6	192
c62418_g3	(A)10	10	2286	2295	TGAACTGGGGTTTCTTGCTCT	59.505	21	GGCGATTGAGAACTCTCTGCT	60.135	21	256	2212	2467	TGAACTGGGGTTTCTTGCTCT	59.505	21	AGGCGATTGAGAACTCTCTGC	60.135	21	257	2212	2468	TGAACTGGGGTTTCTTGCTCT	59.505	21	GGCGATTGAGAACTCTCTGC	58.714	20	256	2212	2467
c64119_g1	(T)10gaacttttaatccccaatttctatac(T)10	46	1476	1521	TGAACTGATCGTCTGCTCCG	59.829	20	CCAACCTTCACCTCACCACA	59.817	20	255	1293	1547	GAACTGATCGTCTGCTCCGA	59.548	20	CCAACCTTCACCTCACCACA	59.817	20	254	1294	1547	TGCGGTGGATGAACTGATCG	60.46	20	CCAACCTTCACCTCACCACA	59.817	20	264	1284	1547
c65863_g1	(A)14	14	37	50	TGAACTCCCACCTTGTGAACT	59.156	21	TCCTGGATGCTTGGTGGATG	59.743	20	100	4	103	TGAACTCCCACCTTGTGAACT	59.156	21	CTTCCTGGATGCTTGGTGGA	59.671	20	102	4	105	TGAACTCCCACCTTGTGAACT	59.156	21	TCTTCCTGGATGCTTGGTGG	59.671	20	103	4	106
[truncated: 7,095 more rows]
