# Supplementary material for: De Novo assembly, characterization and development of EST-SSRs from Bletilla striata transcriptomes profiled throughout the whole growing period
Source: PLoS One. 2018 Oct 26;13(10):e0205954. doi: 10.1371/journal.pone.0205954 (PMC6203367; doi:10.1371/journal.pone.0205954)
Supplement: S6 Table — (XLSX) [file pone.0205954.s010.xlsx]

## Sheet: Basic informations of selected 
S6 Table. Basic information of random selected 100 Primer pairs
Unigenes ID	locus code	SSR Motif	size	start	end	FORWARD PRIMER1 (5'-3')	Tm(℃)	size	REVERSE PRIMER1 (5'-3')	Tm(℃)	size	PRODUCT1 size (bp)	start (bp)	end (bp)
c68890_g1	ZYBS1	(T)15	15	1821	1835	TTGTCACTGGTCGTTGCAGT	60.108	20	GCCTTTCATTTACAGGGGAGC	59.249	21	200	1661	1860
c69943_g1	ZYBS2	(T)13	13	241	253	GCTGCTTTCCATTTCCAGCC	60.108	20	GCAGTAAGCAAGCTGAAGAGC	59.87	21	249	189	437
c53631_g1	ZYBS3	(T)14	14	520	533	GAGCCGCATGCAAACAGTTT	60.319	20	GACCAACTGTCAGCAGAGCT	59.965	20	222	464	685
c80900_g1	ZYBS4	(G)10	10	207	216	GGGAGGAAGATGGGGAGAGT	60.031	20	CTCGGTTACTGTCCTCCGAC	59.549	20	211	35	245
c69446_g1	ZYBS5	(CT)10	20	1819	1838	TCACCTCCGAGAAGAGACGT	59.964	20	GCCCAGTGCGAGCAAATAAG	59.901	20	280	1740	2019
c68102_g4	ZYBS6	(GA)8	16	980	995	TGCTTTTAGGATGCCAAGCA	58.078	20	CATACCCCACCCACCAACAT	59.665	20	204	842	1045
c63810_g1	ZYBS7	(GA)9	18	45	62	GGGGGCACAATTAGCGATCT	60.179	20	GGCGGCACCATAGATCTCTT	59.605	20	235	2	236
c66910_g2	ZYBS8	(AG)9	18	832	849	CCGCCGTTGGTTTGAACATT	59.969	20	TGGTACTAAAACGGTGCTGACA	59.897	22	207	778	984
c55285_g1	ZYBS9	(AG)10	20	192	211	GCCCCCTACAGTCAAGCAAT	60.034	20	GGGTGCGAGGGTTTTGTTTC	59.968	20	206	99	304
c68753_g2	ZYBS10	(TC)9	18	2008	2025	AAGAGGAAAATGGGCGGAGG	60.034	20	GCTCGATGATCTCTCGGAGC	60.11	20	220	1866	2085
c67939_g1	ZYBS11	(TG)11	22	818	839	CACCTGGTTGCCTAACGGAT	60.035	20	AACACCTCCATAATCCCCCA	58.006	20	252	725	976
c109832_g1	ZYBS12	(AC)8	16	212	227	TGTTCACTTTAAGGCCCACTCT	59.558	22	GGTGTACCCTCCAACCCAAG	59.962	20	241	87	327
c61077_g1	ZYBS13	(GC)7	14	59	72	TTTCTGTTCCCTCTCGCTCC	59.391	20	TGTCGGCCATTACGAAGACC	60.109	20	236	34	269
c65497_g1	ZYBS14	(CT)6	12	1016	1027	CAAGTTTGTTGGCTGCGTGA	59.9	20	TTCTCTCCAACCCTCCCTCC	60.253	20	231	892	1122
c106788_g1	ZYBS15	(CT)7	14	141	154	CCCCCTTTCATCGGATTCCC	60.179	20	AGAGAGGGGCGGGTACTTAG	60.106	20	211	87	297
c17262_g1	ZYBS16	(GA)8	16	207	222	ACACAATTACTCACTGTGGTCGA	59.931	23	ATAGGCGCTGAAGGCTCTTG	60.179	20	250	120	369
c64802_g5	ZYBS17	(GA)8	16	118	133	TAAAGAGAGCGAGCAAGCCA	59.392	20	AGCTTCCATCCCAACAAACAGA	60.158	22	213	88	300
c48563_g1	ZYBS18	(TG)10	20	1215	1234	AGCTCTCGATCCTCCACTGT	60.034	20	TGCATAGTGTTATTCTCTGAAGTGT	58.299	25	213	1102	1314
c78719_g1	ZYBS19	(TG)6	12	474	485	AAGGCGCTGATGAAGAAGCT	60.036	20	TTCCTGTCGATAGCAAGCCC	59.822	20	251	322	572
c54503_g1	ZYBS20	(TG)9	18	158	175	CCACCGCAAATCCAGAGAGA	59.75	20	TCGGCCTCTTTCCTCCTGTA	59.959	20	194	28	221
c31129_g1	ZYBS21	(AC)6	12	150	161	CGGAGCAAAGTCTGAGCTGA	60.038	20	GTGGATGGCCTGTATGCACT	60.107	20	256	54	309
c70178_g1	ZYBS22	(AC)9	18	2305	2322	CCCCACCCCTCAACTCAATC	60.034	20	ATGCATGAATGGGTGAGGGG	60.106	20	235	2277	2511
c70869_g2	ZYBS23	(CA)10	20	199	218	CAACTCGTCCACAGCAATGC	60.11	20	AGGGCTTCCTGACTCTCGAT	60.033	20	203	40	242
c85295_g1	ZYBS24	(CA)6	12	54	65	CCCCATCATCCCCGCATTAT	59.667	20	CTGGTCACCCGTTTCAACCT	60.179	20	193	17	209
c78767_g1	ZYBS25	(CA)9	18	88	105	CTCTGTCTCCAGAACCGCAG	60.109	20	GGTACTTGATGGGCGTGTCA	60.037	20	242	64	305
c59095_g1	ZYBS26	(TA)9	18	852	869	AGCTGATGTTCTCACTTCTCACT	59.422	23	ACCAGATGGAGGTTAGCATCA	58.519	21	256	691	946
c12054_g1	ZYBS27	(AC)6	12	134	145	GCCGTCCCAAACAGACTCTT	60.25	20	ATGTATGATGGAGTATTGGCCA	57.001	22	235	83	317
c70506_g4	ZYBS28	(TC)6	12	52	63	AGCAAAGGACGCTTCAGTCT	59.605	20	GTTTTCCGGCAACATCGAGG	59.832	20	201	5	205
c67179_g1	ZYBS29	(CT)7	14	56	69	GCTTCCTGCCCTCAGATGAT	59.527	20	GCCTGGAGCTGTGATCTTCA	59.749	20	278	1	278
c53449_g2	ZYBS30	(AT)6	12	182	193	TGTTTTTCGGGACACATTGCT	58.972	21	ATTGCGTTGATGAGGTTGCG	59.831	20	252	67	318
c65621_g4	ZYBS31	(AG)7	14	225	238	CTCTCTGCAACTCACCCCTG	60.037	20	GCGAGGTCGGGGGTTATTAG	59.967	20	229	130	358
c34061_g1	ZYBS32	(TC)7	14	256	269	CACGTTGTGGGATTAAGGCT	58.179	20	TAAAGGGGAGGGAGGCAAGA	59.88	20	277	18	294
c18712_g1	ZYBS33	(TA)7	14	403	416	TCGCCTTTCTTGGTTGCTCT	59.891	20	GCCATCAGCGAATGTGATAGC	59.804	21	226	356	581
c56147_g1	ZYBS34	(TA)6	12	541	552	ACACTCACCACCATCACCAC	59.891	20	ACCCAACATGATTAAACCGCA	58.48	21	201	431	631
c57308_g1	ZYBS35	(TC)6	12	54	65	GCGATGGAGGAGGATTCTGG	59.965	20	CTTGGTATAGACACCGCCGG	60.249	20	275	18	292
c54583_g2	ZYBS36	(AG)7	14	1240	1253	GGTCGTGACGGTGAACTTCT	59.968	20	ACGCTCTTTTCCTTCCTCCC	59.675	20	211	1104	1314
c69642_g1	ZYBS37	(AG)9	18	1723	1740	AGAGGCTCCCCTGGGATAAA	59.653	20	CAGTGCTGGTACCTGCCATT	60.323	20	241	1662	1902
c52242_g1	ZYBS38	(AT)8	16	703	718	GCTGGCAATTTCTAGTTGGCC	60.135	21	TCCATCCATCGCAACACACT	59.675	20	272	622	893
c64976_g2	ZYBS39	(AT)8	16	2194	2209	AAAGGCTGGGGAAAAGAGCA	59.812	20	TGAGGGTTGTTTGAGCTGCT	59.817	20	234	2078	2311
c67836_g1	ZYBS40	(TA)9	18	518	535	CCCTGGCTCCCAAAAGCATA	60.033	20	TTGCACGCACTGATCATCCT	60.036	20	263	332	594
c61677_g1	ZYBS41	(TTA)6	18	264	281	AGCGACGAACTTGCTTCCAT	60.321	20	TTCATGTTATACGGGAGCATTAATTT	57.541	26	256	119	374
c54764_g1	ZYBS42	(CGG)6	18	1075	1092	TGACATCCTGGTGCACCATC	60.035	20	AACAGCAACAGCAAGCCATG	59.967	20	246	977	1222
c65159_g2	ZYBS43	(ATT)5	15	2132	2146	GGCCCATTTGCCCTACTCAT	60.106	20	CCACCCACTCTTCTTCCCAG	59.674	20	273	1911	2183
c51733_g1	ZYBS44	(GAT)5	15	778	792	AGGCACACACACACACATCT	59.819	20	TGTGAAAGGGCATGAGTCGT	59.604	20	279	624	902
c49774_g1	ZYBS45	(CAA)6	18	188	205	GCGCGCAGATCAGATCAAAG	60.042	20	GGATTGTGAGTGAGCGGGAA	60.036	20	246	43	288
c9742_g1	ZYBS46	(GAC)5	15	238	252	ACCACTCGCTCTCTCCATCT	60.034	20	GTCCTCGTCGTCTTCGTCAA	59.763	20	261	15	275
c57260_g1	ZYBS47	(GAA)6	18	1479	1496	AGGCATCATTCTGGTGGGTG	60.034	20	GAGGGGAATATGCGCGGTAA	59.966	20	202	1401	1602
c108523_g1	ZYBS48	(TTA)5	15	201	215	TCATTCGGCTCGGGTTGAAA	59.964	20	TCGAGTTGAACTTCAGACTTCCT	59.363	23	248	5	252
c58945_g2	ZYBS49	(CTT)5	15	120	134	TCCTTGGTGATGGTTTCGGG	59.962	20	CGCATTCCCCATTGAACTCC	59.259	20	225	36	260
c59479_g2	ZYBS50	(ATG)6	18	661	678	AGGAGGACGCTGGAGAGAAT	60.033	20	TCCCTGCAGCTCATAGAAGC	59.533	20	243	516	758
c84665_g1	ZYBS51	(TCT)5	15	343	357	TTACGGCATTATCGGTCCGG	59.968	20	GGGCCTCAGAACTGGAACTC	60.036	20	214	256	469
c53793_g1	ZYBS52	(TCT)6	18	1667	1684	CACTTCCCGGTAACCAGACC	60.037	20	GCTCCCGACGACGTATGATT	59.97	20	259	1612	1870
c70723_g1	ZYBS53	(CAT)5	15	2078	2092	TGCACACCCTTTACTGGCAA	60.106	20	CTGAAGAGGAAGGAGTGGCA	59.02	20	260	1967	2226
c37685_g1	ZYBS54	(GCA)6	18	321	338	TCGGCGGACTGATTAGCATC	59.968	20	GACGCCGTGCTTAATTTCCC	59.902	20	211	204	414
c40339_g1	ZYBS55	(GCA)5	15	416	430	GCAGGAGCATGCCACAAAAA	59.966	20	CGTAGTACTTTTGCACGCCG	59.908	20	242	329	570
c70015_g2	ZYBS56	(GCA)5	15	345	359	GCTCCCTTTTCTCTCCCCAC	60.035	20	ACGCTCTGTTTCTCTGGGTG	59.966	20	213	281	493
c64831_g3	ZYBS57	(CAG)7	21	152	172	CTTGTGGATTGCAGCATCGG	59.9	20	CTGGAGCTGCGCGATACTAA	59.969	20	203	41	243
c64831_g5	ZYBS58	(CAG)7	21	180	200	GAACCAGTTGAGGAGACGCA	59.966	20	AGAACCCATCACCTCCTGGA	59.881	20	223	22	244
c63781_g1	ZYBS59	(AAG)5	15	475	489	AGGAAGCGGTCGACTTTGTT	59.894	20	AGGTGGAGAGAGAAGGGTCG	60.324	20	252	309	560
c55410_g2	ZYBS60	(AAG)6	18	594	611	CTCTAACCAGCTTGGCCACA	59.963	20	AGGGCAGAACGATGTCGATC	59.897	20	241	475	715
c65899_g1	ZYBS61	(GAA)6	18	1702	1719	GGTGCTTGTTGGTTTCGGTT	59.542	20	AACTTGCAGGGACTCACTCA	58.868	20	250	1597	1846
c71060_g1	ZYBS62	(GAA)7	21	1269	1289	TGATTCTTTTGCCCTCCGGT	59.596	20	ATCGTTCATGGCGCTCAAGA	60.108	20	258	1147	1404
c71213_g3	ZYBS63	(GAG)6	18	250	267	TTCTCTTCTCCCCACGCAAC	59.965	20	GGAGAACAGGTGAGTCGAGC	60.109	20	250	146	395
c58771_g1	ZYBS64	(GGA)5	15	2273	2287	CGAGATTCTCAGCGGAGTCC	59.97	20	CCACCCTCTGGTTCACCTTC	59.963	20	225	2089	2313
c63284_g1	ZYBS65	(TTC)5	15	1227	1241	GAGGTCAGGGTTCTGGAAGC	60.036	20	CCTGCCGTTGACTGGGTTAT	60.035	20	252	1180	1431
c54803_g1	ZYBS66	(TTC)6	18	596	613	TACAAGCGCTGGAATGCTCA	60.036	20	CGTTGAGATGGGCGGACTTA	59.825	20	253	411	663
c61704_g1	ZYBS67	(GCT)7	21	401	421	ACTCATGTACTGATGCCTTAGC	57.935	22	CACTTATTGGCGTGGCTGTG	59.831	20	253	232	484
c58771_g1	ZYBS68	(GGA)5	15	2273	2287	CGAGATTCTCAGCGGAGTCC	59.97	20	CCACCCTCTGGTTCACCTTC	59.963	20	225	2089	2313
c70318_g1	ZYBS69	(GGA)6	18	828	845	AGCCGGTAGTGAAGGTGTTG	59.965	20	GCTATCTCTCTCGCGGCTTT	59.969	20	255	761	1015
c50946_g1	ZYBS70	(TCA)5	15	177	191	GCATCGAACCACCACTCCAT	60.393	20	CCCCGGTGTTCATCTCATCA	59.459	20	214	151	364
c66898_g3	ZYBS71	(TCA)7	21	2560	2580	GAGCAGCCAACTCAACCTCT	59.964	20	CCTCGCTCGTGCTATCCATT	59.967	20	216	2392	2607
c46249_g1	ZYBS72	(TGG)6	18	414	431	CGAGGATGGAAGGACGAAGG	59.897	20	ATACCCTCCACCTCCCCTTC	60.03	20	211	269	479
c69576_g6	ZYBS73	(TTTC)5	20	322	341	ACGTCGTTACTGTGCGTCAT	60.04	20	CCGCCTCACAGAAAAGGGAA	60.251	20	265	243	507
c71235_g2	ZYBS74	(TTTA)5	20	761	780	TAACCCGCCACTCTAGGTCA	59.96	20	TCCACGACAAAATTCTAACCCA	57.912	22	202	656	857
c46033_g1	ZYBS75	(TATT)5	20	148	167	GAGCAGAACACACTGGCTGA	60.25	20	GCACTAAGCAGCCAATTCCG	59.901	20	233	17	249
c69872_g1	ZYBS76	(CAGG)5	20	80	99	GTCAGATCACGTCGGGTCAG	60.179	20	CAAATGGGTTGGGATGGGGA	59.958	20	203	57	259
c116265_g1	ZYBS77	(GATG)5	20	438	457	CTAGAGGCAGCGAGAAGAGC	59.969	20	GTTGGGCTCTCTGACTGCTT	59.964	20	251	300	550
c52580_g1	ZYBS78	(CTGA)9	36	1874	1909	ATATCGACGAGTCTGGCAGC	59.688	20	AATGCGTCAGTCAAGGGCTT	60.251	20	237	1718	1954
c68915_g1	ZYBS79	(GCTT)6	24	106	129	ACCTACCTTGCCTTGCCTTG	60.251	20	CTGTGACCCAGCAATTGCAG	59.757	20	246	5	250
c62226_g1	ZYBS80	(CGAG)7	28	2922	2949	GCATCTTTGTGGGATGGGGA	60.033	20	TCGCGCGCTTCTCTTATCAT	59.969	20	280	2794	3073
c36675_g1	ZYBS81	(AGCT)5	20	58	77	TGATCCCTGACAACAAATTCCA	57.889	22	TCTTCCCCCTATCCCCCATG	60.104	20	237	19	255
c89975_g1	ZYBS82	(TTTG)5	20	227	246	CAGTGCAGCGTTTCCTCAAC	60.041	20	TAAGCGCTGCAGTGAGATGT	59.753	20	239	160	398
c23921_g1	ZYBS83	(CGCT)6	24	160	183	ACTCAAGCCTCAAGACGCAA	59.893	20	CTTGGAAGGCGTCGAGTGAT	60.109	20	190	60	249
c114357_g1	ZYBS84	(CCGT)5	20	198	217	GAGAGGCGGTGTTACTCTCG	59.901	20	CATTGCGCAAGAAACAGCCT	60.039	20	272	50	321
c24965_g1	ZYBS85	(ATAA)5	20	352	371	CTCTCGGCCGATGATCTGAG	59.759	20	TCGTGGATTTGACATGACTATAGGT	59.637	25	246	159	404
c57502_g1	ZYBS86	(GGAA)5	20	596	615	GTTGAGGTGACGGAGCATCA	60.037	20	CCCTCTCTTTTCTCGCTGCA	60.037	20	241	501	741
c65317_g2	ZYBS87	(TTGG)5	20	2270	2289	GGGAGGGTGAGAAGAGTTGC	60.036	20	CTCGCTTCCTGTGACCTCTG	60.109	20	245	2141	2385
c65991_g1	ZYBS88	(GTTA)6	24	1855	1878	CGCGTGCTTGAGAAATACGG	59.975	20	TGCCCAAGAGAACCACTGAA	59.157	20	213	1733	1945
c50974_g2	ZYBS89	(TCGTT)5	25	1093	1117	AAGAACTACTTCGGCACCGG	60.038	20	TCCTCCCAATCCAGTCCCAA	60.179	20	245	941	1185
c70044_g1	ZYBS90	(CAGGA)5	25	2739	2763	TTGAGCGTGGTTCTCTGGTC	59.966	20	AGTAGAGCTCCCTTCTGCGA	60.034	20	208	2617	2824
c47680_g1	ZYBS91	(TGGAG)5	25	803	827	GTTGGAGGAGAAGGTCGTGG	60.037	20	TTTAGCCACCCAACTGCGAA	60.179	20	253	608	860
c22690_g1	ZYBS92	(GTCCT)5	25	66	90	GGTACCTCTTGTGACGCTCC	60.109	20	CGCTGAAGTGCCCTTACAGA	60.037	20	205	33	237
c7488_g1	ZYBS93	(GCTGG)5	25	486	510	TGGAAGCGGTAAAACGTCGA	59.968	20	TCATTCGGCCCAGATTCACC	60.107	20	248	439	686
c70564_g1	ZYBS94	(CCCGT)5	25	324	348	CCTATATCGCCGGCCCAATT	60.035	20	GGCTGACGATTCGATGACCT	59.897	20	246	230	475
c52210_g1	ZYBS95	(CTTGT)5	25	878	902	CTCTTGGGAGCCATGTCGTT	60.036	20	AGACAAGACTAGACAAGACTAGACA	58.464	25	270	664	933
c45980_g1	ZYBS96	(CATCG)5	25	65	89	ACTACACCGAGCATCGATACC	59.392	21	CCCACTCCATCAGGTTGTCC	60.035	20	202	41	242
c69373_g1	ZYBS97	(AGTTGG)5	30	2781	2810	GGAGGAGAGGGTATGACGGT	60.106	20	TGATACCCTCGAACACGCTG	59.827	20	202	2754	2955
c55549_g1	ZYBS98	(CCACAT)5	30	297	326	CTTCTGCTCGCGCATTGTTT	60.11	20	CATCGCCAAAGGATAGGGCA	60.179	20	258	222	479
c61487_g1	ZYBS99	(CCCCAA)7	42	1478	1519	CCAGCTTCAACCACAGCAAC	59.969	20	GTATGTGAGTGGGACTGGGC	60.108	20	222	1437	1658
c66749_g1	ZYBS100	(AAGCCC)5	30	217	246	ACGTCGAGAAGAGAGAGGCT	60.036	20	CCGTAGCTGCCGTACTTCTT	59.827	20	208	112	319
