# Supplementary material for: De Novo assembly, characterization and development of EST-SSRs from Bletilla striata transcriptomes profiled throughout the whole growing period
Source: PLoS One. 2018 Oct 26;13(10):e0205954. doi: 10.1371/journal.pone.0205954 (PMC6203367; doi:10.1371/journal.pone.0205954)
Supplement: S7 Table — (XLSX) [file pone.0205954.s011.xlsx]

## Sheet: Sheet1
S7 Table. Basic information of 25 polymorphic Primer pairs
Unigenes ID	locus code	SSR Motif	size	start	end	FORWARD PRIMER1 (5'-3')	Tm(℃)	size	REVERSE PRIMER1 (5'-3')	Tm(℃)	size	PRODUCT1 size (bp)	start (bp)	end (bp)
c68890_g1	ZYBS1	(T)15	15	1821	1835	TTGTCACTGGTCGTTGCAGT	60.108	20	GCCTTTCATTTACAGGGGAGC	59.249	21	200	1661	1860
c55285_g1	ZYBS9	(AG)10	20	192	211	GCCCCCTACAGTCAAGCAAT	60.034	20	GGGTGCGAGGGTTTTGTTTC	59.968	20	206	99	304
c67939_g1	ZYBS11	(TG)11	22	818	839	CACCTGGTTGCCTAACGGAT	60.035	20	AACACCTCCATAATCCCCCA	58.006	20	252	725	976
c109832_g1	ZYBS12	(AC)8	16	212	227	TGTTCACTTTAAGGCCCACTCT	59.558	22	GGTGTACCCTCCAACCCAAG	59.962	20	241	87	327
c65497_g1	ZYBS14	(CT)6	12	1016	1027	CAAGTTTGTTGGCTGCGTGA	59.9	20	TTCTCTCCAACCCTCCCTCC	60.253	20	231	892	1122
c48563_g1	ZYBS18	(TG)10	20	1215	1234	AGCTCTCGATCCTCCACTGT	60.034	20	TGCATAGTGTTATTCTCTGAAGTGT	58.299	25	213	1102	1314
c78719_g1	ZYBS19	(TG)6	12	474	485	AAGGCGCTGATGAAGAAGCT	60.036	20	TTCCTGTCGATAGCAAGCCC	59.822	20	251	322	572
c70869_g2	ZYBS23	(CA)10	20	199	218	CAACTCGTCCACAGCAATGC	60.11	20	AGGGCTTCCTGACTCTCGAT	60.033	20	203	40	242
c85295_g1	ZYBS24	(CA)6	12	54	65	CCCCATCATCCCCGCATTAT	59.667	20	CTGGTCACCCGTTTCAACCT	60.179	20	193	17	209
c18712_g1	ZYBS33	(TA)7	14	403	416	TCGCCTTTCTTGGTTGCTCT	59.891	20	GCCATCAGCGAATGTGATAGC	59.804	21	226	356	581
c9742_g1	ZYBS46	(GAC)5	15	238	252	ACCACTCGCTCTCTCCATCT	60.034	20	GTCCTCGTCGTCTTCGTCAA	59.763	20	261	15	275
c57260_g1	ZYBS47	(GAA)6	18	1479	1496	AGGCATCATTCTGGTGGGTG	60.034	20	GAGGGGAATATGCGCGGTAA	59.966	20	202	1401	1602
c84665_g1	ZYBS51	(TCT)5	15	343	357	TTACGGCATTATCGGTCCGG	59.968	20	GGGCCTCAGAACTGGAACTC	60.036	20	214	256	469
c53793_g1	ZYBS52	(TCT)6	18	1667	1684	CACTTCCCGGTAACCAGACC	60.037	20	GCTCCCGACGACGTATGATT	59.97	20	259	1612	1870
c70015_g2	ZYBS56	(GCA)5	15	345	359	GCTCCCTTTTCTCTCCCCAC	60.035	20	ACGCTCTGTTTCTCTGGGTG	59.966	20	213	281	493
c55410_g2	ZYBS60	(AAG)6	18	594	611	CTCTAACCAGCTTGGCCACA	59.963	20	AGGGCAGAACGATGTCGATC	59.897	20	241	475	715
c71213_g3	ZYBS63	(GAG)6	18	250	267	TTCTCTTCTCCCCACGCAAC	59.965	20	GGAGAACAGGTGAGTCGAGC	60.109	20	250	146	395
c54803_g1	ZYBS66	(TTC)6	18	596	613	TACAAGCGCTGGAATGCTCA	60.036	20	CGTTGAGATGGGCGGACTTA	59.825	20	253	411	663
c58771_g1	ZYBS68	(GGA)5	15	2273	2287	CGAGATTCTCAGCGGAGTCC	59.97	20	CCACCCTCTGGTTCACCTTC	59.963	20	225	2089	2313
c50946_g1	ZYBS70	(TCA)5	15	177	191	GCATCGAACCACCACTCCAT	60.393	20	CCCCGGTGTTCATCTCATCA	59.459	20	214	151	364
c69576_g6	ZYBS73	(TTTC)5	20	322	341	ACGTCGTTACTGTGCGTCAT	60.04	20	CCGCCTCACAGAAAAGGGAA	60.251	20	265	243	507
c114357_g1	ZYBS84	(CCGT)5	20	198	217	GAGAGGCGGTGTTACTCTCG	59.901	20	CATTGCGCAAGAAACAGCCT	60.039	20	272	50	321
c57502_g1	ZYBS86	(GGAA)5	20	596	615	GTTGAGGTGACGGAGCATCA	60.037	20	CCCTCTCTTTTCTCGCTGCA	60.037	20	241	501	741
c70044_g1	ZYBS90	(CAGGA)5	25	2739	2763	TTGAGCGTGGTTCTCTGGTC	59.966	20	AGTAGAGCTCCCTTCTGCGA	60.034	20	208	2617	2824
c66749_g1	ZYBS100	(AAGCCC)5	30	217	246	ACGTCGAGAAGAGAGAGGCT	60.036	20	CCGTAGCTGCCGTACTTCTT	59.827	20	208	112	319
